# Supplementary material for: Interaction with Diurnal and Circadian Regulation Results in Dynamic Metabolic and Transcriptional Changes during Cold Acclimation in Arabidopsis
Source: PLoS One. 2010 Nov 23;5(11):e14101. doi: 10.1371/journal.pone.0014101 (PMC2990718; doi:10.1371/journal.pone.0014101)
Supplement: Table S1 — Summary of transcriptional changes showing diurnal and circadian cycling genes, as well as cold responsive transcripts. (A) Only transcripts that were assigned a present call at the same time of day (for diurnal and circadian control datasets) or 2 subsequent timepoints (for cold treated plants) in at least 1 of the 3 time series are included. (B) Sequence similarity to the genes in the non-redundant protein database of GenBank and the database of translated protein sequences from TAIR 6.0 release. (C) Diurnal time series at low temperature: Light and dark cycles (16 h/8 h) at 4°C. (D) Diurnal time series in control temperature: Light and dark cycles (16 h/8 h) at 20°C. (E) Circadian time series in control temperature: Continuous light at 20°C. In (C),(D) and (E) numbers correspond to normalized log2 values. (F) Identification of diurnal cycles was done with autocorrelation analysis. TRUE means the gene matches the criteria of showing diurnal oscillations. See Materials and Methods for details. (G) Identification of circadian cycles was done using the Haystack algorithm (Michael et al., 2008), TRUE means the gene matches the criteria of showing circadian oscillations. (H) Identification of significant cold responsive genes consider a FDR<0.05, TRUE means the gene matches the criteria of being cold responsive. (I) K-means clustering was used for select genes with oscillations at low temperature, TRUE means the gene matches the criteria of showing cycles in cold. For (G), (H) and (I) see Materials and Methods for details. (7.43 MB XLS) [file pone.0014101.s005.xls]

## Sheet: Sheet1
ATH1 array element A	Locus	Description B	L/D 4°C C																L/D 20°C D																L/L 20°C E
			T0	2h	6h	10h	14h	18h	22h	26h	30h	34h	38h	42h	46h	50h	54h	58h	T0	2h	2h	10h	14h	18h	22h	26h	30h	34h	38h	42h	46h	50h	54h	58h	T0	2h	6h	10h	14h	18h	22h	26h	30h	34h	38h	42h	46h	50h	54h
245027_at	AT2G26550	HO2 (HEME OXYGENASE 2); heme oxygenase (decyclizing)	7.63	7.71	7.09	7.15	7.13	7.09	6.61	7.04	6.65	6.68	6.84	6.87	7.29	6.92	6.97	7.33	7.63	7.45	7.65	7.55	7.76	6.81	7.54	8.03	7.7	7.44	7.84	7.09	7.45	7.3	7.33	7.55	7.63	7.49	7.53	7.66	7.78	7.37	7.34	7.11	7.32	7.52	7.19	7.44	7.52	7.24	7.35
245028_at	AT2G26570	unknown protein	6.23	5.98	5.58	5.58	5.84	5.9	5.77	5.9	5.7	5.89	5.89	5.14	5.7	5.53	5.74	5.52	6.23	5.89	5.81	6.2	6.05	6.05	6.09	6.19	6.09	6.11	6.27	6.49	6.35	6.3	5.89	6.12	6.23	5.91	5.74	5.9	5.88	5.58	5.67	5.86	6.05	6.09	5.93	6.05	6.12	5.86	5.93
245029_at	AT2G26580	YAB5 (YABBY5); transcription factor	5.97	6.29	6.12	6.08	6.32	6.57	6.79	6.74	6.67	6.68	5.92	6.25	6.44	6.67	6.07	6.51	5.97	5.99	6.27	5.88	5.41	5.85	5.86	6.33	6.25	5.96	5.41	5.96	6.25	5.66	5.95	5.75	5.97	5.92	5.88	5.69	5.86	5.41	5.91	5.99	5.7	5.66	5.66	5.56	5.57	5.63	5.54
245031_at	AT2G26360	binding	2.8	2.71	2.64	2.71	2.44	2.58	2.44	2.44	2.62	2.44	2.7	2.44	2.76	2.71	2.7	2.71	2.8	2.82	2.89	2.65	2.83	3.19	2.87	2.71	3.38	3.13	2.71	2.71	2.94	2.86	3.17	2.71	2.8	2.92	2.65	2.65	2.71	2.71	2.71	2.67	2.71	2.72	3.44	2.71	3.09	2.71	2.58
245035_at	AT2G26400	ATARD3 (ACIREDUCTONE DIOXYGENASE 3); acireductone dioxygenase [iron(II)-requiring]/ heteroglycan binding / metal ion binding	9.35	10.36	10.58	9.2	9.72	9.36	10.64	10.23	11.01	9.81	10.98	10.13	9.34	10.41	11.16	10.08	9.35	9.75	9.45	9.09	10.38	8.98	10.91	10.03	8.79	9.25	10.85	9.62	10.25	10.68	11.52	11.44	9.35	9.41	10.6	10.88	11.71	12.12	12.06	11.7	11.14	10.88	11.21	11.58	12.09	12.14	11.84
245038_at	AT2G26560	PLA2A (PHOSPHOLIPASE A 2A); lipase/ nutrient reservoir	7.59	8.91	10.01	8.41	7.26	8.76	9.32	7.43	8.72	8.73	8.68	9.65	7.84	7.45	9.15	8.92	7.59	8.56	8.08	7.95	6.67	9.48	8.4	7.88	7.33	7.76	8.48	9.73	9.27	9.3	9.48	9.49	7.59	7.82	8.58	8.02	9.26	10.64	9.44	8.42	7.82	7.74	9.81	10.44	10.22	9.64	8.69
245039_at	AT2G26600	glycosyl hydrolase family 17 protein	8.21	8.32	8.55	8.39	8.2	8.26	8.23	8.2	8.44	8.2	8.9	8.37	8.32	8.32	8.43	8.26	8.21	8.38	8.28	8.03	8.34	8	7.98	8.17	7.85	7.97	8.52	8.13	8.04	8.42	8.8	8.39	8.21	8.16	8.42	7.98	8.51	8.67	8.29	8.69	8.07	8.43	8.71	8.44	8.22	8.71	8.57
245041_at	AT2G26530	AR781	5.16	7.93	5.83	5.37	5.78	4.53	5.14	3.89	4.15	3.7	4.38	4.75	4.29	3.61	4.24	4.2	5.16	5.73	6.72	6.43	5.91	5.37	5.51	4.88	5.77	5.6	6.42	6.61	5.69	5.38	5.87	6.21	5.16	5.55	6.63	5.83	5.81	6.73	5.37	5.1	4.49	4.55	5.71	6.9	6.97	5.27	4.91
245042_at	AT2G26540	HEMD; uroporphyrinogen-III synthase	9.15	8.94	8.37	8.81	8.52	8.13	8.11	7.96	7.76	7.78	7.57	7.45	7.8	7.62	7.24	7.2	9.15	9.06	8.86	8.45	8.75	8.45	8.48	9.01	8.89	8.48	8.55	8.72	8.72	8.78	8.41	8.01	9.15	9.26	8.87	8.65	8.38	8.12	8.56	8.15	8.58	8.48	8.75	8.74	8.68	8.49	8.49
245043_at	AT2G26430	RCY1 (ARGININE-RICH CYCLIN 1); cyclin-dependent protein kinase regulator	7.34	6.88	7.12	6.91	7.01	6.88	7.14	6.9	6.89	7.12	6.59	6.89	6.06	6.93	6.76	6.49	7.34	7.33	7.63	7.6	6.73	7.23	6.92	7.14	7.5	7.79	7.49	7.23	7.24	6.98	7.46	7.29	7.34	7.09	7.14	6.89	6.85	7.04	6.61	6.95	7	7.27	7.25	7.46	6.92	7.19	7.02
245044_at	AT2G26500	cytochrome b6f complex subunit (petM), putative	14.12	14.37	14.2	14.11	14.2	13.97	13.65	13.86	14.01	14.03	13.7	13.84	13.61	13.77	13.97	13.98	14.12	14.1	14.34	14.32	14.19	13.93	14.35	14.28	14.3	14.09	14.2	14.36	14.27	14.19	14.03	14.49	14.12	14.4	14.19	14.23	14.17	13.98	14.13	14.02	14.26	14.07	14	13.99	13.87	14.2	14.14
245045_at	AT2G26590	adhesion regulating molecule family	9.43	9.61	9.78	9.87	10.23	9.97	10.07	9.92	10.33	10	9.79	9.89	9.81	9.98	9.96	9.9	9.43	9.79	9.87	9.73	9.79	9.79	9.79	9.71	9.75	9.58	9.6	9.63	9.68	9.41	9.79	9.87	9.43	9.44	9.81	10.09	9.39	10.16	10.16	9.79	9.9	9.8	9.67	9.89	9.91	9.77	9.76
245046_at	AT2G26510	PDE135 (pigment defective embryo 135); transmembrane transporter	10.16	9.69	9.23	9	8.4	9.13	9.64	9.61	9.43	9.4	9.33	9.69	9.74	9.79	9.85	9.58	10.16	9.9	9.79	10.08	9.35	10.17	10.36	10.03	10.22	10.16	9.5	10.15	10.19	9.9	10.57	10.07	10.16	9.79	9.99	9.78	9.62	9.98	10.07	10.34	10.21	10.08	10	10.07	10.29	10.26	10.17
245051_at	AT2G23320	WRKY15; calmodulin binding / transcription factor	8.17	9.09	8.84	8.73	7.68	6.74	6.71	6.67	6.93	6.68	7.87	7.88	6.97	6.89	7.54	8.05	8.17	8.3	9.03	8.77	7.26	8.14	8.3	7.7	8.32	9.03	8.62	8.34	8.29	8.51	9.45	9.74	8.17	8.01	8.35	8.51	9.12	8.99	8.22	7.88	8.45	8.92	9.24	9.1	8.88	9.23	8.93
245052_at	AT2G26440	pectinesterase family protein	9.06	9.28	8.85	7.22	7.15	8.66	9.31	8.08	8.51	8	8.06	9.26	9.04	8.78	8.85	8.29	9.06	8.96	8.36	7.18	8.87	9.71	9.86	8.5	7.4	7.07	9.39	10.05	10.15	9.3	9.65	8.57	9.06	8.55	8.95	8.62	9.83	11.35	10.7	9.66	8.85	8.89	10.1	10.87	10.82	10.3	9.41
245054_at	AT2G26460	RED family protein	6.07	5.92	5.59	5.73	5.68	5.81	6.49	6.41	6.37	6.65	6.09	6.22	6.49	6.29	6.01	6.1	6.07	5.89	5.78	6.01	6.18	6.27	6.16	6.11	6.18	6.01	5.83	6.48	6.2	6.22	6.06	5.83	6.07	6	5.87	6.14	6	6.18	6.05	5.7	6.38	5.85	6.04	6.11	6.07	6.01	6.26
245055_at	AT2G26470	unknown protein	4.26	4.26	4.46	3.36	4.2	3.74	4.52	4.41	4.83	4.11	4.11	4.33	4.32	4.21	4.62	4.34	4.26	4.01	4.18	4.26	4.61	4.94	4.39	4.42	3.78	4.27	4.26	3.77	3.78	4.65	4.26	4.58	4.26	4.34	3.83	4.8	4.26	4.23	4.35	3.83	4.33	4.54	4.5	4.26	4.26	4.16	4.26
245056_at	AT2G26480	UGT76D1 (UDP-GLUCOSYL TRANSFERASE 76D1); UDP-glycosyltransferase/ quercetin 7-O-glucosyltransferase/ transferase, transferring glycosyl groups	2.12	2.12	2.23	2.15	2.12	2.12	2.12	2.12	2.12	2.12	2.12	2.12	2.12	2.12	2.12	2.12	2.12	2.12	2.12	2.12	2.12	2.59	2.12	2.12	2.12	2.12	2.12	2.12	2.12	2.12	2.12	2.12	2.12	2.12	2.12	2.12	2.12	2.12	2.27	2.12	2.12	2.12	2.12	2.12	2.12	2.12	2.12
245059_at	AT2G39720	RHC2A; protein binding / zinc ion binding	9.23	9.22	8.71	8.96	8.96	8.62	8.97	8.79	8.42	8.98	8.85	8.86	8.98	8.86	9.07	8.89	9.23	9.01	8.81	8.29	8.78	8.35	8.3	8.8	8.51	8.88	8.77	8.74	8.8	8.75	8.8	8.66	9.23	8.76	8.62	8.7	8.5	8.83	8.51	8.8	8.8	8.76	9.04	8.79	8.74	8.83	8.84
245060_at	AT2G39770	CYT1 (CYTOKINESIS DEFECTIVE 1); mannose-1-phosphate guanylyltransferase/ nucleotidyltransferase	12.23	12.61	12.34	12.49	13.03	12.56	12.35	12.3	12.34	12.32	12.32	12.29	12.45	12.45	12.27	12.2	12.23	12.79	12.58	12.47	12.59	11.54	11.94	12.48	12.25	12.29	12.16	11.52	12.05	12.57	12.55	12.31	12.23	12.71	12.75	12.56	12.04	12.32	12	12.02	12.5	12.3	12.23	12.09	12.34	12.29	12.37
245061_at	AT2G39730	RCA (RUBISCO ACTIVASE); ADP binding / ATP binding / enzyme regulator/ ribulose-1,5-bisphosphate carboxylase/oxygenase activator	14.7	14.68	14.82	14.78	14.71	14.61	14.55	14.55	14.51	14.62	14.51	14.44	14.41	14.39	14.43	14.57	14.7	14.77	14.91	14.93	15.09	14.88	14.72	14.88	14.96	14.95	14.95	14.98	14.59	14.91	14.95	14.97	14.7	14.8	14.86	14.93	14.94	14.75	14.69	14.75	14.82	14.99	14.93	14.66	14.63	14.72	14.84
245062_at	AT2G39760	BPM3; protein binding	8.98	8.91	8.75	8.72	8.55	8.59	8.92	8.68	8.36	7.91	8.5	8.6	8.54	8.95	8.81	8.49	8.98	8.97	9.17	8.98	8.31	8.29	8.4	8.94	8.91	9.04	8.71	8.67	8.97	8.94	8.97	8.53	8.98	8.81	8.9	8.51	8.91	8.93	8.73	8.94	8.84	9.03	8.99	8.72	8.91	9.02	8.94
245063_at	AT2G39795	mitochondrial glycoprotein family protein / MAM33 family protein	6.98	7.27	7.4	7.39	7.86	8.15	8.36	8.3	8.38	8.11	7.84	8.15	8.38	8.53	8.26	8.06	6.98	7.39	7.49	6.8	6.93	7.26	7.72	7.19	7.11	6.84	6.81	7.01	7.38	6.43	6.99	6.72	6.98	7.43	7.54	7.57	7.02	7.33	7.75	7.23	7.11	7.04	6.79	7.32	7.2	7.18	7.19
245064_at	AT2G39725	complex 1 family protein / LVR family protein	5.68	5.67	5.96	5.53	6.22	6.52	6.5	5.96	6.67	6.01	6.08	6.37	6.25	6.77	6.59	6.29	5.68	5.98	6.03	5.21	5.49	5.96	6.19	5.6	5.92	5.37	5.24	6.05	6.21	5.4	5.54	5.79	5.68	5.81	5.96	5.55	5.97	6.34	6.47	5.2	5.79	5.08	5.78	6.19	6.67	6.18	5.96
245065_at	AT2G39750	dehydration-responsive family protein	9.63	9.48	9.07	9.33	9.12	9.12	9.41	9.44	9.35	9.35	9.42	9.27	9.58	9.27	9.18	9.35	9.63	9.41	9.2	9.23	9.08	9.98	9.3	9.34	9.38	9.33	9.24	9.58	9.33	9.1	9.41	8.65	9.63	9.19	9	9.08	8.69	9.25	9.08	9.35	9.29	9.18	9.55	9.37	8.98	9.08	9.2
245066_at	AT2G39840	TOPP4; protein serine/threonine phosphatase	8.85	9	8.63	8.63	8.62	8.97	9.19	8.89	8.65	8.89	8.81	8.92	8.75	8.86	8.83	8.55	8.85	9.07	8.7	8.91	8.51	9.01	8.86	8.89	8.25	8.4	9.2	8.38	8.88	8.85	9.01	9.04	8.85	8.64	8.98	8.98	9.11	9.36	9.27	9.26	9.33	8.72	8.84	9.09	9.1	8.95	8.91
245067_at	AT2G39780	RNS2 (RIBONUCLEASE 2); RNA binding / endoribonuclease/ ribonuclease T2	10.69	10.75	11	10.48	10.72	10.57	10.7	10.5	10.42	10.37	10.79	10.6	10.39	10.61	10.74	10.51	10.69	11.05	11.02	10.8	10.85	10.41	10.69	10.99	10.99	10.72	11	10.73	10.94	11.01	10.97	10.92	10.69	10.93	11.01	11.04	10.95	11.05	10.98	11.38	11.2	11.08	11.25	11.19	10.98	11.26	11.08
245074_at	AT2G23200	protein kinase family protein	7.59	7.1	7.14	6.77	6.13	5.7	5.93	6.19	6.56	6.47	5.98	6.28	6.49	6.49	6.79	6.96	7.59	6.93	6.56	6.33	7.07	6.8	7.66	7.35	6.37	6.7	7.55	7.35	7.87	7.47	6.97	7.44	7.59	7.01	6.94	6.97	7.19	7.22	7.05	7.6	7.1	6.97	7.13	7.02	7.1	7.2	7.23
245075_at	AT2G23180	CYP96A1; electron carrier/ heme binding / iron ion binding / monooxygenase/ oxygen binding	2.7	2.59	2.6	2.61	2.88	2.61	2.65	3.07	2.61	2.61	3.03	2.64	2.61	3.21	2.61	2.61	2.7	2.61	2.61	2.61	2.8	2.61	2.6	2.64	2.61	2.61	2.94	2.61	2.61	2.61	2.55	2.6	2.7	2.61	2.75	2.68	2.61	2.61	2.61	2.61	2.61	2.97	2.61	2.6	2.61	2.61	2.64
245076_at	AT2G23170	GH3.3; indole-3-acetic acid amido synthetase	2.5	2.3	2.56	2.52	2.5	2.56	3.83	2.56	2.58	2.51	2.56	2.69	3.62	2.56	2.56	2.56	2.5	2.56	2.51	2.4	2.51	2.56	2.6	2.51	2.5	2.5	2.67	2.56	2.56	3.76	2.5	2.56	2.5	2.51	2.5	2.12	2.51	4.44	3.34	3.2	2.55	3.23	4.1	4.29	4.2	4.06	2.67
245078_at	AT2G23340	AP2 domain-containing transcription factor, putative	8.64	8.08	8.27	9.71	10.44	10.8	9.94	9.21	8.67	8.79	8.88	9.64	9.46	8.81	8.49	8.42	8.64	8.53	7.35	7.21	8.35	8.6	8.46	8.22	7.13	7.13	7.69	7.87	8.14	8.46	7.3	7.14	8.64	9.06	8.31	8.46	7.59	7.04	7.66	7.66	8.06	7.91	7.49	7.09	7.6	8.47	8.49
245080_at	AT2G23300	leucine-rich repeat transmembrane protein kinase, putative	2.12	2.12	2.12	2.12	2.31	2.12	2.32	2.12	2.21	2.12	2.12	2.12	2.12	2.12	2.25	2.24	2.12	2.2	2.41	2.12	2.12	2.12	2.12	2.5	2.14	2.12	2.12	2.12	2.12	2.26	2.12	2.12	2.12	2.12	2.12	2.12	2.12	2.12	2.12	2.12	2.12	2.12	2.12	2.12	2.12	2.12	2.12
245083_at	AT2G23310	ATRER1C1	10.13	10.14	10.13	9.97	9.41	9.67	10.04	10.06	9.39	9.68	10.26	10.27	9.89	10.29	10.3	10.12	10.13	10.47	10.45	10.88	9.66	9.84	9.93	9.98	10.37	10.81	10.05	10.25	10.13	10.15	10.27	9.89	10.13	10.28	10.22	10.17	9.88	10.02	9.66	9.93	9.73	10.06	10.13	10.24	9.85	10.2	10.3
245084_at	AT2G23290	AtMYB70 (myb domain protein 70); DNA binding / transcription factor	4.64	5.65	4.91	4.74	4.78	4.59	3.52	4.59	4.62	4.59	4.61	4.59	4.38	4.09	5.32	4.59	4.64	4.59	4.81	5.13	4.61	4.97	4.63	4.5	4.75	5.41	4.61	4.59	3.51	4.59	4.59	5.61	4.64	4.45	4.39	4.44	5.37	4.59	4.38	4.79	4.6	4.6	4.59	4.64	4.13	4.13	4.06
245085_at	AT2G23350	PAB4 (POLY(A) BINDING PROTEIN 4); RNA binding / translation initiation factor	11.21	10.84	10.37	10.72	10.61	10.99	11.22	11.08	10.91	11.12	10.98	11.26	11.61	11.46	11.33	11.22	11.21	10.91	10.59	10.58	10.66	10.83	10.84	11.08	10.86	10.94	10.84	11.15	11.15	10.93	11.13	10.49	11.21	10.88	10.74	10.9	10.63	10.99	11.03	11.06	11.4	11.06	11.11	11.11	10.98	10.86	10.97
245087_at	AT2G39830	DAR2 (DA1-RELATED PROTEIN 2); zinc ion binding	3.26	3.26	3.26	3.45	3.26	3.26	3.26	3.26	3.26	3.34	3.33	3.82	3.26	3.44	3.3	3.02	3.26	3.26	3.26	3.26	2.68	3.17	3.41	3.26	3.26	3.27	2.99	2.99	3.19	3.51	3.26	3.14	3.26	3.6	3.26	3.44	2.55	3.07	3.26	3.41	3.42	3.26	3.29	3.26	2.47	3.46	3.3
245088_at	AT2G39850	identical protein binding / serine-type endopeptidase	8.84	8.08	7.92	8.19	7.79	8.1	8.02	7.62	7.48	7.44	6.91	7.4	7.57	7.51	7.16	7.04	8.84	8.21	7.96	7.93	8.59	8.67	8.09	8.44	8.09	8.1	8.74	8.7	8.4	8.49	7.93	7.42	8.84	8.02	8.25	8.17	8.14	7.78	7.21	7.44	7.62	8.05	8.06	8.02	8.03	7.62	7.66
245089_at	AT2G45290	transketolase, putative	4.18	3.52	3.46	3.56	3.91	4.5	3.77	4.49	4.29	4.54	4.03	4.26	4.66	4.55	4.69	4.67	4.18	3.71	3.77	3.8	4.38	4.26	4.42	4.39	3.79	4.18	4.19	4.32	4.34	4.6	4.51	4.16	4.18	3.64	4.25	3.7	4.54	4.26	4.08	4.26	4.26	4.72	4.35	4.26	4.36	4.49	4.82
245090_at	AT2G40900	nodulin MtN21 family protein	6.14	5.92	9.5	11.11	9.66	8.25	6.76	7.6	8.87	9.56	8.59	7.05	6.28	7.59	8.04	9.6	6.14	6.28	5.73	7.49	7.46	5.85	5.03	6.28	5.16	7.58	7.32	5.97	5.92	6.28	5.46	6.15	6.14	6.24	6.67	6.47	6.28	6.28	5.92	5.77	5.92	6.52	6.42	6.23	5.98	6.18	5.79
245092_at	AT2G40950	BZIP17; DNA binding / transcription activator/ transcription factor	7.66	7.74	7.9	8.57	8.13	8.15	8.74	8.05	8.2	8.19	8.2	8.26	8.16	8.13	7.95	7.71	7.66	8.73	7.67	7.44	8.02	7.38	8.16	7.69	7.3	7.18	7.8	7.4	8.16	8.01	7.67	7.14	7.66	8.44	8.11	8.37	8.03	8.24	8.67	8.26	8.42	7.91	8.04	8.02	8.4	8.51	8.13
245093_at	AT2G40815	FUNCTIONS IN: molecular_function unknown; INVOLVED IN: biological_process unknown; LOCATED IN: cellular_component unknown; CONTAINS InterPro DOMAIN/s: C2 calcium-dependent membrane targeting (InterPro:IPR000008).	6.42	6.16	6.37	6.21	5.16	5.61	6.24	6.05	6.14	5.82	5.7	5.95	6.3	6.35	6.21	6.36	6.42	6.49	6.5	6.43	5.5	6.25	6.21	6.25	6.34	6.72	6.23	6.82	6.52	6.17	5.87	6.21	6.42	6.39	5.9	5.72	6.04	6.21	5.79	6.26	6.99	6.21	6.31	6.74	6.48	6.08	6.23
245094_at	AT2G40840	DPE2 (DISPROPORTIONATING ENZYME 2); 4-alpha-glucanotransferase/ heteroglycan binding	11.59	10.32	10.16	10.03	9.71	10.94	11.77	11.53	11.68	11.48	11.25	11.95	12.23	12.08	11.64	11.56	11.59	10.6	9.24	8.19	9.85	11.04	11.6	10.91	9.59	9.05	10.26	11.45	11.59	10.85	9.24	8.8	11.59	10.69	10.07	9.68	9.86	10.44	11.19	10.77	10.33	10.27	10.36	11.18	11.27	10.87	10.52
245096_at	AT2G40880	ATCYSA (CYSTATIN A); cysteine-type endopeptidase inhibitor	9.98	10.04	10.88	11.04	11.45	11.8	11.68	11.17	11.56	11.11	11.05	10.62	10.2	10.39	10.47	10.8	9.98	9.98	10.27	10.64	10.97	10.81	10.94	10.18	10.5	10.53	11.1	11.05	10.46	10.37	10.45	11.55	9.98	9.85	9.96	10.18	10.94	11.06	10.95	10.26	10.53	10.34	10.67	10.75	10.74	10.65	10.48
245097_at	AT2G40935	unknown protein	7.45	7.68	7.79	7.81	8.23	7.89	7.86	8.04	8.37	8.12	8.04	7.87	8.35	8.03	7.86	7.87	7.45	7.66	8.08	7.81	7.76	8.44	7.91	7.68	7.72	7.68	7.4	7.96	7.33	7.54	7.64	7.77	7.45	7.73	7.52	7.68	7.13	7.47	7.87	7.75	7.68	7.26	7.65	7.68	7.59	7.36	7.12
245098_at	AT2G40940	ERS1 (ETHYLENE RESPONSE SENSOR 1); ethylene binding / protein histidine kinase/ receptor	8.62	8.76	9.44	9.54	9.22	9.13	9.16	8.68	8.65	8.95	8.69	8.72	8.86	8.92	8.86	8.58	8.62	8.35	9.08	8.6	7.68	8.54	8.27	8.19	8.26	8.78	8.37	8	8.93	8.19	9.44	8.38	8.62	8.2	8.06	7.81	8.66	9	8.47	8.51	7.62	8.35	8.54	8.76	9.23	8.93	8.66
245099_at	AT2G40830	RHC1A; protein binding / zinc ion binding	8.34	7.89	7.41	8	8.16	7.89	7.68	7.67	7.35	7.61	7.82	7.54	7.92	7.93	7.66	7.11	8.34	8.48	8.03	7.94	8.27	8.03	7.87	7.94	7.71	8.08	8.05	7.87	8.27	8.34	8.23	8.09	8.34	8.33	8.35	8.37	8.18	8.31	7.97	8.1	8.13	8.26	8.3	8.03	8.17	8.46	8.4
245100_at	AT2G40930	UBP5 (UBIQUITIN-SPECIFIC PROTEASE 5); ubiquitin-specific protease	6.22	6.3	6.43	6.67	6.85	7.05	7.13	7.05	7.12	7.34	6.82	7	6.81	7.02	7.04	6.89	6.22	6.26	6.28	5.76	5.98	5.95	6.31	6.03	6.42	6.3	6.33	6.33	6.33	6.14	6.47	6.35	6.22	6.14	5.96	6.1	6.33	6.31	6.39	6.09	6.2	6.1	6.2	6.12	6.37	6.18	6.3
245101_at	AT2G40890	CYP98A3 (cytochrome P450, family 98, subfamily A, polypeptide 3); monooxygenase/ p-coumarate 3-hydroxylase	9.21	9.11	9.37	9.67	9.29	9.39	9.21	8.91	9.03	9.39	8.87	8.9	8.75	8.57	8.76	9.03	9.21	9.13	9.66	9.8	9.56	9.56	9.08	9.36	9.54	9.99	9.43	9.55	8.98	9.48	10.1	9.48	9.21	9.29	9.29	9.59	9.09	9.56	9.46	9.33	9.4	9.61	9.64	9.36	9.36	9.36	9.52
245104_at	AT2G41600	FUNCTIONS IN: molecular_function unknown; INVOLVED IN: biological_process unknown; LOCATED IN: mitochondrial matrix; EXPRESSED IN: 21 plant structures; EXPRESSED DURING: 13 growth stages; CONTAINS InterPro DOMAIN/s: Mitochondrial glycoprotein (InterPro:IPR003428); Has 20 Blast hits to 20 proteins in 3 species: Archae - 0; Bacteria - 0; Metazoa - 0; Fungi - 0; Plants - 20; Viruses - 0; Other Eukar…	8.02	8.32	7.92	7.85	7.93	7.77	8.11	8.15	8.08	7.76	7.78	7.98	7.44	7.88	7.61	7.64	8.02	8.73	8.32	8.12	8.57	7.73	8.09	8.32	8.66	7.62	7.99	7.73	8.34	7.72	7.52	7.87	8.02	8.85	8.83	8.76	8.21	8.18	8.41	8.43	8.35	7.82	7.44	8.11	8.11	7.86	7.91
245106_at	AT2G41650	unknown protein	6.35	6.13	6.16	5.71	6.19	6.79	6.73	6.84	6.96	6.75	6.31	6.78	6.92	7.11	6.86	7	6.35	5.88	6.28	5.81	6.98	6.55	6.94	6.54	5.92	6.19	6.55	6.64	6.6	6.44	6.06	6.41	6.35	6.37	6.45	6.55	6.64	6.68	6.69	6.17	6.71	6.76	6.73	6.53	6.31	6.41	6.51
245109_at	AT2G41520	DNAJ heat shock N-terminal domain-containing protein	3.83	3.02	2.91	3.26	3.83	4.24	4.59	4.11	3.64	4.09	4.7	4.97	4.72	4.56	4.55	4.02	3.83	4.06	2.91	3.6	3.2	4.36	2.99	3.75	3.83	3.83	4.97	2.91	3.99	3.26	4.15	3	3.83	3.58	2.9	4.07	2.88	3.79	3.83	3.57	3.5	3.94	4.32	3.9	3.83	3.83	3.85
245112_at	AT2G41540	GPDHC1; NAD or NADH binding / glycerol-3-phosphate dehydrogenase (NAD+)	7.71	7.37	7.02	7.1	7.07	7.73	8.12	7.42	7.01	6.69	6.5	7.29	7.37	7.21	6.69	6.83	7.71	8.05	7.3	7.34	7.69	7.98	7.64	7.67	7.55	7.23	8.16	8.02	7.54	7.32	7.34	7.08	7.71	7.77	7.08	7.29	7.16	7.6	7.69	7.35	6.94	7.38	7.78	7.76	7.46	7.52	7.23
245114_at	AT2G41630	TFIIB (TRANSCRIPTION FACTOR II B); RNA polymerase II transcription factor/ protein binding / transcription regulator/ translation initiation factor/ zinc ion binding	8.28	8.78	9.04	9.03	9.31	9.16	9.39	9.14	9.04	9.17	9.23	9.16	9.09	9.19	8.94	9.24	8.28	8.43	8.82	8.78	8.55	8.24	8.23	8.45	8.94	8.57	8.61	7.98	8.46	8.51	8.8	8.33	8.28	8.36	8.54	8.25	8.55	8.31	8.01	8.26	8.59	8.35	8.22	8.34	8.22	8.34	8.38
245115_at	AT2G41530	SFGH (S-FORMYLGLUTATHIONE HYDROLASE); S-formylglutathione hydrolase/ hydrolase, acting on ester bonds	11.77	11.66	11.63	11.19	10.88	10.93	11.14	11.05	11.08	11.33	11.05	11.02	10.98	11.09	11.24	11.2	11.77	11.69	11.42	11.4	11.54	10.74	11.71	11.86	11.6	11.38	11.6	11.68	11.83	11.48	11.2	11.3	11.77	11.76	11.75	11.6	11.63	11.19	11.45	11.85	11.88	11.63	11.45	11.66	11.74	11.67	11.7
245116_at	AT2G41620	nucleoporin interacting component family protein	8.83	8.28	8.38	8.36	7.72	8.62	8.57	8.67	8.81	8.62	8.88	8.81	9.2	9.09	8.89	8.81	8.83	8.39	8.53	8.62	8.41	8.59	8.75	8.76	8.91	9.01	8.7	8.36	8.76	8.75	8.74	8.67	8.83	8.43	8.19	8.23	8.04	8.35	8.51	8.63	8.33	8.62	8.11	8.66	8.78	8.51	8.68
245117_at	AT2G41560	ACA4 (AUTO-INHIBITED CA(2+)-ATPASE, ISOFORM 4); calcium-transporting ATPase/ calmodulin binding	9.29	9.08	8.96	8.97	9.12	8.37	8.76	9.07	9.65	9.49	9.07	9.23	9.57	9.2	9.56	9.67	9.29	8.63	10.27	10.02	9.04	9.76	9.62	9.22	10.5	10.31	9.13	9.78	9.33	8.68	9.95	9.98	9.29	9.04	8.25	8.42	8.7	9.4	9.66	8.79	9	8.81	8.91	9.24	9.09	8.65	8.61
245118_at	AT2G41680	NTRC (NADPH-DEPENDENT THIOREDOXIN REDUCTASE C); thioredoxin-disulfide reductase	10.66	10.42	10.29	10.43	10.67	10.79	10.89	10.86	10.82	11.07	11.02	10.9	11.25	11.22	11.27	11.14	10.66	10.48	10.54	10.66	10.79	10.84	10.32	10.96	11.05	11	10.68	10.87	10.76	10.88	10.93	10.42	10.66	10.53	10.63	10.78	10.48	10.24	10.29	10.37	10.43	10.74	10.83	10.5	10.26	10.4	10.63
245119_at	AT2G41640	transferase, transferring glycosyl groups	3.46	5.57	3.5	3.3	3.46	3.25	3.41	2.75	4.21	3.46	3.49	3.46	3.11	2.77	5.97	3.46	3.46	3.07	3.49	3.46	3.43	3.46	3.49	3.5	3.49	3.46	3.46	3.49	3.46	4.64	4.71	5.63	3.46	3.38	3.46	3.46	3.49	4.18	3.78	3.47	3.49	4.13	4.17	3.99	4.35	4.9	4.29
245120_at	AT2G39810	HOS1; ubiquitin-protein ligase	6.64	6.14	6.31	6.21	6.56	6.65	7.06	6.57	6.82	6.75	6.7	6.94	6.99	6.86	6.86	6.61	6.64	6.35	6.35	6.56	6.68	6.56	6.2	6.65	6.62	6.87	6.56	6.54	6.76	6.54	6.56	6.25	6.64	6.25	6.05	6.56	6.25	6.82	6.49	6.25	6.56	6.56	6.51	6.77	6.51	6.35	6.56
245121_at	AT2G47610	60S ribosomal protein L7A (RPL7aA)	12.45	12.83	13.05	12.82	13.03	13.04	13.08	13.36	13.17	13.31	13.27	13.26	13.49	13.38	13.4	13.33	12.45	12.87	12.93	12.72	12.97	12.59	12.66	12.9	12.92	12.37	12.67	12.44	12.75	12.35	12.49	12.29	12.45	12.81	12.99	12.86	12.97	12.85	13.06	12.83	12.93	12.56	12.62	12.64	12.52	12.5	12.58
245122_at	AT2G47420	dimethyladenosine transferase, putative	6.55	7.19	7.27	7.67	8.02	7.76	7.73	7.72	7.4	8	7.4	7.49	7.77	7.82	7.58	7.51	6.55	7.07	7.82	7.93	6.7	6.78	7.13	7.13	7.71	7.78	6.8	7.01	6.71	6.41	7.32	7.36	6.55	7.07	6.97	7.27	7.01	7.51	7.12	6.92	6.7	6.53	6.64	6.76	7.09	6.5	6.35
245123_at	AT2G47450	CAO (CHAOS); chromatin binding	12.08	11.88	11.44	12.02	11.87	11.61	11.52	11.11	11.32	11.65	11.5	11.65	11.81	11.73	11.86	11.74	12.08	12.07	12.37	12.77	12.58	12.89	11.63	11.96	12.28	12.85	12.64	12.71	11.78	11.75	12.37	12.12	12.08	12.11	12.06	12.25	12.14	12.15	11.88	11.75	11.82	12.31	12.64	12.35	11.81	11.97	12.14
245124_at	AT2G47580	U1A (SPLICEOSOMAL PROTEIN U1A); RNA binding / nucleic acid binding / nucleotide binding	9.81	9.87	9.97	9.55	9.57	9.4	9.62	9.59	9.74	9.76	9.49	9.64	9.91	9.7	9.7	9.67	9.81	10.02	10.2	9.54	9.94	9.28	10.01	9.96	10.07	9.7	9.56	9.82	9.88	9.74	9.76	9.76	9.81	10.17	9.98	9.93	9.9	9.6	10.04	9.8	9.97	9.67	9.78	9.78	9.75	9.74	9.66
245126_at	AT2G47460	MYB12 (MYB DOMAIN PROTEIN 12); DNA binding / transcription activator/ transcription factor	2.12	2.12	2.12	2.12	3.1	2.9	3.17	4.65	2.14	2.12	4.46	2.17	2.47	3.1	2.12	2.12	2.12	2.12	2.12	2.12	2.12	2.12	2.12	2.12	2.12	2.12	2.12	2.12	2.12	2.12	2.12	2.12	2.12	2.12	2.12	2.12	2.12	2.12	2.12	2.21	2.12	2.12	2.12	2.12	2.12	2.12	2.12
245127_at	AT2G47600	ATMHX (ARABIDOPSIS THALIANA MAGNESIUM/PROTON EXCHANGER); calcium:sodium antiporter/ cation:cation antiporter	9.61	9.06	8.83	8.68	8.6	8.55	8.75	8.67	8.63	8.73	8.61	8.74	9.14	8.82	8.71	8.67	9.61	9.54	9	8.88	8.78	8.82	9.28	9.22	8.97	8.65	9.11	9.03	9.24	9.58	8.95	7.98	9.61	9.33	9.24	8.87	8.64	8.67	9.14	9.31	9.31	8.99	8.71	8.92	9.23	9.16	8.93
245130_at	AT2G45340	leucine-rich repeat transmembrane protein kinase, putative	7.62	7.33	7	6.37	6.29	7.15	6.46	6.77	6.74	6.74	6.71	6.81	6.41	6.96	6.79	6.77	7.62	7.05	6.58	6.78	7.07	6.62	7.05	7.67	7.2	6.91	7.31	6.71	7.27	7.09	6.44	6.26	7.62	7.21	6.86	6.36	6.57	6.11	6.64	7.02	6.74	7.32	6.65	6.77	6.67	7.02	7.23
245132_at	AT2G45320	unknown protein	5.36	5.64	5.82	5.58	5.7	5.42	5.83	5.6	5.59	5.2	5.84	5.6	5.6	5.48	5.4	5.58	5.36	5.88	5.3	5.71	6.31	5.6	5.81	5.63	5.43	5.48	5.66	5.6	5.36	5.62	6.14	5.99	5.36	6.02	5.6	5.41	6.02	5.99	5.6	5.53	5.99	5.25	5.36	5.58	5.71	5.29	5.46
245133_at	AT2G45310	GAE4 (UDP-D-GLUCURONATE 4-EPIMERASE 4); binding / catalytic/ coenzyme binding / racemase and epimerase, acting on carbohydrates and derivatives	5.19	5.39	5.16	5.22	5.63	5.32	5.1	4.91	4.44	5.18	5	5.19	5.43	5.15	4.5	4.89	5.19	5.15	4.97	5.05	5.55	5.3	5.18	5	5.11	5.13	5.18	5.47	5	4.94	4.84	4.94	5.19	5.15	5.17	5.06	5	4.51	4.8	5.1	5.03	5.32	5.28	5.01	4.71	4.56	5.01
245137_at	AT2G45460	forkhead-associated domain-containing protein / FHA domain-containing protein	3.94	3.85	3.56	3.86	3.75	4.28	4.61	4.26	4.22	4.13	4.58	4.47	3.86	4.67	4.17	3.97	3.94	4.05	3.83	3.79	3.86	3.99	4.02	4.03	4.1	3.61	3.79	3.86	3.97	3.91	3.79	3.62	3.94	3.81	3.83	4.06	3.79	3.86	4.34	3.76	3.86	3.48	3.63	3.66	3.79	3.8	3.86
245138_at	AT2G45190	AFO (ABNORMAL FLORAL ORGANS); protein binding / transcription factor/ transcription regulator	6.05	6.02	6.41	6.94	6.9	7.68	7.32	7.04	6.88	6.68	6.57	6.69	6.79	6.72	6.71	6.8	6.05	6.77	7.01	6.8	7.28	7.2	5.63	6.74	7.65	7.18	7.54	7.22	6.09	6.77	6.94	6.09	6.05	6.71	6.26	6.25	6.27	6.19	6.62	6.65	6.85	6.34	6.51	6.72	6.16	6.17	6.21
245142_at	AT2G45270	glycoprotease M22 family protein	8.21	8.05	7.98	7.81	7.68	8.13	8.69	8.21	8.66	8.3	8.18	8.35	8.59	8.68	8.6	8.34	8.21	8.2	8.11	8.04	8.14	8.96	8.01	8.38	8.32	8.26	8.02	8	8.18	8.04	7.99	7.84	8.21	8.07	7.84	8.15	7.47	7.5	8.03	8.09	8.38	7.82	8.17	7.97	7.75	7.74	7.61
245143_at	AT2G45450	ZPR1 (LITTLE ZIPPER 1); protein binding	4.63	3.98	3.98	3.96	3.56	3.62	3.52	3.82	3.73	3.61	3.53	3.23	2.58	3.32	3.61	3.19	4.63	3.61	4.31	4.1	3.29	3.88	4.32	4.76	4.79	4.15	4.49	3.89	4.16	4.64	3.93	4.32	4.63	3.98	4.11	4.12	4.8	3.78	4.13	4.28	4.09	4	4.01	3.99	3.97	3.86	4
245144_at	AT2G45240	MAP1A (METHIONINE AMINOPEPTIDASE 1A); aminopeptidase/ metalloexopeptidase	8.94	8.75	8.9	8.76	8.92	8.89	9.28	8.97	9.24	9.34	9.25	9.26	9.67	9.28	9.31	9.18	8.94	8.96	8.72	8.73	9.17	8.97	9.1	8.79	8.83	8.54	8.93	8.64	8.93	9.04	9.2	8.81	8.94	8.98	8.87	9.06	9.02	9.02	9.31	9.17	8.79	8.87	8.81	8.89	9.25	8.94	8.98
245145_at	AT2G45440	DHDPS2 (DIHYDRODIPICOLINATE SYNTHASE); catalytic/ dihydrodipicolinate synthase/ lyase	9.75	9.6	9.38	9.29	9.05	9.16	9.31	9.59	9.4	9.4	9.24	9.29	9.34	9.51	9.47	9.48	9.75	9.65	9.36	9.1	8.73	8.4	9.38	9.99	9.68	9.02	8.7	8.53	9.71	9.27	8.96	9.02	9.75	9.91	9.82	9.47	9.46	9.15	9.25	9.61	9.72	9.51	8.82	8.85	8.92	9.35	9.5
245146_at	AT2G45200	GOS12 (GOLGI SNARE 12); SNARE binding	8.67	8.95	9.04	8.89	8.71	8.92	9.14	8.74	9.12	8.51	8.75	8.82	8.69	8.98	8.7	8.79	8.67	9.42	9.6	9.31	8.72	8.18	9.01	9.12	9.14	8.92	8.8	8.85	8.99	8.37	8.99	9.16	8.67	9.19	9.12	8.93	8.65	9.14	9.12	9.23	9.09	8.58	8.77	9.07	9.12	8.71	8.9
245147_at	AT2G45280	ATRAD51C; ATP binding / damaged DNA binding / protein binding / recombinase/ single-stranded DNA binding	2.99	3.04	2.83	3.22	3.1	3.1	3.45	3.89	3.74	3.84	3.57	3.71	4.13	3.76	3.28	3.9	2.99	3.28	3.28	2.94	2.89	2.66	2.83	3.16	3.37	3.1	3.09	2.76	3.1	2.76	2.81	3.08	2.99	3.19	3.1	2.9	2.83	3.13	3.1	2.76	3.1	2.83	2.79	2.93	3.4	2.76	3.1
245148_at	AT2G45220	pectinesterase family protein	8.09	8.28	9.16	7.55	9.23	8.68	8.92	8.07	7.81	8.33	9.71	8.64	8.19	7.74	8.78	8.69	8.09	8.43	8.05	8.75	8.09	6.9	9.35	5.8	3.44	8.78	9.84	7.77	8.34	10.14	9.6	9.26	8.09	6.99	7.86	7.86	9.36	10.04	9.22	9.47	8.41	9.93	10.59	10.5	10.32	10.55	9.28
245150_at	AT2G47590	PHR2 (photolyase/blue-light receptor 2); DNA photolyase	11.39	10.8	10.73	11	10.65	10.56	10.41	10.41	9.89	10.53	10.21	10.28	10.77	10.58	10.65	10.3	11.39	11.22	11.06	10.52	10.89	10.4	10.64	11.29	10.87	11.11	10.65	11.06	10.9	11.29	11.09	9.75	11.39	11.3	11.1	11.28	10.66	9.95	10.24	10.53	11.17	11.22	11.07	10.4	10.41	10.71	11.09
245151_at	AT2G47550	pectinesterase family protein	2.13	2.13	2.13	2.13	2.64	2.24	2.13	2.15	2.13	2.13	2.13	2.13	2.13	2.12	2.13	2.17	2.13	2.13	2.13	2.13	2.13	2.13	2.13	2.13	2.13	2.13	2.13	2.13	2.13	2.13	2.13	2.13	2.13	2.13	2.13	2.13	2.13	2.26	2.13	2.44	2.13	2.13	2.13	2.13	2.13	2.25	2.13
245152_at	AT2G47490	mitochondrial substrate carrier family protein	8.02	9.11	10.95	11.89	10.87	9.81	9.3	9.25	9.62	10.39	10.32	9.41	9.11	9.69	10.03	10.43	8.02	9.28	9.42	10.7	10.06	7.38	6.31	8.49	9.31	10.92	9.77	8.26	7.01	9.06	9.74	9.94	8.02	9.15	9.66	10.25	9.85	8.93	7.36	8.56	9.5	9.89	10.04	8.66	7.7	8.96	9.38
245155_at	AT5G12470	unknown protein	10.15	10.32	10.92	11.4	12.09	11.82	11.76	11.82	12.06	12.29	12.09	12.22	12.4	12.22	12.15	12.14	10.15	10.54	10.69	11.4	12.27	11.42	10.61	10.78	10.88	11.69	11.99	11.22	10.55	10.3	10.91	11.6	10.15	10.59	11.33	12.22	12.07	11.69	10.98	10.48	11.04	11.6	11.79	11.16	10.85	10.44	11
245156_at	AT5G12480	CPK7 (calmodulin-domain protein kinase 7); ATP binding / calcium ion binding / calmodulin-dependent protein kinase/ kinase/ protein kinase/ protein serine/threonine kinase/ protein tyrosine kinase	6.38	6.55	6.48	6.22	6.21	6.2	6.09	6.03	6.16	6.15	6.42	6.3	6.15	6.26	6.5	6.03	6.38	6.22	6.18	6.81	6.3	6.22	6.16	6.23	6.16	6.78	6.7	6.15	6.52	6.72	6.94	7.16	6.38	6.03	6.45	6.23	7.27	6.78	6.22	6.22	6.36	6.53	6.64	6.68	6.61	6.41	6.5
245161_at	AT2G33070	NSP2 (NITRILE SPECIFIER PROTEIN 2)	2.13	2.24	2.13	2.13	2.13	2.13	2.13	2.13	2.13	2.75	2.13	2.13	2.13	2.13	2.13	2.13	2.13	2.12	2.13	2.13	2.13	2.13	2.13	2.13	2.13	2.13	2.15	2.13	2.12	2.13	2.13	2.58	2.13	2.12	2.13	2.13	2.13	2.13	2.13	2.13	2.13	2.13	2.13	2.13	2.13	2.13	2.13
245164_at	AT2G33210	HSP60-2 (HEAT SHOCK PROTEIN 60-2); ATP binding	10.51	9.87	10.23	10.13	10.16	11.04	11.68	11.24	10.79	11.69	11.72	11.87	11.91	12.06	11.94	11.63	10.51	9.99	10.17	9.6	9.14	10.25	10.04	10.16	10.07	10.25	9.67	9.75	10.34	10.63	10.53	9.69	10.51	9.96	10.12	9.99	10.21	9.94	10.15	10.31	10.31	10.37	10.05	9.82	10.11	10.36	10.41
245165_at	AT2G33180	unknown protein	10.37	10.17	9.88	9.74	9.9	9.8	9.32	9.35	9.68	9.48	9.28	9.37	9.64	9.62	9.58	9.68	10.37	9.87	9.82	9.87	10.58	10.48	10.47	10.52	10.28	10.34	10.35	10.42	10.5	10.18	9.86	10.32	10.37	10.35	10.11	10.24	10.32	9.88	10.32	10.29	10.47	10.42	10.48	10.26	10.2	10.03	10.31
245166_at	AT2G33170	leucine-rich repeat transmembrane protein kinase, putative	7.03	6.68	6.97	7.35	6.56	6.61	6.95	6.95	7.25	6.95	6.82	6.95	6.95	7.12	6.95	7.03	7.03	6.95	6.95	6.95	6.65	6.95	6.95	6.95	6.95	6.99	6.91	6.95	7.27	6.95	6.98	7.12	7.03	6.95	6.6	6.83	6.74	6.95	6.81	6.95	6.95	6.95	6.95	6.95	6.95	6.95	6.95
245168_at	AT2G33150	PKT3 (PEROXISOMAL 3-KETOACYL-COA THIOLASE 3); acetyl-CoA C-acyltransferase	12.41	12.22	11.95	11.93	11.92	11.69	11.99	11.91	11.93	12.02	11.91	11.97	11.89	12.17	12.22	11.92	12.41	12.46	12.15	11.98	11.52	12	12.3	12.29	12.14	12.01	11.94	12.53	12.35	12.19	12.56	11.95	12.41	12.11	12.19	11.92	11.76	12.41	12.77	12.62	12.34	12.44	12.29	12.61	12.75	12.76	12.57
245169_at	AT2G33220	FUNCTIONS IN: molecular_function unknown; INVOLVED IN: photorespiration; LOCATED IN: mitochondrion, mitochondrial membrane, plastid, respiratory chain complex I; EXPRESSED IN: 25 plant structures; EXPRESSED DURING: 15 growth stages; CONTAINS InterPro DOMAIN/s: GRIM-19 (InterPro:IPR009346); BEST Arabidopsis thaliana protein match is: MEE4 (maternal effect embryo arrest 4) (TAIR:AT1G04630.1); Has 2…	10.09	9.48	9.42	9.45	9.21	9.73	9.5	9.49	9.7	10.04	9.53	9.58	9.9	9.69	9.61	9.64	10.09	9.53	9.5	9.23	9.4	9.69	10.02	9.54	9.21	9.63	9.7	9.79	9.95	9.96	9.83	9.66	10.09	9.68	9.56	9.5	9.57	9.76	9.91	9.43	9.76	9.91	9.86	9.93	9.88	9.83	9.9
245172_at	AT2G47540	pollen Ole e 1 allergen and extensin family protein	2.12	2.12	2.12	2.12	2.28	2.21	2.12	2.12	2.12	2.12	2.12	2.12	2.12	2.12	2.12	2.12	2.12	2.12	2.2	2.12	2.13	2.12	2.12	2.12	2.12	2.12	2.12	2.12	2.12	2.12	2.12	2.12	2.12	2.12	2.12	2.12	2.12	2.12	2.12	2.12	2.12	2.12	2.12	2.12	2.12	2.12	2.12
245173_at	AT2G47520	AP2 domain-containing transcription factor, putative	2.17	2.17	2.17	2.17	2.17	2.13	2.17	2.17	2.17	2.19	2.64	2.17	2.17	2.17	2.29	2.17	2.17	2.17	2.18	2.17	2.17	2.65	2.35	2.17	2.17	2.17	2.17	2.17	2.17	2.17	2.17	2.17	2.17	2.17	2.17	2.17	2.17	2.17	2.17	2.17	2.17	2.17	2.17	2.17	2.17	2.18	2.17
245174_at	AT2G47500	ATP binding / microtubule motor	2.59	2.14	2.18	2.31	2.55	2.26	2.16	2.12	2.14	2.12	2.13	2.14	2.14	2.26	2.13	2.13	2.59	2.13	2.22	2.14	2.19	2.32	2.13	2.15	2.35	2.54	2.15	2.82	2.34	2.27	2.14	2.16	2.59	2.13	2.12	2.14	2.12	2.43	2.14	2.14	2.17	2.5	2.17	2.21	2.14	2.21	2.21
245175_at	AT2G47470	UNE5 (UNFERTILIZED EMBRYO SAC 5); protein disulfide isomerase	11.53	11.66	11.79	11.59	11.64	11.6	11.96	11.59	11.68	11.55	11.87	11.76	11.53	11.95	11.8	11.68	11.53	11.91	11.57	11.5	11.28	10.94	11.66	11.56	11.47	11.03	11.12	11.22	11.46	11.68	11.81	11.57	11.53	11.66	11.93	11.61	11.47	11.87	12.08	12.22	12.13	11.56	11.42	11.48	11.84	12.06	11.95
245176_at	AT2G47440	DNAJ heat shock N-terminal domain-containing protein	10.9	12.33	11.16	11.24	10.61	9.97	8.49	8.61	11.73	10.56	10.1	9.97	9.53	9.5	12.54	10.57	10.9	10.09	10.39	10.74	9.64	10.52	9.72	9.71	10.47	11.24	10.13	10.19	9.59	10.04	10.62	10.43	10.9	10.26	9.45	9.85	9.6	10.11	9.54	9.82	10.1	10.18	10.43	10.13	9.85	10.13	10.16
245178_at	AT5G12390	FIS1B (FISSION 1B); binding	8.33	8.22	8.22	8.09	8.16	8.13	8.63	8.33	8.8	8.66	8.52	8.4	8.51	8.45	8.37	8.46	8.33	8.08	8.4	8.28	8.16	8.56	8.88	8.23	8.45	8.27	8.26	8.33	8.65	8.33	8.78	8.99	8.33	8.23	8.12	8.22	8.33	9.03	9.25	8.73	8.51	8.28	8.33	9.08	9.08	8.74	8.37
245179_at	AT5G12400	PHD finger transcription factor, putative	5.99	5.96	4.83	5.62	5.94	5.96	5.96	5.7	5.73	5.93	5.95	5.96	5.96	5.96	5.85	5.96	5.99	5.59	5.83	5.94	6.15	6.02	5.96	6.34	6.53	6.32	6.33	5.76	5.96	5.96	6.12	5.96	5.99	5.96	5.64	5.96	5.96	6.44	5.96	6.21	5.96	6.02	5.96	6.24	6.3	6.08	6.05
245180_at	AT5G12410	THUMP domain-containing protein	7.33	7.36	7.7	7.6	7.75	8.02	8.09	8.14	8.41	8.17	8	8.07	8.29	8.17	8.01	7.99	7.33	7.77	7.83	7.39	7.72	7.11	7.76	7.77	7.69	7.29	7.24	7.15	7.68	6.86	6.99	7.21	7.33	7.85	7.66	7.61	7.2	7.49	7.54	7.07	7.8	7.34	7.18	7.33	7.63	7.36	7.34
245181_at	AT5G12420	unknown protein	4.62	4.43	3.46	4.4	4.52	3.25	3.27	2.94	3.64	3.64	3.22	3.74	3.66	4.04	3.87	4.5	4.62	5.08	5.93	6.08	3.72	4.9	4.15	4.47	5.46	6.16	4.56	4.92	4.4	4.35	5.92	5.45	4.62	4.66	5.23	4.39	4.32	4.8	3.99	3.64	4.57	5.06	4.93	4.72	4.53	4.8	4.96
245182_at	AT5G12430	DNAJ heat shock N-terminal domain-containing protein	4.89	4.41	3.6	4.46	4.47	4.59	4.01	4.03	3.63	4.23	4.18	4.41	4.63	4.59	4.36	4.13	4.89	4.52	4.61	4.14	4.47	4.47	4.21	4.82	4.42	4.47	4.49	4.9	4.67	4.48	4.96	3.89	4.89	4.23	4.47	4.6	3.89	4.83	4.42	4.77	4.65	4.78	5.03	4.92	4.75	4.64	4.74
245183_at	AT5G12440	nucleic acid binding / nucleotide binding / zinc ion binding	4.17	4.33	4.09	4.05	4.09	4.01	4.32	3.56	3.7	4.07	3.91	4.09	4.37	4.09	4.34	4.47	4.17	4.76	4.64	4.48	3.83	4.14	3.7	4.24	4.92	4.43	4.09	4.54	4.09	4.09	4.09	3.59	4.17	4.24	3.98	4.09	3.98	4.09	3.98	4.22	4.09	4.09	4.09	4.73	4.09	4.15	4.21
245184_at	AT1G67790	unknown protein	2.12	2.12	2.32	2.34	2.12	2.12	2.12	2.12	2.12	2.12	2.12	2.12	2.12	2.12	2.12	2.12	2.12	2.12	2.12	2.15	2.12	2.12	2.12	2.12	2.12	2.12	2.12	2.15	2.12	2.16	2.12	2.12	2.12	2.2	2.12	2.12	2.12	2.12	2.12	2.12	2.12	2.12	2.12	2.12	2.12	2.12	2.12
245185_at	AT1G67760	ATP binding / protein binding / unfolded protein binding	5.48	6.43	6.58	6.58	7.08	7.04	7.12	7.65	7.05	7.02	7.46	7.35	7.28	7.16	7.55	7.25	5.48	6.24	6.43	6.18	6.53	6.43	6.43	6.43	6.39	6.17	6.17	5.96	6.17	6.15	6.42	6.43	5.48	6.78	6.12	6.46	6.83	6.16	6.17	6.43	6.15	6.17	6.34	6.17	6.16	6.17	5.76
245188_at	AT1G67660	DNA binding / nuclease	9.47	9.02	8.91	8.57	8.15	8.85	9.54	9.47	9.31	8.82	9.19	9.38	9.28	9.66	9.19	9.33	9.47	9.02	8.62	7.85	7.64	9.4	9.7	9.23	8.88	8.38	7.79	9.43	9.83	8.85	8.12	8.01	9.47	9.34	8.73	8.36	7.81	8.82	9.43	9.15	8.87	8.62	8.24	9.25	9.32	8.93	8.81
245190_at	AT1G67690	metalloendopeptidase	4.91	4.39	3.93	3.87	3.6	5.07	5.94	5.06	5.63	5.25	5.16	5.42	5.81	5.67	5.19	5.41	4.91	4.67	4.59	3.99	3.18	4.73	4.2	4.64	4.79	3.67	4.09	5.49	4.68	3.22	4.51	4.34	4.91	4.3	4.29	4.15	4.29	3.64	4.84	3.18	4.58	4.15	3.62	4.29	3.39	3.64	3.8
245193_at	AT1G67810	SUFE2 (SULFUR E 2); enzyme activator	4.29	4.7	4.97	3.14	3.99	3.79	4.5	3.33	4.37	3.29	3.05	4.22	4.11	4.45	4.19	3.05	4.29	4.58	4.7	4.42	3.05	4.7	5.38	4.83	4.25	4.35	4.48	4.76	5.41	5.14	6.09	6.33	4.29	4.7	4.82	5.35	5.82	7.2	6.51	5.9	4.7	4.54	5.72	6.12	6.79	6.38	5.1
245194_at	AT1G67820	protein phosphatase 2C, putative / PP2C, putative	4.15	4.33	4.33	4.03	4	4.85	4.91	4.66	4.66	4.66	3.6	4.55	4.97	4.67	4.67	4.67	4.15	4.67	4.67	4.67	4.85	4.67	4.71	4.67	4.73	4.62	4.65	4.68	4.62	4.52	4.44	4.67	4.15	4.67	4.67	4.67	5.13	5.36	4.93	4.77	4.67	4.95	4.68	5.28	5.02	5.01	4.7
245195_at	AT1G67740	PSBY	14.46	14.29	14.03	14.06	14.25	14.21	14.23	14.07	13.94	14.21	14.03	14.25	14.45	14.08	14.19	14.18	14.46	14.36	14.18	14.21	14.76	14.69	14.43	14.42	14.27	14.57	14.85	14.67	14.48	14.45	14.26	14.32	14.46	14.46	14.41	14.52	14.55	14.44	14.15	14.24	14.25	14.58	14.81	14.53	14.29	14.38	14.4
245196_at	AT1G67750	pectate lyase family protein	10.02	9.25	8.93	8.13	8.28	8.41	8.26	8.24	7.44	7.66	8.21	8.52	8.78	8.93	8.31	7.49	10.02	10.02	9.47	9.63	10.08	8.68	9.51	9.91	9.4	9.63	9.99	9.68	9.72	9.9	9.65	8.83	10.02	9.74	9.76	9.4	9.28	8.51	9.31	9.95	9.66	9.81	9.5	9.25	9.32	9.82	9.79
245197_at	AT1G67800	copine-related	8.13	8	8.2	8.03	8.24	7.97	8.24	7.71	7.63	7.85	8.27	8.33	7.96	8.17	7.99	7.71	8.13	8.36	8.45	8.31	7.35	7.89	7.9	7.97	8.13	8.14	8.1	7.55	8.21	8.36	9.36	9.18	8.13	8.07	8.03	8.59	8.52	8.89	8.18	8.55	8.31	8.23	8.57	8.46	8.71	8.83	8.38
245198_at	AT1G67700	unknown protein	12.01	12.14	11.75	11.93	12	11.78	11.59	11.83	11.62	11.82	11.44	11.44	11.57	11.67	11.57	11.63	12.01	11.9	12.02	12.32	12.42	12.15	12.03	12.07	12.09	12.17	12.1	12.45	12.06	11.85	11.99	11.92	12.01	12.08	11.9	12.03	11.83	11.88	11.79	11.77	11.95	11.99	11.99	11.93	11.85	11.7	11.76
245199_at	AT1G67730	YBR159; ketoreductase/ oxidoreductase	10.75	10.8	10.33	10.22	10.53	10.37	10.24	10.31	10.44	10.44	10.51	10.42	10.45	10.46	10.22	10.32	10.75	11.06	10.76	10.8	10.95	10.51	10.84	10.91	10.84	10.75	10.69	10.58	10.6	10.94	10.82	10.68	10.75	11	10.79	10.61	10.79	10.42	10.63	10.48	10.64	10.63	10.63	10.61	10.74	10.66	10.74
245200_at	AT1G67850	unknown protein	8.21	9.18	10.11	10.52	10.57	10.67	11.06	10.7	10.24	10.5	10.53	10.06	10.19	9.98	9.91	9.75	8.21	8.91	8.51	8.91	7.96	7.65	8.4	8.49	7.95	8.66	8.69	8.13	8.29	8.82	9.09	9.41	8.21	8.36	9.25	9.31	9.25	9.2	8.73	9.1	9.04	9.14	9.04	8.59	8.76	9.08	9.18
245201_at	AT1G67840	CSK (CHLOROPLAST SENSOR KINASE); ATP binding / kinase	9.34	8.42	8.25	8.53	8.42	8.74	8.9	8.71	8.58	8.84	8.69	8.56	8.73	8.66	8.65	8.29	9.34	8.96	8.69	8.93	9.04	8.99	8.54	8.89	9.04	9.39	9.27	9.37	8.91	8.96	9.03	8.65	9.34	8.97	8.72	8.93	8.38	8.22	8.61	8.64	8.6	9.13	9.03	8.55	8.69	8.79	8.95
245202_at	AT1G67720	leucine-rich repeat family protein / protein kinase family protein	7.17	6.91	6.47	6.42	6.38	6.41	6.46	6.59	7.12	7.38	6.78	6.73	7.51	6.97	7.21	7.06	7.17	6.8	7.13	6.63	7.07	7.08	7.33	7.35	7.02	7.18	6.46	7.07	7.14	7.2	7.4	6.61	7.17	6.86	6.92	6.73	6.31	6.65	7.2	7.06	7.32	6.94	7.04	6.9	6.82	6.45	7.1
245206_at	AT5G12290	DGS1 (DGD1 SUPPRESSOR 1)	6.02	5.93	5.46	5.98	6.03	6.09	6.55	5.91	5.64	5.95	6.22	6.16	6.46	6.52	6.23	6.19	6.02	6.39	6.11	6.1	5.82	5.61	5.64	5.95	5.95	6.09	6.02	6.07	5.89	5.95	6.67	6.14	6.02	6	5.88	5.96	5.65	5.89	6.2	6.07	5.76	5.73	5.7	6.19	6.18	6.13	6.07
245207_at	AT5G12310	zinc finger (C3HC4-type RING finger) family protein	8.97	8.36	8.63	8.76	8.95	8.38	8.38	8.48	8.64	8.71	8.65	8.35	8.6	8.23	8.19	8.31	8.97	9.31	9.01	9.1	9.53	9.25	8.85	8.95	9.1	9.22	9.41	9	8.67	9.25	9.34	9.28	8.97	9.05	8.97	9.56	8.85	9.12	9.01	8.76	9.04	9.28	9.21	9.06	8.94	9.11	9
245210_at	AT5G12350	Ran GTPase binding / chromatin binding / zinc ion binding	5.48	5.04	4.75	4.55	4.64	4.95	5.36	4.73	4.95	5.07	5.23	5.04	5.18	4.89	5.19	5.05	5.48	5.43	4.94	4.76	5.1	6.05	5.57	5.14	5.63	5.73	5.45	5.45	5.34	4.9	5.28	5.06	5.48	4.87	4.54	4.91	4.17	5.22	5.42	5.12	5.16	5.05	5.24	5.2	5.4	5.15	5.4
245211_at	AT5G12370	SEC10 (EXOCYST COMPLEX COMPONENT SEC10)	8.91	8.43	8.5	8.63	8.3	8.4	8.44	8.02	8.09	8.3	8.49	8.38	8.43	8.4	8.66	8.5	8.91	8.46	8.81	8.75	7.77	8.9	8.79	8.41	9.12	9.01	8.66	8.87	9.01	8.89	9.06	8.78	8.91	8.4	8.36	8.1	8.09	8.88	8.65	8.57	8.42	8.79	8.73	8.9	8.86	8.85	8.79
245213_at	AT1G44575	NPQ4 (NONPHOTOCHEMICAL QUENCHING); chlorophyll binding / xanthophyll binding	13.82	13.78	13.73	13.8	13.91	13.82	13.7	14.02	13.81	14.1	13.98	14	14.07	13.94	14	14.13	13.82	13.77	13.68	13.38	14.28	13.82	13.6	14	13.76	13.82	14.09	14.08	13.8	13.95	13.84	13.7	13.82	13.93	13.98	14.16	14.27	13.9	13.75	13.81	13.9	14.06	14	13.82	13.72	13.7	13.87
245215_at	AT1G67830	ATFXG1 (alpha-fucosidase 1); alpha-L-fucosidase/ carboxylesterase	8.95	8.69	8.08	7.7	7.39	7.96	8.11	8.33	8.05	8.14	8.13	8.29	7.6	8.43	8.39	8.08	8.95	8.77	9.01	8.71	8.6	8.69	8.45	8.93	9.27	9.07	8.72	8.52	8.77	8.52	8.26	8.59	8.95	8.88	8.82	8.34	8.79	8.18	8.55	8.87	8.87	8.81	8.63	8.29	8.41	8.74	8.61
245216_at	AT4G16143	IMPA-2 (IMPORTIN ALPHA ISOFORM 2); binding / protein transporter	9.26	9.13	9.32	9.31	9.16	9.29	9.67	9.59	8.61	9.65	9.52	9.5	9.63	9.88	9.83	9.32	9.26	9.61	9.7	9.26	8.95	9.24	7.99	9.39	9.43	9.25	9.23	9.08	9.19	9.31	9.73	7.59	9.26	9.18	9.57	9.26	9.3	9.59	8.62	9.5	9.3	9.4	9.21	9.1	9.25	9.26	9.18
245217_at	AT1G38340	transposable element gene	5.72	5.64	6.07	5.79	6.07	5.64	5.48	5.33	6.04	5.62	5.62	5.41	5.32	5.4	4.6	5.6	5.72	5.93	5.67	6.15	6.47	5.85	6.85	5.64	5.64	5.42	5.64	4.75	5.42	5.62	5.62	6.21	5.72	5.69	5.81	5.75	6.05	5.64	6.16	5.72	5.47	5.41	4.86	5.58	5.64	5.08	5.4
245226_at	AT3G29970	germination protein-related	2.12	2.12	2.12	2.12	2.12	2.12	2.12	2.12	2.12	2.12	2.12	2.12	2.12	2.12	2.12	2.12	2.12	2.12	2.12	2.12	2.12	2.12	2.77	2.2	2.12	2.12	2.14	2.12	2.12	2.13	2.12	2.34	2.12	2.12	2.12	2.12	2.76	2.12	2.12	2.26	2.16	2.23	2.82	2.12	2.12	2.12	2.38
245227_s_at	AT1G08410	GTP-binding family protein	3.19	3.74	4.96	3.88	4.33	4.21	5.25	4.25	3.12	3.8	4.3	3.73	4.35	4.56	4.45	4.06	3.19	3.73	3.72	3.31	4.23	3.44	3.39	3.77	3.73	3.3	3.71	3.72	3.02	4.56	3.43	3.66	3.19	3.77	3.73	3.73	4.79	3.72	3.08	3.63	3.72	3.73	3.63	3.56	3.2	3.02	3.57
245228_at	AT3G29810	COBL2 (COBRA-LIKE PROTEIN 2 PRECURSOR)	2.16	2.16	2.16	2.16	2.16	2.16	2.16	2.15	2.15	2.16	2.16	2.16	2.16	2.15	2.16	2.12	2.16	2.37	2.16	2.42	2.16	2.39	2.16	2.17	2.16	2.16	2.16	2.37	2.16	2.16	2.3	2.16	2.16	2.16	2.16	2.16	2.16	2.18	2.16	2.3	2.28	2.16	2.16	2.19	2.23	2.16	2.41
245229_at	AT4G25620	hydroxyproline-rich glycoprotein family protein	7.91	8.93	9.16	9.34	7.53	7.04	7.54	7.37	8.11	8.42	7.41	7.55	7.64	7.71	8.85	8.37	7.91	7.8	8.68	9	7.29	7.88	7.25	7.65	8.5	9.17	7.68	7.43	7.48	7.47	8.79	7.71	7.91	7.55	7.72	7.64	7.34	7.5	7.17	7.17	7.33	7.82	7.86	7.61	7.28	7.3	7.55
245230_at	AT4G25610	zinc finger (C2H2 type) family protein	2.5	2.49	2.95	2.51	2.48	2.52	2.66	2.41	2.49	2.48	2.56	2.48	2.48	2.48	2.69	2.48	2.5	2.48	2.66	2.48	2.43	2.27	2.48	2.48	2.53	2.53	2.48	2.51	2.53	2.48	2.54	2.45	2.5	2.41	2.48	2.45	2.48	2.45	2.63	2.63	2.45	2.48	2.48	2.47	2.49	2.49	2.46
245235_at	AT4G25550	protein binding	10.02	10.08	9.98	10.11	10.16	10.06	9.95	10.2	10.05	10.22	10.14	10.26	10.07	10.43	10.36	10.16	10.02	10.28	10.14	9.96	9.81	9.64	10	10.1	10.17	9.93	9.95	10.32	10.1	9.83	9.85	9.93	10.02	10.13	10.22	10.24	10.04	10.45	10.47	10.16	10.18	10.05	10.19	10.14	10.26	10.11	10.08
245236_at	AT4G25540	MSH3 (Arabidopsis homolog of DNA mismatch repair protein MSH3); damaged DNA binding / mismatched DNA binding / protein binding	2.22	2.63	2.63	2.63	2.63	2.63	2.63	2.66	2.7	2.63	2.79	2.63	2.63	2.63	2.63	2.66	2.22	2.63	2.63	2.48	2.63	2.63	3.21	2.63	2.63	2.63	2.63	2.65	2.63	2.63	2.63	2.73	2.22	2.63	2.63	2.63	2.63	2.63	2.63	2.63	2.63	2.63	2.63	2.63	2.63	2.63	2.53
245237_at	AT4G25520	SLK1 (SEUSS-LIKE 1); transcription regulator	5.75	4.62	4.83	5.1	5.52	6.38	6.11	5.61	5.28	5.38	5.03	5.29	5.13	5.32	5.27	5.16	5.75	5.25	5.29	5.29	5.29	5.34	4.81	5.12	5.21	5.54	5.28	6.02	5.48	5.27	5.41	4.83	5.75	5.21	4.86	5.29	4.83	5.29	5.29	4.95	5.29	5.43	5.53	5.58	5.42	5.29	5.34
245238_at	AT4G25570	ACYB-2; carbon-monoxide oxygenase	12.34	12.27	12.06	12.3	12.09	11.93	11.91	11.98	11.97	12.16	12.23	12.04	12.13	12.07	12.01	12	12.34	12.3	12.31	12.46	12.78	12.81	12.43	12.18	12.13	12.46	12.69	12.59	12.43	12.12	12.35	12.26	12.34	12.34	12.01	12.13	12.1	12.37	12.38	12.28	12.19	12.28	12.43	12.45	12.45	12.29	12.16
245240_at	AT1G44510	transposable element gene	6.72	5.94	6.98	6.55	6.63	6.44	6.4	5.76	6.64	6.48	6.72	6.02	6.4	6.11	6.48	6	6.72	7.38	7.51	6.65	6.81	6.72	7.03	6.79	6	6.82	7.11	6.17	6.48	6.48	6.83	6.43	6.72	6.49	6.95	6.22	6.52	6.25	6.72	6.48	6.1	6.57	6.59	6.23	6.49	5.58	6.58
245242_at	AT1G44446	CH1 (CHLORINA 1); chlorophyllide a oxygenase	9.22	9.12	9.43	10.5	10.9	10.72	9.96	9.52	9.98	10.04	10.61	10.33	9.55	10.17	10.33	10.54	9.22	9.26	8.21	11.99	11.75	10.67	9.26	9.24	9.14	11.87	12.1	10.78	9.38	9.75	8.55	11.26	9.22	9.07	10.08	10.88	11.29	10.49	8.82	9.17	10.07	11.15	11.47	10.94	9.69	9.52	10.32
245244_at	AT1G44350	ILL6; IAA-amino acid conjugate hydrolase/ metallopeptidase	8.35	7.95	7.76	8.77	8.85	8.34	8.84	8.79	7.95	8.52	8.08	8.66	8.57	8.19	7.95	7.87	8.35	9.08	7.44	7.49	9.01	7.95	8.39	7.95	7.53	7.41	8.15	8.61	7.86	8.58	8.19	7.47	8.35	9.58	9.19	7.94	7.95	8.06	8.09	7.7	8.37	8.27	8.2	8.53	8.9	8.77	8.5
245247_at	AT4G17230	SCL13 (Scarecrow-like 13); transcription factor	6.19	6.07	5.03	4.42	5.3	5.65	6.67	5.46	5.44	4.87	6.07	6.13	5.38	5.86	5.74	5.21	6.19	6.5	6.07	5.62	5.25	7.17	5.81	5.79	6.04	5.37	5.54	6.64	6.46	7	6.82	5.45	6.19	6.07	6.34	5.7	5.72	6.83	6.8	6.85	6.07	6	6.24	6.82	7.05	7.15	6.9
245248_at	AT4G15415	ATB' GAMMA; poly(U) binding / protein phosphatase type 2A regulator	6.77	6.79	7.16	7.01	7.1	6.83	6.91	7	6.93	7.13	7.08	6.92	6.84	6.81	7.11	6.99	6.77	6.67	6.85	6.9	7.26	6.94	6.61	6.63	7.09	6.87	6.74	6.79	6.76	6.76	7.01	6.76	6.77	6.79	6.76	6.78	6.78	6.76	6.54	6.5	6.68	6.8	6.76	6.67	6.49	6.49	6.17
245249_at	AT4G16760	ACX1 (ACYL-COA OXIDASE 1); acyl-CoA oxidase	10.14	9.44	9.45	9.97	10.25	10.56	10.85	10.56	10.52	10.55	10.3	10.18	10.02	10.12	9.93	9.87	10.14	9.82	9.63	9.99	10.14	9.35	9.84	9.67	9.51	9.95	10.36	9.91	9.71	10.02	10.23	10.4	10.14	9.8	10.07	9.84	10.05	10.34	9.76	9.83	10.06	10.33	10.53	10.31	10.45	10.55	10.37
245251_at	AT4G17615	CBL1 (CALCINEURIN B-LIKE PROTEIN 1); calcium ion binding	6.98	8.34	8.34	7.35	7.93	7.53	7.61	7.39	6.59	6.29	6.99	7.22	6.29	7.23	6.59	6.76	6.98	6.77	6.58	6.13	6.35	6.18	6.59	6.84	6.23	5.88	6.45	6.08	7.07	6.7	6.23	6.59	6.98	6.76	7.17	6.88	6.84	7.04	6.92	6.82	6.59	6.26	6.36	6.7	7.2	7.22	6.88
245252_at	AT4G17500	ATERF-1 (ETHYLENE RESPONSIVE ELEMENT BINDING FACTOR 1); DNA binding / transcription activator/ transcription factor	5.34	6.16	5.34	4.98	5.49	5.17	4.8	4.8	4.98	4.89	5.34	5.34	4.98	4.8	5.26	4.89	5.34	5.34	5.02	5.32	4.81	5.34	5.6	4.16	4.8	5.08	5.31	5.21	5.34	6.31	6.06	6.19	5.34	5.34	5.91	5.73	5.66	6.04	5.92	5.43	4.98	5.97	6.25	6.12	6.36	6.65	6.26
245253_at	AT4G15440	HPL1 (HYDROPEROXIDE LYASE 1); electron carrier/ heme binding / iron ion binding / monooxygenase	10.44	9.11	8.42	9.22	8.55	7.79	8.11	8.97	8.68	8.9	8.09	8.3	8.78	8.97	7.84	8.38	10.44	10.34	8.83	8.96	9.2	8.4	10.1	10.17	9.53	8.97	8.67	8.07	10.03	10.68	8.8	8.83	10.44	10.37	10.18	9.87	8.76	7.45	9.14	10.39	10.1	9.88	8.95	8.35	9.47	10.2	10.14
245254_at	AT4G14680	APS3; sulfate adenylyltransferase (ATP)	8.75	8.86	8.62	8.68	8.86	9.08	8.99	9.24	9.58	8.99	8.92	9	9.52	9.18	9.25	9.04	8.75	8.92	9.07	8.68	9.38	8.79	8.92	8.92	8.92	8.37	9.24	8.92	8.67	8.68	8.43	8.38	8.75	9.18	8.94	9.13	8.89	8.43	8.92	8.46	8.92	9.11	8.93	8.95	8.58	8.69	8.89
245255_at	AT4G14110	COP9 (CONSTITUTIVE PHOTOMORPHOGENIC 9); metalloendopeptidase/ protein binding	8.4	8.66	8.93	9	9.44	9.21	9.23	9	9.2	9.36	9.16	9.24	9.05	9.27	9.22	9.06	8.4	8.86	9.18	8.96	9.08	8.47	8.89	8.75	9.21	8.43	8.79	8.5	8.78	8.57	8.94	9.47	8.4	8.99	9.1	9.07	9.36	9.5	9.3	8.98	9.07	8.62	9.01	9.3	9.1	8.91	8.75
245256_at	AT4G15090	FAR1 (FAR-RED IMPAIRED RESPONSE 1); transcription activator/ transcription factor	4.33	3.7	2.82	3.8	4.71	4.26	4.22	4.22	4.6	4.27	4.11	4.1	4.47	4.22	4.1	4.32	4.33	3.85	3.87	3.19	4.43	4.69	4.08	4.13	3.85	4.05	3.74	3.61	4.27	4.28	4.25	3.7	4.33	4.35	3.8	4.81	3.1	3.2	3.73	3.71	3.97	4.12	4.09	3.79	4.08	3.83	3.92
245257_at	AT4G14640	CAM8 (CALMODULIN 8); calcium ion binding	2.12	2.26	2.52	2.26	2.42	2.26	2.26	2.26	2.26	2.26	2.26	2.22	2.26	2.26	2.34	2.49	2.12	2.26	2.26	2.26	2.27	2.26	2.26	2.26	2.26	2.26	2.26	2.26	2.26	2.26	2.91	3.58	2.12	2.26	2.26	2.26	2.26	2.83	2.26	2.38	2.45	2.26	2.26	2.27	2.26	2.61	2.63
245259_at	AT4G14150	PAKRP1 (PHRAGMOPLAST-ASSOCIATED KINESIN-RELATED PROTEIN 1); microtubule motor/ plus-end-directed microtubule motor	2.99	2.95	3.24	2.95	2.92	2.99	2.95	3.43	3.2	3.02	2.99	2.99	2.96	3.26	2.97	3.15	2.99	2.9	2.96	2.99	3.7	3.35	3.08	3.03	3.2	2.99	3.1	3.07	2.95	3.27	2.96	3.05	2.99	2.73	2.97	3.26	2.99	2.95	3.16	2.99	3.02	2.95	2.97	2.95	2.97	2.92	2.94
245260_at	AT4G16360	AMP-activated protein kinase	8.73	8.63	8.41	7.86	7.95	7.91	8.41	8.26	8.13	8.22	8.38	8.19	8.36	8.69	8.33	8.21	8.73	8.73	8.52	8.42	8.25	8.16	8.1	8.62	8.57	8.55	8.27	8.16	8.63	8.67	8.51	7.87	8.73	8.78	8.59	8.33	8.34	8.25	8.17	8.6	8.68	8.6	8.3	8.14	8.41	8.18	8.43
245261_at	AT4G14385	FUNCTIONS IN: molecular_function unknown; INVOLVED IN: biological_process unknown; LOCATED IN: vacuole; EXPRESSED IN: 24 plant structures; EXPRESSED DURING: 15 growth stages; CONTAINS InterPro DOMAIN/s: Histone H4 acetyltransferase, NuA4 complex, Eaf6 (InterPro:IPR015418); Has 245 Blast hits to 245 proteins in 100 species: Archae - 0; Bacteria - 0; Metazoa - 126; Fungi - 60; Plants - 29; Viruses …	7.34	6.96	7.3	7.25	7.29	7.35	7.46	7.32	7.55	7.61	7.33	7.13	7.37	7.21	7.26	7.47	7.34	7.19	7.81	7.92	7.65	7.25	7.25	7.33	7.79	7.73	7.33	7.45	7.36	7.41	7.47	7.69	7.34	7.26	7.34	7.63	7.06	7.17	7.16	6.93	7.34	7.19	7.4	7.38	7.39	7.25	7.16
245262_at	AT4G16563	aspartyl protease family protein	4.59	8	6.06	4.21	4.27	5.76	4.85	4.48	7.09	6.79	4.71	5.83	5.61	4.23	8.56	6.87	4.59	3.92	4.17	3.8	3.06	5.08	3.92	3.82	3.92	4.1	3.11	3.9	3.82	3.92	3.92	3.9	4.59	4.22	3.07	3.45	3.82	3.95	3.83	3.9	3.92	3.13	2.91	3.78	3.56	3.92	3.87
245263_at	AT4G17740	C-terminal processing protease, putative	9.79	9.29	9.05	8.8	8.96	9.17	8.92	8.76	8.85	8.77	8.64	8.5	8.41	8.59	8.59	8.63	9.79	9.63	9.28	9.05	8.79	9.18	9.47	9.37	9.64	9.36	9.14	9.27	9.55	9.33	9.1	9.07	9.79	9.4	9.12	9.07	8.84	8.59	8.99	9.17	9.14	9.3	8.84	9.01	9.09	9.16	9.25
245264_at	AT4G17245	zinc finger (C3HC4-type RING finger) family protein	4.4	4.25	4.79	6.19	5.48	4.84	4.34	3.82	6.11	5.03	4.41	4.5	3.54	3.89	5.92	5.92	4.4	3.82	6.67	7.72	5.7	7.03	5.22	4.05	6.9	8.73	6.83	6.28	4.99	3.85	7	8.59	4.4	3.89	3.56	4.09	5.72	7.4	5.92	4.8	4.3	4.87	6.51	6.94	5.81	4.87	4.54
245265_at	AT4G14400	ACD6 (ACCELERATED CELL DEATH 6); protein binding	12.59	12.16	12.25	12.09	11.22	10.19	10.55	10.94	11.08	11.56	11.48	11.29	11.66	11.67	11.67	11.91	12.59	12.21	11.81	11.24	11.94	11.29	12.33	12.44	11.17	11.7	12.17	11.79	12.76	12.66	12.51	12.05	12.59	12.11	12.21	11.92	11.96	11.97	12	11.99	12.16	12.14	12.07	11.84	12.17	12.3	12.23
245266_at	AT4G17070	peptidyl-prolyl cis-trans isomerase	7.46	6.97	6.6	7.71	7.07	6.04	5.82	6.13	6.65	7.19	6.65	6.38	6.47	6.68	6.97	6.48	7.46	7.75	8.18	8.06	7.15	7.62	7.54	7.18	7.24	8.39	7.25	7.26	7.36	7.29	8.68	8.58	7.46	7.51	8.12	8.04	7.32	8.59	7.87	7.22	7.74	7.67	7.79	7.67	8.03	8.03	8.12
245268_at	AT4G16570	PRMT7 (PROTEIN ARGININE METHYLTRANSFERASE 7); methyltransferase	3.03	3.1	3.03	3.03	3.03	2.65	2.82	3.03	2.61	3.03	3.03	3.03	3.03	2.62	2.65	2.26	3.03	3.34	3.26	3.14	3.03	3.03	3.55	3.03	3.03	3.04	3.71	3.21	3.03	2.93	3.03	3.26	3.03	3.03	3.03	3.11	3.03	3.13	3.69	4.19	3.63	3.03	3.03	3.03	3.06	3.05	2.62
245269_at	AT4G14500	FUNCTIONS IN: molecular_function unknown; INVOLVED IN: biological_process unknown; LOCATED IN: cellular_component unknown; EXPRESSED IN: 24 plant structures; EXPRESSED DURING: 15 growth stages; CONTAINS InterPro DOMAIN/s: Lipid-binding START (InterPro:IPR002913); BEST Arabidopsis thaliana protein match is: unknown protein (TAIR:AT3G23080.1); Has 257 Blast hits to 256 proteins in 63 species: Archa…	10.07	9.77	9.52	9.62	9.74	9.98	9.92	9.51	9.76	9.57	9.91	9.81	9.95	9.76	10.14	9.89	10.07	10.02	10	9.93	9.9	10.37	9.83	9.68	9.99	10.29	9.89	10.19	9.85	9.76	10.52	9.93	10.07	9.68	9.81	9.68	9.51	10.15	9.94	9.58	9.26	9.83	10.1	9.97	10.07	9.99	9.87
245270_at	AT4G14960	TUA6; structural constituent of cytoskeleton	12.96	12.74	12.46	12.52	12.2	11.98	12.06	11.95	11.67	12	12.01	11.99	12.24	12.25	12.22	11.97	12.96	12.78	12.49	12.08	12.01	11.95	12.36	12.56	12.33	12.15	11.91	12.7	12.83	12.48	12.41	11.82	12.96	12.79	12.57	12.25	12.05	12.05	12.19	12.46	12.53	12.22	12.1	12.3	12.68	12.42	12.54
245271_at	AT4G16430	basic helix-loop-helix (bHLH) family protein	7.52	7.2	6.94	6.95	7.27	7.11	7.2	7.22	7.65	7.48	7.38	7.34	7.33	7.5	7.15	7.07	7.52	7.3	6.87	6.81	7.19	7.3	7.47	7.09	6.89	7.28	7.16	6.9	7.41	7.2	7.72	7.49	7.52	7.3	7.24	7.26	7.04	7.82	7.77	6.91	7.1	7.46	7.55	7.62	7.9	7.84	7.61
245273_at	AT4G14950	unknown protein	7.08	6.62	6.84	6.8	7.47	6.63	6.62	6.94	5.72	7.05	7.13	6.92	7.06	7.03	6.6	6.28	7.08	7.63	7.75	6.93	7.31	6.35	6.66	7.42	6.85	6.92	7.16	6.85	6.93	7.2	7.31	6.24	7.08	7.5	7.41	7.31	6.84	7.42	7.02	7.23	7.13	7.08	7.53	7.05	7.02	7.46	7.07
245274_at	AT4G14360	dehydration-responsive protein-related	9.34	9.2	9.11	9.15	9.34	9.5	9.4	9	9.18	9.56	9.47	9.37	9.54	9.4	9.42	9.4	9.34	9.11	9.6	9.07	9.17	9.22	8.84	9.35	9.43	9.48	9.21	9.19	9.12	9.43	9.47	8.7	9.34	9.12	9.07	9.21	8.77	9.01	8.9	8.98	9.15	9.19	9.06	8.87	9.12	8.92	9.16
245275_at	AT4G15210	BAM5 (BETA-AMYLASE 5); beta-amylase	9.03	8.54	7.1	8.63	8.4	7.7	7.28	7.76	7.27	7.58	6.95	7.7	7.86	7.47	6.88	6.91	9.03	9.54	8.67	6.14	9.63	7.5	8.23	10	7.98	6.71	8.27	7.66	8.04	10.53	8.11	4.78	9.03	10.23	11.04	9.95	9.6	7.26	7.39	9.06	10.74	10.29	9.56	8.78	9.17	10.24	10.97
245276_at	AT4G16780	ATHB-2 (ARABIDOPSIS THALIANA HOMEOBOX PROTEIN 2); DNA binding / protein homodimerization/ sequence-specific DNA binding / transcription factor	7.68	9.63	8.55	8.22	9.8	8.57	7.68	7.38	7.39	7.46	8.46	8.71	8.41	7.81	7.94	7.44	7.68	7.44	7.3	7.38	8.56	8.37	7.44	7.24	6.77	7.44	8.24	8.45	7.38	7.54	8.16	7.32	7.68	7.26	7.56	7.71	7.96	8.26	7.58	7.42	6.86	7.87	8.43	8.36	8.26	7.49	7.72
245277_at	AT4G15550	IAGLU (INDOLE-3-ACETATE BETA-D-GLUCOSYLTRANSFERASE); UDP-glycosyltransferase/ transferase, transferring glycosyl groups	6.78	7.24	7.47	8.02	7.83	6.03	5.25	7.49	6.89	7.01	6.41	5.87	5.88	6.66	5.51	5.91	6.78	6.71	6.09	6.87	7.46	4.91	5.49	6.96	5.73	6.75	7.31	4.78	5.87	6.91	5.49	6.56	6.78	6.82	7.11	7.67	7.67	6.35	5.38	6.24	6.55	6.96	6.82	5.32	5.78	5.99	6.43
245278_at	AT4G17730	SYP23 (SYNTAXIN OF PLANTS 23); SNAP receptor	7.76	7.81	7.97	7.92	8.1	7.83	8.14	7.56	7.86	7.65	8	7.95	7.87	7.83	7.73	7.81	7.76	7.63	8.62	8.98	7.45	7.09	7.42	7.52	8.46	8.55	7.61	7.68	7.8	7.87	8.23	8.64	7.76	7.74	7.66	7.57	7.58	7.12	7.17	7.4	7.48	7.51	7.22	7.84	7.59	7.67	7.51
245279_at	AT4G17270	Mo25 family protein	8.39	8.57	8.5	8.85	8.56	8.46	8.54	8.24	8.58	8.5	8.5	8.32	8.36	8.44	8.51	8.5	8.39	8.67	8.77	8.67	8.29	7.68	8.26	8.35	8.35	8.3	8.41	8.41	8.45	8.45	8.97	8.86	8.39	8.68	8.69	8.39	8.73	8.79	8.52	8.31	8.34	8.34	8.56	8.64	8.78	8.72	8.69
245280_at	AT4G16845	VRN2 (REDUCED VERNALIZATION RESPONSE 2); transcription factor	7.35	7.48	7.85	7.41	7.43	7.56	7.9	7.14	7.11	7.51	7.45	7.34	7.62	7.4	7.41	7.08	7.35	7.64	7.64	7.27	7.46	6.8	7.34	7.46	7.41	7.34	7.75	7.38	7.33	7.37	7.61	7.06	7.35	7.67	7.64	7.32	7.44	7.34	7.53	7.51	7.29	7.42	7.39	7.67	7.66	7.62	7.48
245281_at	AT4G15560	CLA1 (CLOROPLASTOS ALTERADOS 1); 1-deoxy-D-xylulose-5-phosphate synthase	12.07	11.31	10.85	10.81	11	11.14	11.15	10.88	10.84	10.86	10.83	11.01	10.86	10.87	10.84	10.78	12.07	11.66	11.54	12.06	12.25	12.36	11.42	11.89	11.95	12.29	12.77	12.34	11.54	12.24	11.89	11.9	12.07	11.58	11.84	12.1	11.83	12.06	11.55	11.88	12.06	12.36	12.39	12.16	11.74	12.05	12.19
245282_at	AT4G14990	unknown protein	8.52	7.93	7.67	7.6	7.99	7.59	7.8	8.08	7.84	7.46	8.02	7.86	8.39	7.92	7.69	8.15	8.52	8.09	8.39	8.39	8.73	8.59	8.82	8.6	8.56	8.77	8.91	8.9	8.58	8.77	8.82	8.3	8.52	8.32	8.24	8.09	8.24	8.78	8.5	8.55	8.41	8.52	8.84	8.75	8.85	8.56	8.36
245283_at	AT4G13980	AT-HSFA5; DNA binding / transcription factor	3.66	3.68	3.73	4.15	3.73	3.73	4.14	3.76	3.68	3.85	3.73	3.82	4.02	4.01	4.59	3.75	3.66	3.73	4.16	4.24	3.73	3.65	3.65	3.73	3.9	4.16	3.74	3.95	3.72	3.68	4.15	3.68	3.66	3.65	3.75	3.73	3.68	3.68	3.6	3.73	3.66	3.73	3.68	3.71	3.73	3.73	3.73
245284_at	AT4G14210	PDS3 (PHYTOENE DESATURASE 3); phytoene dehydrogenase	10.37	10.09	10.05	10.35	10.35	10.22	10.33	10.34	10.29	10.72	10.13	10.32	10.41	10.22	10.2	10.37	10.37	10.29	10.18	10.12	10.66	10.34	10.18	10.39	10.32	10.36	10.63	10.39	10.25	9.89	9.97	9.94	10.37	10.37	10.17	10.47	10.2	9.79	9.86	10.04	10.23	10.21	10.12	9.97	9.73	9.83	10.04
245286_at	AT4G14880	OASA1 (O-ACETYLSERINE (THIOL) LYASE (OAS-TL) ISOFORM A1); cysteine synthase	12.62	12.46	12.2	12.11	12.15	12	11.94	11.99	12.03	11.74	11.85	11.82	11.66	12	11.86	11.94	12.62	12.33	12.33	12.2	11.98	11.98	12.41	12.45	12.31	12.26	12.31	12.61	12.54	12.67	12.2	12.26	12.62	12.31	12.49	12.23	12.49	12.36	12.21	12.38	12.75	12.77	12.59	12.69	12.65	12.62	12.65
245287_at	AT4G14910	imidazoleglycerol-phosphate dehydratase, putative	8.86	8.59	8.61	8.48	8.83	8.64	8.59	8.66	8.4	8.68	8.63	8.59	9.01	8.93	8.7	8.61	8.86	8.93	8.8	8.55	8.79	8.38	8.67	8.99	8.84	8.83	8.79	8.88	8.83	8.77	8.65	8.41	8.86	8.98	9.01	8.83	8.24	8.27	8.53	8.5	8.73	8.81	8.94	8.63	8.58	8.51	8.73
245288_at	AT4G16420	ADA2B (HOMOLOG OF YEAST ADA2 2B); DNA binding / transcription coactivator/ transcription factor	7.92	7.32	7.17	7.51	7.44	7.61	7.77	7.35	7.73	7.73	7.44	7.65	7.83	7.49	7.52	7.16	7.92	7.62	7.74	7.85	7.86	7.86	7.6	7.58	7.77	7.64	7.52	7.83	7.62	7.38	7.85	7.49	7.92	7.43	7.65	7.85	7.34	7.67	7.73	6.97	7.71	7.64	7.64	7.55	7.63	7.58	7.66
245289_at	AT4G15470	EXPRESSED IN: 24 plant structures; EXPRESSED DURING: 15 growth stages; CONTAINS InterPro DOMAIN/s: Uncharacterised protein family UPF0005 (InterPro:IPR006214); BEST Arabidopsis thaliana protein match is: glutamate binding (TAIR:AT1G03070.1); Has 4000 Blast hits to 3999 proteins in 955 species: Archae - 0; Bacteria - 1775; Metazoa - 750; Fungi - 92; Plants - 143; Viruses - 77; Other Eukaryotes - 1…	11.52	11.99	12.07	12.09	12.09	11.88	12.02	11.96	11.77	11.66	11.87	11.81	11.85	11.79	11.85	11.8	11.52	12.03	12.3	12.09	11.7	11.43	11.67	11.77	11.79	11.65	11.65	11.64	11.75	11.56	12.06	12.24	11.52	11.99	12.07	11.8	11.91	12.33	12.02	11.86	11.93	11.53	11.65	11.72	11.9	11.93	11.8
245290_at	AT4G16490	binding	8.79	9.16	9.34	10.09	10.11	9.12	9.31	9.11	7.3	9.24	9.61	8.82	9.16	9.02	8.78	8.66	8.79	9.34	8.58	8.84	9.23	8.2	7.02	8.91	8.79	8.82	8.66	8.26	8.41	8.96	9.08	5.68	8.79	9.45	9.2	9.31	8.66	7.98	7.59	8.66	8.75	8.81	8.51	7.81	8.08	8.75	8.83
245291_at	AT4G16155	dihydrolipoyl dehydrogenase	9.88	9.5	9.29	9.3	9.13	9.48	9.22	9.09	9.07	9.27	8.82	8.72	8.76	8.76	8.69	8.79	9.88	9.67	9.54	9.28	9.13	9.74	9.06	9.41	9.66	9.58	9.34	9.36	9.49	9.42	9.26	9.01	9.88	9.8	9.45	9.45	9.07	9.13	9.1	9.1	9.34	9.32	9.62	9.24	9.05	9.4	9.55
245292_at	AT4G15093	catalytic LigB subunit of aromatic ring-opening dioxygenase family	8.15	7.99	7.97	8.17	8.2	7.7	7.65	7.84	7.63	8.09	8.22	7.62	7.72	7.84	7.67	7.75	8.15	8.38	8.4	8.23	8.55	8.35	8.39	8.36	8.43	8.49	8.54	8.39	8.2	8.65	8.44	8.3	8.15	8.24	8.53	8.5	8.4	8.33	8.34	8.43	8.4	8.33	8.66	8.2	8.38	8.45	8.48
245293_at	AT4G16660	heat shock protein 70, putative / HSP70, putative	7.87	7.86	7.78	7.5	8.12	7.76	7.87	7.56	7.62	7.83	7.82	7.98	7.95	8.15	8.1	8.03	7.87	7.62	7.06	6.99	7.8	7.08	8.38	7.82	7.23	7.34	7.64	7.99	7.91	8.22	8.29	8.23	7.87	7.76	8.16	8.18	8.44	8.61	8.6	8.27	8.3	8	8	8.18	8.38	8.62	8.59
245294_at	AT4G14340	CKI1 (CASEIN KINASE I); kinase/ protein serine/threonine kinase	8.12	7.84	7.6	7.77	7.7	7.3	7.85	7.65	7.84	7.49	7.52	7.64	7.77	7.57	7.43	7.37	8.12	8.23	8.41	8.42	7.84	8.1	8.35	7.89	8.31	8.31	7.74	8.12	8.02	8.07	7.85	7.85	8.12	7.93	7.92	7.91	7.76	7.82	7.85	7.81	7.91	7.85	7.74	7.94	7.85	7.97	7.84
245295_at	AT4G16100	unknown protein	7.34	7.31	7.63	7.65	7.67	7.57	7.67	7.93	7.34	7.75	7.75	7.75	7.44	7.54	7.43	7.61	7.34	7.4	7.64	7.57	7.66	7.26	7.34	7.09	7.54	7.29	7.34	7.34	7.06	7.11	7.45	7.1	7.34	7.34	7.34	7.46	7.55	7.51	7.36	7.31	7.34	7.15	7.2	6.98	7.22	7.34	6.95
245296_at	AT4G16370	ATOPT3 (OLIGOPEPTIDE TRANSPORTER); oligopeptide transporter	10.44	10.41	10.02	10.35	11.08	11.3	10.81	10.14	10.46	10.7	11.27	11.32	10.95	10.41	10.62	10.47	10.44	10.54	10.96	10.52	10.1	10.59	10.15	10.82	10.93	11.14	10.07	10.04	10.41	10.83	11.62	10.78	10.44	10.72	11.06	10.92	10.06	10.53	9.75	9.97	10.59	11.14	11.18	10.21	10.25	10.76	11.31
245297_at	AT4G16510	YbaK/prolyl-tRNA synthetase-related	4.73	4.51	4.65	4.65	4.89	4.75	4.56	4.92	4.65	4.78	4.71	4.9	5.2	4.77	4.77	5.02	4.73	4.63	4.98	5.12	4.66	4.73	4.77	4.96	5.06	4.77	4.91	4.69	4.77	4.65	4.77	4.77	4.73	4.69	4.93	4.97	4.65	4.88	4.84	4.65	4.77	4.89	4.86	4.82	4.66	4.77	4.82
245298_at	AT4G15010	mitochondrial substrate carrier family protein	8	7.78	8.35	8.35	8.51	8.27	8.75	8.5	8.48	8.58	8.65	8.47	8.44	8.47	8.45	8.33	8	8.46	8.41	8.51	8.18	8.58	7.95	8.04	8.3	8.18	7.99	7.96	8.21	8.35	8.63	8.37	8	8.43	8.35	8.35	7.95	8.69	8.3	8.49	8.62	8.18	8.16	8.35	8.51	8.54	8.33
245299_at	AT4G17530	ATRAB1C; GTP binding	9.44	10.04	10.46	11.07	11.23	10.76	10.53	10.29	10.65	10.72	10.53	10.06	10	10.07	10.08	10.55	9.44	10.1	10.07	10.71	10.86	9.13	9.47	9.73	9.88	10.47	10.34	9.56	9.47	9.69	10.11	10.67	9.44	10.02	10.13	10.53	10.39	9.97	9.93	9.58	9.95	10.01	10.16	9.95	9.7	9.85	10.01
245301_at	AT4G17190	FPS2 (FARNESYL DIPHOSPHATE SYNTHASE 2); dimethylallyltranstransferase/ geranyltranstransferase	7.57	7.07	7.37	6.87	6.86	7.07	7.11	7.16	6.46	7.05	6.68	7.03	7.53	7.4	7.36	7.2	7.57	7.65	7.16	6.75	6.87	7.14	7.21	7.46	6.96	7.23	7.4	7.48	7.69	7.61	7.26	6.43	7.57	7.51	7.36	6.91	7.14	7.03	7.4	7.3	7.37	7.25	7.47	7.45	7.32	7.24	7.45
245302_at	AT4G17695	KAN3 (KANADI 3); DNA binding / transcription factor	6.15	5.66	5.86	5.78	5.85	6.28	6.34	6.28	5.73	5.5	6.34	6.57	6.18	6.22	6.01	5.58	6.15	6.62	5.89	5	5.85	5.95	6.53	5.96	5.67	5.95	6.07	6.48	6.23	6.74	6.08	5.65	6.15	6.26	6.45	5.96	5.82	6.21	6.23	6.3	6.66	6.53	5.95	5.87	5.95	6.76	6.43
245303_at	AT4G17010	unknown protein	5.33	5.11	4.91	5.18	4.34	5.14	5.41	5.23	5.57	5.34	5.26	5.32	5.72	5.73	5.63	5.76	5.33	5.22	5.52	5.42	5.27	5.52	6.04	5.48	5.77	5.28	5.35	5.33	5.8	5.28	5.69	6.07	5.33	5.4	5.41	5.44	5.38	5.78	5.71	5.96	5.89	5.6	5.85	5.81	5.87	5.76	5.82
245304_at	AT4G15630	integral membrane family protein	9.71	9.55	9.71	9.2	9.86	9.49	8.48	8.8	9.84	9.9	9.57	9.26	8.95	9.08	9.64	10.06	9.71	9.02	9.71	9.79	10.16	9.74	10.04	9.8	9.85	10.3	9.89	9.76	9.66	9.42	9.68	10.32	9.71	9.18	9.26	9.08	9.27	9.06	9.38	8.7	9.48	9.61	9.65	9.59	9.32	9.35	9.34
245305_at	AT4G17215	unknown protein	2.13	2.14	2.18	2.37	2.17	2.17	2.15	2.14	2.22	2.16	2.17	2.16	2.35	2.17	2.16	2.28	2.13	2.16	2.42	2.16	2.56	2.16	2.17	2.17	2.51	2.34	2.17	2.17	2.14	2.25	2.16	2.77	2.13	2.17	2.22	2.18	2.58	2.4	2.23	2.14	2.2	2.17	2.17	2.16	2.16	2.18	2.14
245306_at	AT4G14690	ELIP2 (EARLY LIGHT-INDUCIBLE PROTEIN 2); chlorophyll binding	4.99	6.42	10.51	12.02	13.07	13.63	13.58	13.73	13.53	14.27	14.06	13.94	13.94	14.02	13.77	13.65	4.99	4.68	5.78	6.95	8.02	5.7	5.15	5.2	6.52	8.22	7.82	5.52	4.3	5.97	5.62	7.84	4.99	5.15	5.6	7.11	6.49	6.21	5.15	5.4	5.8	6.69	6.28	5.15	4.93	5.2	6.1
245307_at	AT4G16770	iron ion binding / oxidoreductase/ oxidoreductase, acting on paired donors, with incorporation or reduction of molecular oxygen, 2-oxoglutarate as one donor, and incorporation of one atom each of oxygen into both donors	9.11	9.21	9.31	8.9	8.43	8.15	8.31	8.01	7.69	7.66	7.85	8.01	8.55	8.1	8.15	7.64	9.11	9.39	9.29	8.81	9.53	9.53	9.12	9.39	9.36	8.89	9.45	9.74	9.32	9.56	9.17	8.25	9.11	9.14	9.39	9.46	9.5	9.07	9.28	9.34	9.38	9.27	9.53	9.3	9.31	9.31	9.22
245308_at	AT4G17486	unknown protein	7.51	7.04	6.56	6.18	6.49	6.01	6.09	5.5	6.21	5.47	5.76	6.28	5.91	6.33	6.31	6.1	7.51	6.94	7.4	7.59	6.96	6.63	7.31	7.04	7.49	7.33	6.99	7.17	7.24	6.87	7.17	7.85	7.51	7.16	6.87	6.75	7.09	7.5	7.43	7.02	7.12	6.89	7.57	7.49	7.58	7.15	7.18
245309_at	AT4G15140	unknown protein	3.77	4.15	4.49	3.89	3.94	3.78	3.79	3.64	3.62	3.54	3.65	3.62	3.54	3.5	3.66	3.54	3.77	4.29	4.48	3.92	3.55	3.83	3.88	4.61	4.35	3.79	3.79	3.65	4.15	3.85	3.77	3.7	3.77	3.9	4.24	4.6	3.93	3.99	3.85	4.56	4.21	3.79	4.04	4.19	3.78	3.66	4.08
245310_at	AT4G13950	RALFL31 (ralf-like 31); signal transducer	6.01	5.87	5.6	5.02	4.99	5.15	5.07	4.81	5.23	5	4.71	5.12	5.13	4.98	5.15	5.28	6.01	6.14	6.07	6.16	6.09	5.74	6.1	6.03	6.15	6.06	6.03	5.79	6.25	5.8	6.06	6.12	6.01	6.01	6.35	5.88	5.93	5.94	6	5.75	6.09	6.11	6.28	6.33	6.31	6.08	6.17
245311_at	AT4G14320	60S ribosomal protein L36a/L44 (RPL36aB)	11.08	11.31	11.41	10.99	11.4	11.79	12.01	12.05	12.25	12.11	11.96	12.14	11.86	12.22	12.11	12.34	11.08	11.03	11.31	11.32	11.58	11.45	11.71	11.52	11.66	11.5	11.45	11.19	11.66	11.37	11.04	11.58	11.08	11.32	11.43	11.4	11.65	11.61	11.75	11.54	11.85	11.42	11.32	11.55	11.42	11.42	11.28
245312_at	AT4G14600	FUNCTIONS IN: molecular_function unknown; INVOLVED IN: biological_process unknown; LOCATED IN: plasma membrane; EXPRESSED IN: 23 plant structures; EXPRESSED DURING: 13 growth stages; CONTAINS InterPro DOMAIN/s: Target SNARE coiled-coil region (InterPro:IPR000727); BEST Arabidopsis thaliana protein match is: unknown protein (TAIR:AT1G29060.1); Has 95 Blast hits to 95 proteins in 38 species: Archae…	4.61	4.48	4.18	4.09	4.4	4.37	4.6	4.54	4.6	4.55	4.34	4.44	4.56	4.5	4.2	4.53	4.61	4.6	4.44	4.75	4.7	4.6	4.6	4.6	4.6	4.71	4.98	4.58	4.8	4.62	4.6	4.61	4.61	4.6	4.6	4.81	4.79	4.9	4.92	4.56	4.6	4.71	4.79	5.03	4.84	4.6	4.57
245313_at	AT4G15420	PRLI-interacting factor K	7.29	7.65	8.13	8.94	8.32	8.36	8.12	8.03	8.87	9.02	8.31	8.24	8.33	7.93	8.36	8.71	7.29	7.67	8.09	8.39	8.03	8.28	7.74	7.41	8.31	8.57	8	7.93	7.26	7.55	8.81	9.11	7.29	7.43	7.4	7.87	7.66	8.28	8.44	7.77	7.83	7.99	8.22	8.22	8.32	8.09	8.09
245315_at	AT4G14800	PBD2 (20S PROTEASOME BETA SUBUNIT 2); peptidase/ threonine-type endopeptidase	10.64	10.78	10.84	10.63	10.81	10.58	10.73	10.83	11.08	11.11	10.9	10.97	11.31	11.03	11.06	11.2	10.64	10.85	11.08	10.91	10.84	10.8	11.2	10.77	10.91	10.93	10.54	10.84	10.82	10.94	11.07	11.5	10.64	10.92	11.03	11.19	11.03	11.27	11.33	11.04	11.22	10.96	11.13	11.12	11.31	11.1	11.15
245316_at	AT4G14000	unknown protein	8.37	8.49	8.41	8.15	7.93	8.08	8.6	8.52	8.12	8.71	8.26	8.63	8.88	8.64	8.78	8.63	8.37	8.66	8.91	8.23	8.9	8.17	8.42	8.48	8.91	8.1	8.49	8.35	8.44	8.01	8.34	8.09	8.37	8.79	8.65	8.62	8.75	8.59	8.65	8.82	8.96	8.17	8.35	8.56	8.43	7.94	8.3
245317_at	AT4G15610	integral membrane family protein	5.12	5.43	5.99	4.89	5.95	4.14	4.66	4.14	5	5.28	6.16	4.99	4.14	4.25	4.14	4.93	5.12	6.36	5.7	6.33	5.12	5.11	6.16	4.74	4.14	5.57	6.48	5.64	5.35	6.2	5.96	5.65	5.12	5.34	5.26	4.91	5.53	6.88	5.72	5.82	4.93	5.74	6.4	6.43	7.17	6.8	5.53
245318_at	AT4G16980	arabinogalactan-protein family	13.75	13.85	13.93	14.13	14.03	13.72	12.99	12.79	13.07	13.45	13.47	13.35	13.42	12.96	13.53	13.58	13.75	13.61	13.39	13.85	13.55	13.45	13.26	13.77	13.62	14.11	13.64	13.35	13.33	13.49	13.76	13.63	13.75	13.75	13.72	13.59	13.55	13.28	13	13.38	13.49	13.74	13.66	13.43	13.23	13.38	13.65
245319_at	AT4G16146	FUNCTIONS IN: molecular_function unknown; INVOLVED IN: biological_process unknown; LOCATED IN: cellular_component unknown; EXPRESSED IN: 24 plant structures; EXPRESSED DURING: 13 growth stages; CONTAINS InterPro DOMAIN/s: Lg106-like (InterPro:IPR012482); BEST Arabidopsis thaliana protein match is: unknown protein (TAIR:AT1G69510.3); Has 94 Blast hits to 94 proteins in 12 species: Archae - 0; Bact…	10.52	10.34	10.01	9.26	8.89	10.76	11.06	10.71	10.76	9.93	9.33	10.43	10.52	10.52	10.07	9.55	10.52	10.11	8.84	6.25	6.06	9.71	10.76	10.41	8.76	5.81	6.3	10.14	10.85	10.32	8.26	7.32	10.52	10.56	9.85	7.47	6.98	8.68	10.37	10.21	9.7	7.95	7.39	9.15	10.18	9.9	9.3
245320_at	AT4G16444	unknown protein	8.45	8.47	8.27	7.88	8.49	8.03	8.29	8.32	8.47	8.4	8.45	8.51	8.51	8.43	8.34	8.42	8.45	8.65	8.83	8.48	8.42	8.76	8.74	8.59	8.82	8.34	8.52	8.21	8.55	8.59	8.63	8.73	8.45	8.74	8.58	8.61	8.62	8.63	8.91	8.58	8.52	8.48	8.21	8.69	8.6	8.51	8.27
245321_at	AT4G15545	unknown protein	12.94	13.08	12.85	12.66	12.12	11.88	11.84	11.96	11.7	11.78	11.93	11.86	11.69	12.09	12.2	12.12	12.94	13.07	13.21	13.12	12.82	11.75	12.56	13.2	13.33	13.01	12.91	12.29	12.91	12.71	12.51	12.72	12.94	13.18	12.98	12.75	12.87	11.98	12.36	12.92	12.75	12.68	12.44	12.14	12.16	12.64	12.56
245323_at	AT4G16500	cysteine protease inhibitor family protein / cystatin family protein	10.11	10.6	11.09	11.41	11.71	11.53	11.29	11	11.32	11.3	10.97	10.72	10.6	10.62	10.92	11.05	10.11	10.3	10.85	10.33	10.31	10.64	10.67	10.16	10.37	10.42	10.17	10.66	10.33	10.38	10.52	10.79	10.11	10.43	10.48	10.51	10.4	11.15	10.96	10.24	10.53	10.21	10.42	10.71	10.61	10.5	10.3
245324_at	AT4G17260	L-lactate dehydrogenase, putative	8.59	8.53	8.96	8.5	8.33	8.97	9.45	8.96	8.62	8.78	8.89	9	9.15	8.81	8.83	8.69	8.59	8.62	8.69	7.94	8.37	8.47	8.51	8.68	8.8	8.12	8.19	8.67	8.46	8.65	8.6	8.5	8.59	8.72	8.77	8.55	8.45	8.46	8.95	9.01	8.83	8.46	8.48	8.33	8.67	8.62	8.63
245325_at	AT4G14130	XTR7 (XYLOGLUCAN ENDOTRANSGLYCOSYLASE 7); hydrolase, acting on glycosyl bonds / hydrolase, hydrolyzing O-glycosyl compounds / xyloglucan:xyloglucosyl transferase	2.17	2.21	2.18	2.37	2.33	2.17	2.17	2.12	2.61	2.4	2.16	2.17	2.17	2.17	3.5	3.12	2.17	2.17	2.37	2.21	2.17	2.21	2.17	2.17	2.17	2.17	2.12	2.8	2.17	2.17	2.17	2.17	2.17	2.17	2.17	2.17	2.17	2.18	2.17	2.17	2.17	2.17	2.17	2.42	2.17	2.13	2.17
245326_at	AT4G14100	transferase, transferring glycosyl groups	9.67	9.35	8.5	8.73	8.64	8.46	8.32	8.66	8.88	9.01	8.78	8.85	9.17	9.14	9.09	9.12	9.67	9.49	9.09	9.19	9.38	9.64	9.64	9.5	9.13	9.45	8.97	9.05	9.34	9.74	9.09	9.01	9.67	9.7	9.44	9.59	8.82	8.52	9.08	8.99	9.46	9.43	9.26	8.82	9.14	9.42	9.5
245327_at	AT4G16850	unknown protein	5.36	5.87	5.32	5.33	4.86	4.6	4.16	4.85	4.61	4.6	5.11	4.84	5.26	4.6	4.93	5.16	5.36	5.11	5.57	4.44	4.74	4.91	4.74	5.22	4.75	5.52	5.12	5.29	5.08	5.37	4.73	5.13	5.36	5.46	5.23	5.2	5.7	5.22	5.07	4.95	5.17	5.36	5.15	5.06	5.14	5.05	5.05
245328_at	AT4G14465	DNA-binding protein-related	2.12	2.12	2.12	2.12	2.12	2.12	2.12	2.12	2.12	2.12	2.12	2.12	2.12	2.12	2.12	2.12	2.12	2.12	2.12	2.12	2.12	2.12	2.12	2.12	2.12	2.12	2.12	2.12	2.12	2.12	2.12	2.12	2.12	2.12	2.12	2.12	2.12	2.12	2.12	2.12	2.12	2.12	2.12	2.12	2.12	2.12	2.12
245329_at	AT4G14365	zinc finger (C3HC4-type RING finger) family protein / ankyrin repeat family protein	9.66	11.05	11.45	10.95	10.37	9.23	8.98	8.14	9.01	8.85	9.69	9.39	8.12	8.42	9.59	8.79	9.66	10.36	10.38	9.95	9.23	9.45	9.92	9.35	9.58	9.65	9.61	9.25	9.98	10.72	11.59	11.85	9.66	9.89	10.67	10.75	11.32	11.26	10.96	10.5	10.36	10.3	10.74	10.62	11.04	11.07	11.08
245330_at	AT4G14930	acid phosphatase survival protein SurE, putative	8.59	8.35	7.97	7.8	7.77	7	7.02	7.44	7.98	7.76	7.21	7.31	7.15	7.78	7.68	7.33	8.59	8.54	8.85	9.03	8.76	7.79	8.14	8.64	8.28	8.5	9.15	8.45	8.56	7.86	7.63	8.51	8.59	8.75	8.47	8.31	8.36	8.59	8.16	8.45	8.35	8.27	8.38	8.46	8.84	8.03	7.91
245331_at	AT4G14410	basic helix-loop-helix (bHLH) family protein	8.42	8.13	7.68	7.35	7.92	7.91	8.25	8.16	8.34	8.02	7.81	8	7.73	8.09	7.67	7.88	8.42	8.08	8.55	8.59	8.39	8.49	8.35	8.66	8.86	8.51	8.12	8.26	8.29	8.45	8.32	8.5	8.42	8.28	8.34	8.31	8.41	8.72	8.36	8.39	8.61	8.21	8.13	8.41	8.58	8.28	8.33
245332_at	AT4G15940	fumarylacetoacetate hydrolase family protein	8.87	9.03	9.09	9.21	9.21	9.33	9.31	9.32	9.34	9.39	9.4	9.34	9.48	9.3	9.43	9.36	8.87	9.16	9.43	9.45	9.52	9.31	9.22	9.21	9.42	9.36	9.28	9.43	9.14	9.08	9.19	9.26	8.87	9.4	9.39	9.46	9.28	9.41	9.41	9.22	9.28	9.2	9.32	9.45	9.26	9.21	9.13
245333_at	AT4G14615	unknown protein	9.3	9.41	9.13	8.56	9.02	8.81	8.26	8.56	9.19	8.75	8.49	8.55	9.02	8.89	8.9	8.67	9.3	9.4	9.45	9.38	9.75	9.13	9.75	9.73	9.51	9.3	9.37	9.44	9.62	9.54	9.36	9.54	9.3	9.48	9.58	9.53	9.67	9.31	9.51	9.61	9.52	9.33	9.71	9.55	9.66	9.27	9.34
245334_at	AT4G15800	RALFL33 (ralf-like 33); signal transducer	10.06	10.94	10.37	10.15	9.63	8.93	7.92	8.72	10.59	10.16	8.94	8.96	9.23	9.26	10.83	9.97	10.06	9.72	10.15	10.18	8.91	9.66	9.72	9.81	10.02	10.36	8.97	9.17	9.49	9.37	10.39	10.3	10.06	10.04	9.68	9.54	9.07	9.36	9.48	9.22	9.6	9.53	9.55	9.56	9.6	9.47	9.72
245336_at	AT4G16515	unknown protein	6.7	7.49	8.27	8.6	8.53	8.86	8.69	8.09	7.63	7.77	7.34	7.73	7.45	7.22	6.75	7.5	6.7	6.37	6.91	7.15	7.27	7.64	6.75	6.51	6.51	6.71	6.76	7.24	6.4	6	5.51	6.63	6.7	6.84	6.6	6.56	7.06	6.71	6.93	6.41	6.87	6.46	6.04	6.42	6.65	5.99	5.87
245337_at	AT4G16566	histidine triad family protein / HIT family protein	7.18	7.62	7.46	7.93	7.44	7.54	7.15	7.27	7.52	7.19	7.66	7.57	7.42	7.55	7.59	7.9	7.18	7.79	8.08	7.8	8.03	7.64	7.76	7.78	8.11	8.02	7.93	7.2	7.63	7.29	7.71	7.92	7.18	7.79	8.04	7.8	7.46	7.58	7.76	7.85	7.34	7.6	7.75	7.68	7.53	7.62	7.53
245338_at	AT4G16442	integral membrane family protein	8.54	8.61	8.62	8.91	9.15	9.14	8.93	8.49	8.45	8.59	8.61	8.7	8.47	8.46	8.43	8.76	8.54	8.45	8.92	8.52	8.98	8.55	8.54	8.28	8.83	8.41	8.85	8.28	8.47	7.77	8.09	8.42	8.54	8.48	8.31	7.97	7.38	8.34	8.43	7.34	7.82	8.07	8.05	8.41	8.58	8.23	8
245339_at	AT4G16120	COBL7 (COBRA-LIKE 7)	7.04	6.66	6.44	6.32	6.4	6.35	6.58	6.6	6.62	7.22	6.48	6.54	6.94	6.48	6.93	6.67	7.04	6.58	6.67	6.59	6.4	6.88	6.58	6.68	6.83	7.01	6.31	6.9	6.34	6.48	6.65	6.43	7.04	6.54	6.54	6.49	6.28	6.49	6.82	6.29	6.77	6.71	6.36	6.54	6.67	6.06	6.48
245340_at	AT4G14420	lesion inducing protein-related	10.41	10.85	10.93	10.74	10.79	10.73	10.73	10.68	11.07	10.57	10.91	10.88	10.9	10.93	10.72	10.84	10.41	10.9	10.75	10.36	10.47	9.64	10.92	10.88	10.66	9.93	10.11	10.37	10.62	10.53	10.91	10.92	10.41	10.93	11.13	10.96	11.01	11.06	11.38	10.88	10.82	10.51	10.28	10.7	10.97	11.12	11.05
245341_at	AT4G16447	unknown protein	7	6.48	6.27	5.84	6.29	6.34	6.42	6.17	5.52	5.91	6.31	6.26	6.4	6.42	5.29	6.42	7	7.32	6.58	6.75	6.42	6.3	7.87	7.39	7.3	6.73	6.63	6.42	7.54	6.84	6.58	6.74	7	7.41	7.2	7.02	6.5	6.42	7.06	7.78	7.27	7.11	6.35	6.53	6.6	6.99	7.13
245342_at	AT4G16720	60S ribosomal protein L15 (RPL15A)	12.86	12.94	12.88	12.79	13.09	13.08	13.3	13.27	13.26	13.03	13.28	13.42	13.36	13.5	13.42	13.48	12.86	12.96	13.04	12.98	12.93	13.06	13.09	13.07	13.03	12.82	12.84	12.85	13.09	12.54	12.62	12.8	12.86	12.96	13.06	13.23	12.89	13.09	13.26	13.02	13.13	12.99	12.99	13.05	12.95	12.9	12.86
245343_at	AT4G15830	binding	8.65	7.95	8.11	7.9	7.39	7.98	7.76	7.76	7.96	7.4	7.68	7.51	7.93	8.16	7.87	7.93	8.65	8	7.93	7.72	7.61	8.16	8	8.46	8.19	8.33	7.91	7.98	8.51	7.99	7.82	7.61	8.65	8.09	7.99	7.64	8.17	7.78	8.19	8.15	8.41	8.37	7.99	8.01	7.96	8.12	8.35
245344_at	AT4G15475	F-box family protein (FBL4)	8.86	8.39	8.19	7.71	7.32	7.83	8.28	8.08	8.19	8.13	8.13	8.15	8.48	8.22	7.89	8.04	8.86	8.9	8.54	8.71	8.4	8.53	8.67	8.77	9.02	8.71	8.67	8.2	8.61	8.73	9.08	8.77	8.86	8.63	8.48	8.54	8.43	8.4	8.31	9.01	8.44	8.68	8.52	8.59	8.39	8.67	8.73
245346_at	AT4G17090	CT-BMY (CHLOROPLAST BETA-AMYLASE); beta-amylase	12.4	13.26	13.9	14.2	14.25	14.15	14.3	14.41	14.13	14.32	13.96	13.92	13.85	14.02	14.02	13.95	12.4	12.95	12.46	13.01	11.12	11.48	12.13	13	12.47	13.17	10.32	11.58	11.81	13.31	12.89	12.92	12.4	12.83	13.17	12.86	11.68	11.14	11.86	12.45	12.98	12.79	11.45	10.89	11.52	12.7	13.05
245347_at	AT4G14890	ferredoxin family protein	10.52	10.4	9.97	9.73	9.76	9.56	9.35	9.66	9.91	9.94	9.53	9.69	9.98	10.02	9.89	10.15	10.52	10.3	10.15	10.14	10.44	10.27	10.88	10.73	10.38	10.37	10.52	10.8	10.72	10.26	9.85	10.41	10.52	10.49	10.3	10.31	10.08	9.81	10.47	10.06	10.39	10.27	10.32	10.24	10.21	10.09	10.13
245348_at	AT4G17770	ATTPS5; protein binding / transferase, transferring glycosyl groups / trehalose-phosphatase	9.01	8.14	7.89	8.29	8.96	9.23	9.18	9.83	9.56	9.4	9.58	9.93	10.36	10.28	9.8	9.39	9.01	8.87	7.38	7.43	8.8	8.57	8.45	9	7.38	7.47	8.49	8.17	8.67	9.11	7.36	6.94	9.01	8.88	8.63	8.9	8.6	7.48	8.44	8.79	8.84	8.72	8.22	8.09	8.25	8.39	8.77
245349_at	AT4G16690	MES16 (METHYL ESTERASE 16); catalytic/ hydrolase, acting on ester bonds / methyl indole-3-acetate esterase/ methyl jasmonate esterase	6.77	6.59	7.27	7.46	7.87	6.29	5.1	5.99	6.67	6.73	6.98	4.94	6	6.29	6.89	7.35	6.77	7.69	6.31	8.98	8.05	5.21	6.54	8.85	7.76	9.32	8.15	6.07	7.36	7.54	7.34	8.43	6.77	7.5	7.84	7.88	7.61	6.43	7.06	8.26	7.91	8.3	7.92	6.86	7.25	7.6	8.21
245350_at	AT4G16830	nuclear RNA-binding protein (RGGA)	10.03	9.42	9.14	8.82	8.61	8.87	8.96	8.92	9.07	9.43	8.87	8.87	9.23	9.2	9.21	9.11	10.03	9.38	9.44	9.38	9.58	9.88	9.78	9.52	9.19	9.77	9.45	9.97	9.65	10.04	9.69	9.4	10.03	9.34	9.17	9.3	9.19	9.29	9.31	9.33	9.41	9.66	9.72	9.46	9.57	9.58	9.7
245351_at	AT4G17640	CKB2; protein kinase CK2 regulator	8.88	9.01	9.56	9.25	9.26	9.13	9.43	9.17	8.79	9.19	9.09	9.2	9.19	9.14	9.3	9.19	8.88	9.09	9.58	9.47	8.94	9	8.38	9.05	9.7	9.07	9.17	9.26	8.97	9.01	9.22	8.85	8.88	9.17	9.15	8.85	9.09	9.38	9.19	9.11	9.09	8.75	8.76	9.06	9.12	8.92	8.69
245352_at	AT4G15490	UGT84A3; UDP-glycosyltransferase/ sinapate 1-glucosyltransferase/ transferase, transferring glycosyl groups	7.92	6.7	6.44	7.72	8.26	8.83	8.76	8.48	7.87	8.44	7.74	7.72	8.38	8.3	7.63	7	7.92	7.55	6.26	4	7.74	7.7	7.11	7.1	6.34	4.6	7.54	8.1	7.3	7.9	6.72	5.52	7.92	7.95	6.98	7.25	7.46	8.15	7.44	7.66	7.38	7.29	7.71	7.76	7.86	7.96	7.68
245353_at	AT4G16000	unknown protein	4.43	4.16	4.42	4.07	3.89	4.85	5.36	5.05	5.96	4.77	3.8	4.68	4.42	4.45	4.93	4.17	4.43	3.8	4.61	4.99	5.69	7.1	5.41	4.38	3.87	4.9	6.13	6.36	5.3	3.82	5.45	6.26	4.43	3.8	4.51	4.01	6.51	6.59	6.84	5.02	4.59	4.51	5.94	6.86	6.18	5.43	4.79
245354_at	AT4G17600	LIL3:1; transcription factor	11.46	11.12	11	10.78	10.56	10.99	10.53	10.8	10.49	10.64	10.66	10.82	10.66	10.67	10.83	10.84	11.46	10.92	10.94	10.92	11.24	11.04	11.36	11.08	11.37	11.32	11.1	11.55	11.3	11.09	10.76	11.13	11.46	11.34	11.03	10.91	11.1	10.68	10.91	10.97	11.24	11.24	11.18	11.02	10.85	11.04	11.22
245355_at	AT4G17390	60S ribosomal protein L15 (RPL15B)	12.06	12.28	11.94	12.11	12.35	12.49	12.67	12.74	12.66	12.67	12.7	12.76	12.91	12.87	12.98	12.83	12.06	12.11	12.36	12.19	12.49	12.44	12.3	12.49	12.46	12.32	12.32	12.38	12.38	11.8	12.08	12.05	12.06	12.23	12.46	12.41	12.39	12.45	12.62	12.28	12.3	12.33	12.38	12.27	12.11	12.05	12.11
245356_at	AT4G13940	MEE58 (MATERNAL EFFECT EMBRYO ARREST 58); adenosylhomocysteinase/ copper ion binding	13.65	13.93	14.02	14.27	14.4	14.2	14.19	14.42	14.09	14.29	14.28	14.3	14.34	14.22	14.23	14.3	13.65	13.85	14.17	13.81	13.72	13.65	13.52	13.76	14.05	13.91	13.63	13.47	13.61	13.77	14.05	13.62	13.65	13.8	13.82	13.84	13.72	13.89	13.72	13.67	13.93	13.76	13.66	13.6	13.68	13.8	13.79
245357_at	AT4G17560	ribosomal protein L19 family protein	11.26	11.37	11.18	11.21	11.09	10.92	11.05	10.95	10.63	10.44	10.6	10.41	10.26	10.59	10.54	10.86	11.26	11.3	11.32	11.28	11.21	10.64	11.09	11.52	11.58	11.06	11.01	11.29	11.45	10.98	10.51	10.8	11.26	11.48	11.21	10.92	11.04	10.88	11	11.41	11.22	10.87	10.71	11.3	11.07	10.78	10.8
245358_at	AT4G15900	PRL1 (PLEIOTROPIC REGULATORY LOCUS 1); basal transcription repressor/ nucleotide binding / protein binding	8.72	8.58	8.79	8.7	8.62	8.69	9.22	8.81	8.63	8.78	8.61	8.72	8.6	8.73	8.55	8.53	8.72	8.97	8.99	9.1	8.47	8.37	8.47	8.72	8.99	8.95	8.53	8.59	8.69	8.82	8.64	8.6	8.72	9	8.85	9.03	8.68	8.75	8.8	9.11	8.87	8.79	8.52	8.6	8.44	8.7	8.73
245359_at	AT4G14430	IBR10 (INDOLE-3-BUTYRIC ACID RESPONSE 10); catalytic/ dodecenoyl-CoA delta-isomerase	9.87	9.26	8.4	8.6	8.46	8.15	8.07	8.49	8.53	8.81	8.46	8.82	9.05	9.2	9.13	8.93	9.87	9.56	9.07	9.31	9.28	9.49	10.04	9.47	9.1	9.6	9.22	9.48	9.65	9.86	10.15	9.46	9.87	9.51	9.3	9.52	8.78	9.44	9.65	9.65	9.66	9.76	9.86	9.57	9.91	10.27	10.19
245360_at	AT4G16330	oxidoreductase/ oxidoreductase, acting on paired donors, with incorporation or reduction of molecular oxygen, 2-oxoglutarate as one donor, and incorporation of one atom each of oxygen into both donors	9.97	9.5	9.36	9.05	9.17	9	9.18	9.31	9.15	9.19	9.5	9.25	8.98	9.34	9.36	9.24	9.97	9.74	9.76	9.78	9.56	10.22	10.28	9.86	9.83	9.94	10.06	10.18	10.15	10.14	9.67	10.09	9.97	9.98	9.75	9.67	9.91	9.93	10.1	10.07	10.21	10.11	10.3	10.32	10.43	10.19	10.04
245361_at	AT4G17790	INVOLVED IN: biological_process unknown; EXPRESSED IN: 23 plant structures; EXPRESSED DURING: 15 growth stages; CONTAINS InterPro DOMAIN/s: SNARE associated Golgi protein (InterPro:IPR015414); BEST Arabidopsis thaliana protein match is: unknown protein (TAIR:AT1G71940.1); Has 2258 Blast hits to 2258 proteins in 517 species: Archae - 4; Bacteria - 1129; Metazoa - 188; Fungi - 22; Plants - 104; Vir…	8.85	8.18	8.41	7.47	8.01	8.69	8.97	8.56	8.25	7.94	9.24	8.82	8.28	8.8	8.35	8.18	8.85	9.05	8.98	9	8.87	9.16	8.8	8.81	9.05	9.33	9.08	9.02	8.9	8.62	8.52	9.08	8.85	9	8.85	8.81	8.4	9.09	8.94	9.55	9.19	9.46	9.34	9	9.21	9.39	9.26
245362_at	AT4G17460	HAT1; DNA binding / transcription factor	4.22	7.09	5.42	4.26	3.9	3.45	2.95	2.68	5.96	3.84	3.86	3.68	3.81	3.59	6.66	4.27	4.22	4.19	4.79	5.47	4.59	5.99	4.43	4.29	5.18	6.37	4.26	5.62	4.23	3.8	4.65	5.21	4.22	4.21	3.77	4.21	4.21	4.82	4.44	4.07	4.43	4.21	4.6	4.88	4.32	3.96	3.72
245364_at	AT4G15790	unknown protein	7.1	7.55	7.37	7.09	7.32	7.45	7.13	7.28	7.42	7.1	6.95	7.2	7.04	7.13	7.16	7.28	7.1	6.93	7.29	7.21	7.5	7.19	7.48	7.86	7.97	6.82	7.26	6.79	7.28	7.2	6.75	7.33	7.1	7.57	7.93	7.59	7.84	7.21	7.73	7.77	8.04	7.38	7.2	7.24	6.86	7.2	7.28
245365_at	AT4G17720	RNA recognition motif (RRM)-containing protein	7.84	8.27	8.42	8.35	8.61	8.75	9.2	8.56	8.71	8.5	8.63	8.66	8.56	8.56	8.56	8.48	7.84	8.48	8.46	8.24	8.51	8.52	8.74	8.08	7.63	8.01	8.44	8.56	8.33	8.58	8.65	9.07	7.84	8.49	8.56	8.81	8.88	9.02	8.9	8.33	8.46	8.56	8.48	8.78	8.79	8.83	8.69
245366_at	AT4G14965	AtMAPR4 (Arabidopsis thaliana membrane-associated progesterone binding protein 4); heme binding	8	8.33	7.75	8.02	7.83	7.44	7.63	7.74	7.83	7.89	7.73	7.58	7.75	7.87	7.81	7.74	8	8.4	8.59	8.28	8.15	7.66	7.95	8.05	8.26	7.82	7.73	7.51	7.85	7.75	7.9	8.13	8	8.13	8.26	8.07	7.89	7.9	8.23	8.22	8.2	7.69	7.38	7.85	7.92	7.96	7.87
245367_at	AT4G16265	NRPB9B; DNA binding / DNA-directed RNA polymerase/ nucleic acid binding / transcription regulator/ zinc ion binding	7.39	7.32	7.45	7.86	7.97	8.31	8.59	8.31	8.88	8.91	8.58	8.76	9.25	9.06	8.95	8.96	7.39	7.55	7.64	7.14	7.64	7.82	7.56	7.66	7.86	7.45	7.72	7.76	8	7.64	8.05	8	7.39	7.64	7.74	8.05	7.38	8.03	7.99	7.67	7.43	7.77	7.86	8	7.95	7.93	7.77
245368_at	AT4G15510	photosystem II reaction center PsbP family protein	8.36	8.46	8.12	8.06	8.47	8.71	8.74	8.62	8.38	8.33	8.32	8.63	8.72	8.89	8.88	8.9	8.36	8.53	8.33	8.4	9	8.37	7.95	9	8.72	8.67	8.85	8.95	8.68	8.47	7.57	7.79	8.36	8.62	8.69	8.5	8.17	8.05	8.41	8.63	8.6	8.65	8.75	8.71	7.92	8.15	8.34
245370_at	AT4G16840	unknown protein	5.6	5.35	6.04	6.11	6.36	5.56	5.5	5.26	5.5	5.6	5.58	5.45	5.53	5.45	5.65	5.87	5.6	5.82	6.03	6	5.19	5.45	5.67	5.47	6.01	6.06	5.46	5.58	5.77	5.45	5.68	6.88	5.6	5.45	5.61	5.66	5.6	5.27	5.82	5.71	5.49	5.45	5.47	5.78	5.77	5.55	5.6
245372_at	AT4G15000	60S ribosomal protein L27 (RPL27C)	11.48	11.43	11.11	10.91	11.53	11.79	11.59	11.94	11.92	12.03	11.82	12.14	12.25	12.04	12.1	12.28	11.48	11.14	11.32	11.11	11.78	11.7	11.86	11.79	11.54	11.48	11.6	11.61	11.88	11.56	11.39	11.48	11.48	11.38	11.57	11.46	11.67	11.73	12	11.6	11.78	11.81	11.62	11.76	11.44	11.35	11.54
245374_at	AT4G17620	glycine-rich protein	8.37	8.5	8.44	8.47	8.53	8.61	8.78	8.84	8.95	8.65	8.78	8.78	8.53	8.67	8.74	8.76	8.37	8.52	8.62	8.29	8.27	8.3	8.66	8.35	8.69	8.66	8.52	8.62	8.45	8.28	8.53	8.86	8.37	8.49	8.29	8.03	8.26	8.57	8.57	8.31	8.72	8.55	8.47	8.74	8.68	8.66	8.57
245375_at	AT4G17660	protein kinase, putative	2.21	2.21	2.22	2.21	2.21	2.12	2.16	2.16	2.16	2.16	2.19	2.21	2.12	2.21	2.16	2.12	2.21	2.22	2.24	2.27	2.22	2.21	2.3	2.21	2.21	2.29	2.21	2.21	2.21	2.24	4.11	4.43	2.21	2.19	2.38	2.22	2.69	3.3	2.6	3.05	3.46	3.28	2.46	2.24	2.46	3.68	4.02
245376_at	AT4G17690	peroxidase, putative	2.12	2.12	2.12	2.12	2.12	2.12	2.12	2.12	2.12	2.12	2.34	2.12	2.12	2.12	2.12	2.13	2.12	2.12	2.12	2.12	2.12	2.12	2.12	2.12	2.12	2.12	2.12	2.12	2.12	2.15	2.12	2.12	2.12	2.12	2.12	2.12	2.16	2.12	2.12	2.12	2.12	2.12	2.12	2.12	2.12	2.12	2.12
245380_at	AT4G17760	damaged DNA binding / exodeoxyribonuclease III	3.22	3.44	3.43	3.93	3.54	4.83	4.69	5.26	4.84	5.03	4.32	4.52	4.61	4.41	4.42	4.2	3.22	3.43	3.22	3.28	3.43	3.55	3.79	3.43	3.22	2.66	3.43	2.82	2.98	3.49	2.81	3.4	3.22	3.6	3.18	4.1	3.74	3.22	3.12	3.22	3.51	3.01	2.88	3.22	3.14	2.88	2.99
245383_at	AT4G17810	nucleic acid binding / transcription factor/ zinc ion binding	6.8	6.94	6.58	6.01	6.29	6.8	6.47	6.44	6.33	6.54	6.42	6.83	7	6.18	6.89	6.8	6.8	6.82	7.07	7.18	7.96	8.14	7.24	7	7.08	7.65	7.29	7.93	6.73	6.65	6.58	6.62	6.8	6.99	6.86	6.8	6.68	6.95	6.95	6.54	6.8	6.8	6.83	6.99	6.42	6.1	6.39
245384_at	AT4G16790	hydroxyproline-rich glycoprotein family protein	4.02	3.91	2.97	4.07	3.26	3.54	3.44	3.58	3	2.52	3.69	3.38	2.63	3.53	3.58	3	4.02	3.62	3.64	3.58	3.58	3.71	3.58	3.8	3.54	4.58	3.68	3.17	3.46	4.17	3.85	3.94	4.02	3.71	3.58	2.66	4.1	3.56	2.79	3.58	3.63	4.3	3.28	3.58	3.17	3.84	4
245385_at	AT4G14020	rapid alkalinization factor (RALF) family protein	8.43	8.15	8.01	7.54	8.28	8.2	7.88	7.94	8.63	8.57	8.58	8.55	8.7	8.71	8.59	8.82	8.43	8.19	8.47	8.11	8.26	7.8	8.86	8.31	8.56	8.6	8.21	7.88	8.54	9.28	8.87	9.34	8.43	8.37	8.59	8.65	8.47	8.36	8.51	8.54	8.76	9.3	9.14	8.62	8.6	8.79	8.83
245386_at	AT4G14010	RALFL32 (ralf-like 32); signal transducer	7.57	7.7	7.49	7.02	7.99	7.49	6.98	7.27	7.68	7.54	7.9	7.23	7.11	7.47	7.48	7.34	7.57	7.79	8.1	7.83	8.65	7.86	7.84	8.24	7.92	8.12	8.21	7.86	7.72	8.22	7.95	8.53	7.57	8.27	8.11	8.19	8.3	7.87	8.54	7.81	7.89	7.87	7.91	8.12	7.56	7.79	7.84
245387_at	AT4G17520	nuclear RNA-binding protein, putative	10.23	9.97	10.06	9.94	10.12	10.25	10.33	10.39	10.31	10.78	10.47	10.56	10.73	10.78	10.77	10.5	10.23	9.98	9.98	9.8	10.1	10.27	10.33	9.99	10.06	10.25	9.71	10.14	10.22	10.36	10.21	9.92	10.23	10.1	9.99	10.1	10.06	9.65	9.97	9.72	10.11	10.2	10.09	9.92	9.98	9.77	10
245388_at	AT4G16410	unknown protein	11.65	11.86	11.61	11.71	11.76	11.13	10.68	11.04	11.43	11.44	11.12	11.04	11.35	11.15	11.25	11.53	11.65	11.85	12.03	12.26	12.07	11.4	11.77	12.06	12.08	11.86	11.8	11.6	11.8	11.47	11.49	11.93	11.65	11.98	11.85	11.62	11.63	11.39	11.6	11.39	11.82	11.54	11.67	11.63	11.44	11.17	11.41
245390_at	AT4G17650	aromatic-rich family protein	7.75	7.9	7.76	8.11	8.91	7.93	7.99	8.09	8.16	8.29	8.31	7.81	8.12	7.98	8.1	7.99	7.75	8.18	7.92	7.75	6.9	6.64	7.51	8.17	7.75	7.38	7.02	7.04	7.8	7.93	8.09	7.66	7.75	7.95	8.09	8.18	7.32	7.51	7.67	7.94	8.04	7.78	7.48	7.44	7.83	8.06	8.12
245391_at	AT4G16520	ATG8F (autophagy 8f); microtubule binding	11.12	10.55	10.42	9.62	9.61	9.59	9.75	9.79	10.14	9.83	9.9	9.79	9.76	10	9.94	10.3	11.12	10.56	10.72	11.31	11.2	11.1	11.34	11.02	11.12	11.18	11.55	11.45	11.35	11.2	11.11	11.68	11.12	10.69	10.56	10.62	11.15	11.12	11.23	11.06	11.09	11.12	11.41	11.54	11.38	11.18	11.06
245392_at	AT4G15680	glutaredoxin family protein	6.25	7.13	6.91	6.59	6.22	6.78	6.45	6.3	6.47	6.21	6.09	6.62	6.94	6.65	7.14	6.37	6.25	5.61	6.59	6.23	5.93	8.22	6.96	6.36	6.24	6.55	6.14	6.71	6.72	5.65	6.22	6.3	6.25	6.16	6	6.1	7.41	7.25	6.55	6.21	6.88	6.4	6.82	6.36	5.93	5.16	5.6
245393_at	AT4G16260	catalytic/ cation binding / hydrolase, hydrolyzing O-glycosyl compounds	6.41	5.81	7.17	5.05	5.56	5.89	5.83	5.59	6.23	6.44	7.45	6.54	6.37	6.32	6.02	5.27	6.41	7.26	6.65	6.32	6.73	6.51	7.61	5.51	5.27	6.61	8.48	7.36	6.91	7.31	6.61	6.61	6.41	6.32	6.32	6.05	6.96	8.59	8.01	7.71	6.55	6.65	8.8	8.15	8.6	8.74	7.26
245394_at	AT4G16450	unknown protein	11.82	11.78	12.1	11.59	11.87	11.83	11.82	11.71	12.24	11.73	11.83	11.75	11.55	11.78	11.7	11.97	11.82	11.56	11.89	11.64	11.78	11.67	12.29	12.18	12.12	11.67	12.08	11.92	11.96	11.76	11.65	12.34	11.82	11.74	12.01	11.77	11.97	12.03	12.43	12	12.28	11.99	11.69	11.96	12.11	11.96	12
245395_at	AT4G17420	FUNCTIONS IN: molecular_function unknown; INVOLVED IN: biological_process unknown; LOCATED IN: cellular_component unknown; EXPRESSED IN: 23 plant structures; EXPRESSED DURING: 13 growth stages; CONTAINS InterPro DOMAIN/s: Protein of unknown function DUF124 (InterPro:IPR002838), Tryptophan RNA-binding attenuator protein-like (InterPro:IPR016031); BEST Arabidopsis thaliana protein match is: unknown…	7.91	8	7.77	7.63	8.3	8.26	8.09	7.33	7.87	7.17	7.97	8	7.87	7.73	7.8	7.68	7.91	8.04	8.1	7.41	7.99	7.91	8.05	7.83	7.54	7.52	7.94	8.01	8.18	8.08	8.14	8.35	7.91	8.23	8.25	8.06	7.64	8.31	8.65	8.23	8.34	8.09	8.29	8.34	8.38	8.44	8.51
245396_at	AT4G14870	P-P-bond-hydrolysis-driven protein transmembrane transporter	9.7	9	8.22	7.49	7.32	7.47	6.75	7.3	8.1	7.73	7.17	7.47	8.37	7.76	8.12	8.11	9.7	9	9	9.08	9.06	9.94	9.9	9.32	9.22	9.55	9.13	9.79	9.89	8.89	9.42	9.34	9.7	9.37	8.99	8.88	8.43	9	9.48	8.67	9.03	9.12	9.23	9.64	9.57	9.17	9
245397_at	AT4G14560	IAA1 (INDOLE-3-ACETIC ACID INDUCIBLE); protein binding / transcription factor	5	5.68	5.93	6.06	7.02	7.36	6.7	6.18	5.89	5.68	6.19	6.3	5.93	5.76	5.6	5.98	5	4.94	5.43	5.87	6.98	6.56	5.67	5.91	5.62	5.68	6.49	5.49	5.68	5.68	4.56	5.7	5	5.35	4.97	5.1	6.38	6.03	5.71	5.37	5.68	5.04	5.2	5.68	5.29	4.71	4.8
245398_at	AT4G14900	hydroxyproline-rich glycoprotein family protein	7.06	6.93	7.58	8.2	8.19	8.14	8.55	8.35	8.53	8.61	8.37	8.2	8.27	8.24	8.14	8.05	7.06	6.99	7.47	7.59	7.43	7.65	7.25	6.81	7.58	8.18	7.41	7.45	7.3	7.59	8.04	7.77	7.06	7.05	6.89	7.21	7.44	7.47	7.17	7.09	7.14	7.61	7.74	7.53	7.46	7.46	7.3
245399_at	AT4G17340	TIP2;2 (TONOPLAST INTRINSIC PROTEIN 2;2); water channel	11.96	11.64	11.34	11.69	11.41	11	9.83	9.24	9.38	9.38	9.93	9.95	9.62	9.39	9.24	9.28	11.96	11.78	11.38	11.47	12.63	11.96	11.65	11.62	10.91	11.69	12.53	11.6	11.1	11.21	10.95	10.92	11.96	11.98	11.51	11.47	11.3	11.53	11.31	11.1	10.9	11.31	11.43	10.76	11.06	11.31	11.25
245400_at	AT4G17040	ATP-dependent Clp protease proteolytic subunit, putative	12.32	12.4	12.45	12.38	12.21	11.85	12.09	12.06	11.98	11.89	12.02	12.02	12.1	12.06	11.96	12.02	12.32	12.52	12.39	12.55	12.48	12	12.21	12.43	12.4	12.23	12.31	12.16	12.34	12.18	12.3	12.26	12.32	12.61	12.45	12.28	12.16	12.35	12.17	12.27	12.14	12.07	12.01	12.26	12.37	12.27	12.24
245401_at	AT4G17670	senescence-associated protein-related	6.89	8.65	8.86	6.74	8.23	8.18	7.92	7.72	7.88	7.28	8.2	8.49	7.75	7.7	7.57	7.44	6.89	7.94	7.55	7.14	7.38	7.09	8.25	7.73	7.38	6.91	7.14	6.22	7.46	7.9	8.71	8.94	6.89	7.66	8.4	8	8.45	8.56	8.63	8.67	8.69	8.1	7.56	7.91	8.39	8.75	8.86
245404_at	AT4G17610	tRNA/rRNA methyltransferase (SpoU) family protein	6.05	5.73	5.97	5.57	5.57	6.15	5.57	6.57	6.88	6.72	6.49	6.7	6.83	6.9	6.74	7.13	6.05	6.11	5.98	5.94	6.21	6.77	6.58	6.1	6.41	5.9	5.57	6.46	6.06	5.79	5.36	5.24	6.05	6.07	5.57	6.17	5.42	5.84	6.34	5.42	6.07	5.99	5.72	5.57	5.54	5.6	5.64
245405_at	AT4G17150	unknown protein	5.86	5.8	5.74	5.77	5.7	6.32	6.84	6.47	6.45	6.1	5.8	6.55	6.26	6.11	5.84	6.26	5.86	6.03	5.69	5.56	4.74	5.77	5.62	5.79	5.8	5.76	5.16	5.65	5.96	5.58	6.02	5.94	5.86	5.9	5.57	5.37	5.35	5.63	5.77	5.88	5.43	5.01	5.4	5.79	6.07	5.77	5.81
245406_at	AT4G17160	ATRABB1A (ARABIDOPSIS RAB GTPASE HOMOLOG B1A); GTP binding	4.04	4.04	4.04	4.25	4.04	4.04	4.04	4.04	4.04	4.04	4.04	4.02	4.04	4.04	4.04	4.04	4.04	4.04	4.04	4.17	4.04	4.04	4.17	4.13	4.04	4.04	4.04	4.04	4.05	4.63	3.96	4.04	4.04	4.04	4.05	4.04	4.45	4.04	4.04	4.04	4.04	4.09	4.04	4.04	4.04	4.04	4
245407_at	AT4G17170	RABB1C (ARABIDOPSIS RAB GTPASE HOMOLOG B1C); GTP binding / GTPase	8.9	9.1	9.24	9.22	9.33	9.34	9.1	9.09	9.34	9.23	9.22	9.05	8.68	8.86	9.16	9.25	8.9	8.97	9.7	9.66	9.11	9.42	8.83	8.76	9.55	9.67	9.15	9.36	9.03	8.69	9.3	9.53	8.9	8.94	8.86	8.67	8.72	9.51	9.22	8.68	8.95	9.08	9.15	9.36	9.14	9.07	8.85
245408_at	AT4G17180	glycosyl hydrolase family 17 protein	5.93	5.93	6.13	5.94	5.87	5.91	6.87	6.22	6.01	5.87	5.91	6.17	6.01	6.3	7.04	6.36	5.93	6.39	6.33	6.08	5.87	5.91	5.74	6	6.8	6.08	5.87	5.91	5.31	6.05	5.77	5.91	5.93	6.3	6.27	6.08	5.88	5.83	5.73	5.96	5.91	5.94	5.87	5.66	5.74	5.8	5.28
245410_at	AT4G17220	ATMAP70-5 (microtubule-associated proteins 70-5); microtubule binding	2.16	2.15	2.27	2.15	2.15	2.15	2.34	2.25	2.15	2.23	2.15	2.15	2.15	2.15	2.15	2.16	2.16	2.15	2.15	2.15	2.15	2.15	2.21	2.15	2.15	2.15	2.15	2.15	2.15	2.15	2.15	2.15	2.16	2.15	2.15	2.15	2.16	2.15	2.15	2.15	2.15	2.15	2.15	2.15	2.15	2.15	2.15
245411_at	AT4G17240	unknown protein	3.29	3.83	2.69	2.69	2.51	2.4	2.83	3	2.48	2.48	2.53	2.48	2.72	2.71	2.69	2.48	3.29	4.05	2.92	3.08	2.69	2.49	2.83	2.93	2.73	2.56	2.68	3.63	4.04	2.69	2.5	2.48	3.29	3.96	3.46	3.06	2.72	2.62	3.04	2.49	2.69	2.49	2.75	2.87	3.26	2.72	2.99
245413_at	AT4G17300	NS1; asparagine-tRNA ligase	9.41	9.08	8.99	8.93	9.13	9.22	9.38	9.19	9.36	9.2	9.11	9.21	9.26	9.39	9.22	9.23	9.41	9.1	9.01	9.05	8.78	9.08	9.05	9.23	9.49	9.42	9.02	9.03	9.26	9.17	8.97	9.19	9.41	9.25	8.95	9	8.48	9.09	9.09	8.92	9.52	9.15	9.28	9.35	9.33	8.94	9
245414_at	AT4G17310	unknown protein	5.28	5.56	4.58	5.73	6.85	6.65	6.82	6.74	6.85	7.69	7.21	7.54	7.98	7.59	7.44	7.21	5.28	5.53	6.77	6.26	5.46	6.26	5.7	5.35	6.3	6.21	5.28	5.59	5.54	5.3	7.06	6.11	5.28	5.54	4.9	5.72	4.76	5.97	5.64	4.3	4.58	5.54	5.48	5.74	5.93	5.64	5.57
245415_at	AT4G17330	ATG2484-1; RNA binding	9.9	9.06	9.14	8.82	9.04	9.68	9.56	9.39	9.14	9.52	9.25	9.49	9.61	9.44	9.5	9.25	9.9	9.36	9.17	9.04	9.4	9.38	9.56	9.4	9.59	9.84	9.84	9.46	9.66	9.8	9.79	9.43	9.9	9.25	9.15	9.24	9.06	9.39	9.06	9.45	9.78	9.58	9.71	9.45	9.52	9.74	9.67
245416_at	AT4G17350	phosphoinositide binding	7.05	7.63	7.82	8.02	8.09	7.29	6.84	7.2	7.65	7.9	7.78	7.32	7.47	7.34	7.78	7.71	7.05	7.1	7.54	7.45	7.22	7.19	7.35	7.38	7.43	7.83	7.13	7.18	7.08	7.55	7.93	7.71	7.05	7.41	6.98	7.18	7.02	6.98	7.04	7.17	7.18	7.33	7.4	7.02	7.18	7.13	7.12
245418_at	AT4G17370	oxidoreductase family protein	8.43	7.98	7.44	7.43	7.06	7.72	8.17	7.88	8.09	8.14	7.94	7.99	8.37	8.06	8.07	7.92	8.43	8.51	7.79	7.79	8.12	8.75	8.37	8.27	7.97	7.99	8.1	8.47	8.29	8.29	7.77	7.74	8.43	8.26	8.05	8.14	7.65	8.01	8.22	8.39	8.31	8.1	8.28	8.33	8.26	8.26	8.06
245421_at	AT4G17430	unknown protein	5.61	5.54	5.15	5.18	6.16	5.88	6.08	5.84	5.28	5.16	5.74	6.07	5.6	5.86	5.68	5.66	5.61	5.65	5.37	5.52	5.28	5.93	5.64	5.8	5.41	4.65	5.12	5.18	5.7	6.05	4.82	5.13	5.61	5.39	5.86	5.77	5.17	5.88	5.75	5.78	5.89	5.43	5.66	5.73	5.77	5.42	5.77
245422_at	AT4G17470	palmitoyl protein thioesterase family protein	6.55	7.37	5.03	6.96	6.3	4.76	4.4	4.57	4.74	4.1	4.09	4.75	4.06	3.93	3.06	3.91	6.55	7.36	5.65	3.76	7.08	6.26	4.51	6.34	4.3	3.21	4.6	5.36	4.46	6.75	5.05	3.2	6.55	7.62	8.29	6.58	5.37	3.63	4.5	3.19	5.99	5.09	5.03	5.24	5.62	5.47	5.64
245425_at	AT4G17510	UCH3 (UBIQUITIN C-TERMINAL HYDROLASE 3); ubiquitin thiolesterase	8.15	8.31	8.71	8.43	8.1	8.28	8.69	8.33	8.6	8.24	8.25	8.45	8.4	8.61	8.29	8.36	8.15	8.47	8.69	8.83	8.66	7.93	8.48	8.42	8.61	8.41	8.43	8.31	8.5	7.8	8.07	8.72	8.15	8.47	8.48	8.17	8.48	8.62	8.53	8.26	8.41	8.31	7.94	8.68	8.63	8.42	8.32
245426_at	AT4G17540	unknown protein	6.17	6.19	6.28	6	5	5.74	5.53	5.96	5.84	5.86	5.75	6.12	5.85	6.02	5.65	5.62	6.17	6.02	6.22	6.38	5.82	6.6	6.16	6.36	6.57	6.26	6.33	6.54	6.25	6.03	5.69	5.66	6.17	6.74	6.2	5.98	6.52	6.03	6.24	5.94	6.39	6.06	6.05	5.9	5.97	5.91	5.95
245427_at	AT4G17550	transporter-related	7.19	7.28	8.86	10.53	11.23	11.33	11.09	11.21	10.83	11.25	10.72	10.57	10.28	10.53	10.36	10	7.19	7.21	6.5	7.48	8.3	6.89	6.5	7.07	6.33	7.31	7.75	7.04	7.14	6.67	6.51	6.76	7.19	7.02	7.4	7.54	6.77	6.79	6.93	7.2	7.01	7.31	7.25	7.11	6.91	7.06	7.15
245428_at	AT4G17570	zinc finger (GATA type) family protein	7.87	7.87	7.44	7.59	7.73	8.11	8.17	7.96	7.74	7.67	7.78	7.82	7.75	7.89	7.88	7.51	7.87	7.79	7.59	7.43	7.78	7.2	7.36	7.87	7.48	7.52	7.79	7.67	8.08	7.69	8.13	7.06	7.87	7.73	7.93	7.84	8.14	7.83	7.36	7.89	8.08	7.59	8.08	7.96	8.19	8.3	8.07
245430_at	AT4G17060	unknown protein	6.97	7.27	6.92	6.97	6.86	7.08	7.31	6.95	7.11	7.3	7.32	7.27	7.58	7.24	7.26	7.22	6.97	7.07	7.12	6.65	6.88	7.31	6.71	6.9	7.06	6.94	6.74	7.03	6.76	6.89	6.88	6.85	6.97	6.99	6.84	7.02	6.92	6.61	7.36	6.89	7.01	6.74	6.8	6.78	6.55	6.71	6.86
245431_at	AT4G17080	FUNCTIONS IN: molecular_function unknown; INVOLVED IN: biological_process unknown; LOCATED IN: cellular_component unknown; EXPRESSED IN: 22 plant structures; EXPRESSED DURING: 13 growth stages; CONTAINS InterPro DOMAIN/s: MORN motif (InterPro:IPR003409); BEST Arabidopsis thaliana protein match is: MORN (Membrane Occupation and Recognition Nexus) repeat-containing protein /phosphatidylinositol-4-p…	7.55	7.48	7.78	7.44	7.39	7.44	7.62	7.3	7.31	7.62	7.37	7.53	7.56	7.52	7.64	7.75	7.55	7.44	8.1	8.45	7.42	7.74	7.23	7.5	7.94	8.49	7.59	7.39	7.43	7.44	8.44	8.29	7.55	7.28	7.33	7.32	7.45	7.95	7.32	7.75	7.48	7.73	7.64	7.95	7.45	7.42	7.56
245432_at	no_match	no_match	9.34	9.05	8.87	8.79	8.87	9.52	10.11	9.9	9.39	9.56	8.84	9.2	9.73	9.25	9.25	8.96	9.34	9.02	8.78	8.41	7.98	9.36	9.74	9.02	8.57	8.07	8	9.84	9.64	8.92	9.02	7.93	9.34	9.02	8.8	8.76	8.53	9.31	9.76	9.02	8.82	8.72	8.5	9.19	9.64	9.32	9.03
245433_at	AT4G17140	FUNCTIONS IN: molecular_function unknown; INVOLVED IN: biological_process unknown; LOCATED IN: vacuole; EXPRESSED IN: 24 plant structures; EXPRESSED DURING: 13 growth stages; CONTAINS InterPro DOMAIN/s: Pleckstrin homology (InterPro:IPR001849); BEST Arabidopsis thaliana protein match is: phosphoinositide binding (TAIR:AT1G48090.2); Has 1924 Blast hits to 1182 proteins in 161 species: Archae - 0; …	10.12	9.48	8.83	9.29	8.93	9.36	10.13	10.1	9.79	10.07	9.43	9.75	9.88	9.96	9.46	9.61	10.12	9.19	8.9	8.65	7.73	9.39	9.69	9.41	9.51	8.89	7.86	9.18	10.26	9.45	9.27	8.81	10.12	9.36	8.73	8.94	8.19	9.37	10.14	9.41	9.75	8.97	8.62	9.27	9.49	9.86	9.34
245438_at	AT4G16650	unknown protein	5.79	5.53	5.51	5.51	6.4	6.79	6.61	6.6	6.2	6.61	6.17	6.38	7.02	6.62	6.64	6.3	5.79	5.05	5.62	5.51	5.57	5.51	5.28	5.54	5.18	5.55	5.68	5.68	5.42	5.51	5.59	5.15	5.79	5.54	5.2	5.08	5.09	4.73	5.05	5.03	5.56	5.49	5.31	5.03	5.17	4.9	5.5
245439_at	AT4G16670	phosphoinositide binding	4.25	4.73	4.51	4.66	4.53	4.35	4.27	2.71	2.62	3.96	4.31	4.35	3.61	3.71	3.48	4.32	4.25	5.13	4.27	4.09	3.98	4.25	4.73	4.13	3	3.55	4.52	4.43	4.39	4.35	4.35	4.4	4.25	4.81	4.25	3.95	4.25	4.67	5.32	4.38	4.31	4.11	4.11	4.74	4.85	5.53	4.43
245441_at	AT4G16700	PSD1 (phosphatidylserine decarboxylase 1); phosphatidylserine decarboxylase	3.54	3.54	3.52	3.67	3.67	3.97	4.85	4.28	4.19	4.37	3.77	4.75	5.17	5.07	4.82	4.3	3.54	3.81	3.62	3.49	3.47	4.35	3.54	3.67	3.89	3.67	3.5	3.51	3.73	3.67	3.67	3.67	3.54	3.54	4.04	3.57	4.33	3.72	3.93	3.67	3.67	3.51	3.62	3.47	3.76	3.67	3.65
245442_at	AT4G16710	glycosyltransferase family protein 28	7.61	7.55	7.31	6.3	6.34	6.8	6.86	7.07	7.4	6.31	7.11	6.8	6.7	7.32	6.97	7.09	7.61	7.63	7.91	7.69	7.55	7.01	8.06	7.46	7.67	7.79	7.57	7.55	8.06	7.55	7.73	8.14	7.61	7.76	7.62	7.34	7.55	7.56	7.62	7.56	7.7	7.32	7.36	8.02	7.82	7.78	7.6
245445_at	AT4G16750	DRE-binding transcription factor, putative	5.6	5.38	4.58	5.28	5.4	5.92	6.64	6.49	5.6	5.52	6.15	6.63	6.41	6.42	5.54	5.54	5.6	6.06	5.34	5.54	5.77	6.23	6.01	5.19	4.59	5.18	5.35	5.88	6.42	6.78	5.48	4.59	5.6	6.3	6	6.02	5.52	5.22	5.75	5.09	5.53	5.92	5.67	5.57	5.6	6.25	5.85
245446_at	AT4G16800	enoyl-CoA hydratase, putative	7.9	7.68	7.74	7.2	6.35	6.7	6.98	7.26	7.47	6.82	6.83	7.07	7.39	7.63	7.59	7.54	7.9	8.05	7.81	7.53	7.32	7.75	7.94	8.06	7.82	7.59	7.31	7.69	7.88	7.55	7.62	7.27	7.9	8	7.67	8.05	7.33	7.49	8.03	7.78	7.88	7.76	7.71	7.81	7.65	7.74	7.63
245448_at	AT4G16860	RPP4 (recognition of peronospora parasitica 4); LRR domain binding	6.95	7.35	7.71	6.35	6.84	8.11	7.55	6.96	7.37	7.15	7.21	8.14	7.51	7.24	7.78	7.49	6.95	5.94	6.45	5.74	7.54	8.35	7.42	6.91	6.74	6.06	7.89	8.06	7.33	7.67	7.53	8	6.95	6.01	6.45	6.1	8.06	8.38	7.72	6.77	6.88	6.9	7.63	8.08	7.57	7.24	7.15
245449_at	AT4G16870	transposable element gene	5.69	4.39	4.39	4.43	4.39	4.43	5.22	4.43	4.17	4.56	3.49	4.43	4.28	4.39	4.43	4.1	5.69	4.39	4.39	4.28	4.43	6.71	4.89	4.45	4.43	4.43	4.43	5.67	4.68	4.43	4.94	4.39	5.69	4.43	4.02	4.43	4.43	5.54	4.43	4.43	4.43	4.43	4.43	5.1	4.84	4.43	4.43
245450_at	AT4G16880	disease resistance protein-related	4.76	5.07	4.76	3.6	4.9	6.39	5.15	4.76	4.73	3.87	4.76	5.44	4.76	4.76	4.73	4.23	4.76	4.92	3.83	3.19	5.88	5.93	4.88	5.21	4.45	3.92	6.16	5.75	4.89	4.75	3.58	3.89	4.76	4.76	4.76	4.62	5.88	6.24	5.6	4.76	4.73	4.59	5.01	6.16	5.01	4.76	4.66
245451_at	AT4G16890	SNC1 (SUPPRESSOR OF NPR1-1, CONSTITUTIVE 1); nucleotide binding	7.83	7.62	7.42	7.62	7.01	7.6	7.54	7.62	7.73	7.62	7.62	7.62	7.58	7.25	7.61	7.86	7.83	7.62	6.85	7.13	7.63	7.89	7.88	7.78	7.07	7.71	7.95	7.62	7.93	7.62	7.91	7.96	7.83	7.43	7.25	6.87	7.84	7.62	7.63	7.1	7.37	7.71	7.62	7.82	7.63	7.88	7.72
245454_at	AT4G16920	disease resistance protein (TIR-NBS-LRR class), putative	3.17	3.38	2.77	3.17	3.17	3.17	3.17	3.17	3.17	3.17	3.17	3.18	3.17	3.17	3.17	3.5	3.17	3.17	3.81	3.17	3.17	3.93	3.21	3.17	3.17	3.63	3.66	3.17	3.26	3.14	3.24	3.47	3.17	3.17	3.17	3.17	3.29	3.17	3.23	3.17	3.17	3.5	3.3	3.18	3.17	3.17	3.24
245456_at	AT4G16950	RPP5 (RECOGNITION OF PERONOSPORA PARASITICA 5); nucleotide binding	10.07	9.61	9.89	9.49	9.83	10.25	9.96	9.71	9.76	9.92	9.76	10.33	9.82	9.97	10.05	10.08	10.07	9.23	9.68	9.26	9.92	9.85	9.79	9.88	9.43	9.62	10.28	9.87	10.08	9.83	10.43	10.04	10.07	9.5	9.23	9.36	9.81	10.68	10.12	9.65	9.98	9.81	9.86	10.45	10.22	10.05	10.1
245460_at	AT4G16990	RLM3 (RESISTANCE TO LEPTOSPHAERIA MACULANS 3); ATP binding / transmembrane receptor	7.31	7.66	8.45	8.7	7.88	7.39	7.35	5.74	4.25	6.53	6.85	6.63	6.63	7.14	7.05	7.11	7.31	7.65	8.21	8.24	6.73	5.73	4.41	7.34	7.68	7.8	7.34	7.28	6.9	7.17	7.86	4.93	7.31	7.14	7.82	7.03	8.06	6.9	5.39	6.82	6.7	7.21	7.46	6.69	6.23	6.94	7.19
245461_at	AT4G17000	unknown protein	3.21	2.71	3.42	2.72	2.71	2.88	2.72	2.84	2.72	2.86	3.03	3.01	2.76	2.78	2.75	2.72	3.21	2.83	3	2.51	2.73	2.56	2.74	2.79	2.72	2.72	2.72	2.94	3.08	2.79	2.72	2.71	3.21	2.9	2.72	2.71	2.72	2.73	2.72	2.72	2.72	2.72	2.72	2.73	2.73	2.66	2.94
245462_at	AT4G17020	transcription factor-related	2.29	2.3	2.58	2.49	2.29	2.29	2.22	2.68	2.21	2.29	2.29	2.29	2.3	2.37	2.29	2.43	2.29	2.29	2.57	2.29	2.29	2.29	2.15	2.56	2.55	2.29	2.29	2.29	2.29	2.37	2.51	2.15	2.29	2.4	2.42	2.69	2.58	2.22	2.15	2.24	2.29	2.23	2.3	2.29	2.22	2.23	2.29
245463_at	AT4G17030	ATEXLB1 (ARABIDOPSIS THALIANA EXPANSIN-LIKE B1)	10.26	10.66	10.56	9.98	9.8	9.19	8.95	8.37	9.39	9.01	9.72	9.5	9.58	9.63	9.81	9.5	10.26	10.81	10.69	10.18	9.66	9.01	10.15	10.34	10.13	10.35	9.21	8.81	9.93	11.11	10.14	10.19	10.26	11.1	10.92	10.55	9.82	9.09	9.57	10.68	10.58	10.82	10.33	9.64	9.92	10.54	10.8
245465_at	AT4G16590	ATCSLA01; cellulose synthase/ glucosyltransferase/ transferase, transferring glycosyl groups	9.02	8.49	5.13	6.49	6.54	4.59	3.93	4.52	5.48	5.21	5.96	6.51	5.55	5.92	3.99	4.19	9.02	9.51	4.71	3.53	9.01	3.92	7.26	10.09	4.71	3.93	7.26	3.95	6.39	10.43	3.98	3.92	9.02	9.81	10.76	10.22	8.13	3.53	4.55	8.12	10.58	10.5	7.33	4.71	6.19	8.82	10.63
245466_at	AT4G16600	transferase, transferring glycosyl groups / transferase, transferring hexosyl groups	2.12	2.12	2.12	2.12	2.12	2.12	2.12	2.12	2.12	2.12	2.12	2.12	2.12	2.12	2.12	2.12	2.12	2.12	2.12	2.12	2.12	2.12	2.12	2.12	2.12	2.12	2.12	2.12	2.12	2.12	2.12	2.12	2.12	2.12	2.12	2.12	2.12	2.12	2.12	2.12	2.12	2.12	2.12	2.12	2.12	2.12	2.12
245467_at	AT4G16610	zinc finger (C2H2 type) family protein	2.83	3.5	3.05	3.69	2.94	2.83	2.7	2.83	2.84	2.83	2.83	2.83	2.83	2.83	2.83	2.65	2.83	3.57	2.83	2.83	2.83	2.83	2.83	3.26	2.86	2.83	2.65	2.83	2.83	2.84	2.83	2.83	2.83	2.88	3.66	3.36	2.83	2.83	2.83	2.83	2.83	2.83	2.83	2.69	2.83	2.83	2.83
245468_at	AT4G15980	pectinesterase family protein	2.12	2.12	2.12	2.12	2.12	2.12	2.12	2.12	2.12	2.12	2.12	2.12	2.12	2.12	2.12	2.12	2.12	2.12	2.12	2.12	2.12	2.12	2.12	2.12	2.12	2.12	2.12	2.12	2.12	2.12	2.12	2.12	2.12	2.12	2.12	2.12	2.12	2.12	2.12	2.12	2.12	2.12	2.12	2.12	2.12	2.12	2.12
245470_at	AT4G16020	transposable element gene	14.08	13.96	14.23	13.96	13.82	13.86	13.8	13.7	14.11	13.56	13.76	13.59	13.36	13.7	13.63	13.57	14.08	14.08	14.25	14.21	13.96	13.9	14.33	14.03	13.93	14.04	14.02	13.52	13.96	13.94	13.85	14.34	14.08	14.14	14.08	13.86	13.97	13.94	14.09	14.06	13.8	13.93	13.87	13.83	14	13.62	13.97
245474_at	AT4G16060	unknown protein	8.71	8.91	8.63	8.5	8.64	8.54	8.55	8.39	8.61	8.25	8.18	8.22	8.29	8.34	8.29	8.27	8.71	8.82	8.57	8.21	7.87	8.34	8.54	8.54	8.27	7.93	7.78	8.51	8.91	8.65	7.8	8.04	8.71	8.9	8.48	8.37	7.74	8.18	8.36	8.56	8.55	7.93	7.95	8.5	8.52	8.6	8.41
245477_at	AT4G16110	ARR2 (ARABIDOPSIS RESPONSE REGULATOR 2); transcription factor/ two-component response regulator	4.05	3.95	3.75	4.09	3.81	3.48	3.77	3.33	3.51	3.19	3.79	3.2	3.05	3.67	3.84	3.89	4.05	3.79	4.02	4.99	3.84	3.8	3.7	3.84	4.39	3.86	3.98	4.97	3.83	3.91	4.84	4.77	4.05	3.36	4.01	3.5	4.25	4	4	4.16	4.69	4.34	3.84	4.15	3.7	3.89	3.85
245478_at	AT4G16130	ARA1 (ARABINOSE KINASE); ATP binding / L-arabinokinase/ galactokinase	7.18	5.92	6.02	5.56	5.44	5.74	5.96	5.44	5.67	5.76	4.96	5.78	6.03	5.73	5.62	5.72	7.18	6.13	6.21	6.17	6.2	7.03	6.99	6.54	6.87	7.19	6.91	6.9	6.87	6.79	7.46	6.77	7.18	6.18	5.78	6.64	6.37	6.8	6.6	6.89	6.35	6.91	7.03	7.12	6.86	7.07	6.89
245479_at	AT4G16140	proline-rich family protein	8.98	9.66	9.92	9.73	9.71	9.83	9.13	9.35	9.29	9.84	9.88	9.35	9.32	9.14	9.31	9.52	8.98	9.29	9.33	9.27	9.1	7.28	7.47	9.54	9.69	9.75	9.07	7.87	8.24	9.08	9.11	9.1	8.98	9.26	9.7	9.45	9.34	8.18	7.11	8.62	9.23	9.65	9.08	8.32	7.94	8.36	9.02
245481_at	AT4G16170	unknown protein	8.61	8.33	8.16	8.16	8.09	8.31	8.54	8.35	8.42	8.53	8.62	8.59	8.92	8.67	8.87	8.69	8.61	8.37	8.44	8.47	8	8.12	8.65	8.36	8.29	8.55	8.17	8.29	8.63	8.54	8.58	8.29	8.61	8.25	8.13	8.16	8.28	8.56	8.6	8.4	8.51	8.39	8.07	8.85	8.59	8.65	8.43
245483_at	AT4G16190	cysteine proteinase, putative	13.2	12.73	12.29	11.91	12.04	12.34	12.99	12.89	12.95	12.74	12.75	12.73	12.5	12.81	12.59	12.46	13.2	12.79	12.4	12.41	12.35	12.66	13.11	12.77	12.64	12.24	12.64	13.17	13.1	13.12	12.37	12.5	13.2	12.74	12.65	12.42	12.23	12.73	12.92	13.07	12.95	12.73	12.57	13.11	13.12	13.11	12.86
245484_at	AT4G16210	ECHIA (ENOYL-COA HYDRATASE/ISOMERASE A); catalytic	7.8	7.79	7.5	7.54	7.31	6.85	7.4	6.95	7.37	7.26	6.99	7.08	7.67	7.41	7.13	7.19	7.8	7.98	7.87	7.6	7.48	7.39	7.74	7.59	7.45	7.59	7.63	7.74	7.89	7.82	8.08	7.78	7.8	7.69	7.93	7.84	7.26	8.29	8.02	8.27	7.98	7.69	8.16	8.46	8.31	8.07	7.92
245485_at	no_match	no_match	9.34	9.05	8.87	8.79	8.87	9.52	10.11	9.9	9.39	9.56	8.84	9.2	9.73	9.25	9.25	8.96	9.34	9.02	8.78	8.41	7.98	9.36	9.74	9.02	8.57	8.07	8	9.84	9.64	8.92	9.02	7.93	9.34	9.02	8.8	8.76	8.53	9.31	9.76	9.02	8.82	8.72	8.5	9.19	9.64	9.32	9.03
245486_x_at	AT4G16240	unknown protein	6.05	6.61	6.84	6.47	6.32	6.47	6.41	6.61	6.47	7.25	7.06	6.82	7.07	6.36	6.46	6.64	6.05	5.78	6.29	6.49	6.72	7.31	6.69	6.48	6.18	6.46	6.32	7.35	6.29	7.39	6.19	7.09	6.05	6.5	6.47	6.43	7.26	6.38	6.47	6.58	6.67	6.34	6.47	6.18	6.34	6.26	6.06
245487_at	AT4G16250	PHYD (PHYTOCHROME DEFECTIVE D); G-protein coupled photoreceptor/ red or far-red light photoreceptor/ signal transducer	7.61	6.92	6.52	7.13	6.93	6.21	7.26	7.58	7.73	7.71	7.53	7.43	7.46	7.49	7.18	7.37	7.61	7.15	7.39	7.11	7.04	8.22	7.63	7.52	7.42	7.62	7.58	7.92	7.98	7.68	7.6	7.54	7.61	7.56	7.48	7.18	7.58	8.21	7.87	7.38	7.4	7.44	7.45	7.82	7.85	7.93	7.68
245489_at	AT4G16280	FCA; RNA binding	4.45	4.17	4.45	4.91	5.05	4.56	5.11	4.45	4.6	5.32	4.18	4.41	4.45	4.19	4.45	4.45	4.45	4.45	4.39	4.45	4.54	4.45	4.45	4.45	4.45	4.49	4.71	4.64	4.27	4.17	4.45	4.45	4.45	4.45	4.12	4.33	4.45	4.45	4.45	4.42	4.45	4.45	4.51	4.45	4.76	4.45	4.94
245492_at	AT4G16340	SPK1 (SPIKE1); GTP binding / GTPase binding / guanyl-nucleotide exchange factor	7.32	6.81	6.75	6.81	6.63	6.81	6.75	6.79	6.81	6.81	6.8	6.81	6.81	6.81	6.78	6.81	7.32	6.81	6.47	6.41	6.83	7.4	7.27	7.25	7.03	6.87	6.81	6.81	7.19	7.03	6.81	6.84	7.32	6.85	6.58	6.81	6.65	6.73	6.81	6.83	6.81	7.08	6.81	6.81	6.81	6.81	6.91
245494_at	AT4G16390	LOCATED IN: chloroplast; EXPRESSED IN: 22 plant structures; EXPRESSED DURING: 13 growth stages; CONTAINS InterPro DOMAIN/s: Pentatricopeptide repeat (InterPro:IPR002885), Smr protein/MutS2 C-terminal (InterPro:IPR002625); BEST Arabidopsis thaliana protein match is: pentatricopeptide (PPR) repeat-containing protein (TAIR:AT5G46580.1); Has 19821 Blast hits to 5782 proteins in 183 species: Archae - …	10.16	10.05	9.98	10	10.21	10.55	10.47	10.83	11	10.93	10.89	11.07	11.01	11.2	11.22	11.26	10.16	9.87	9.54	9.72	10	10.41	10.56	10.15	10.11	10.05	9.89	10.5	10.44	9.98	9.73	9.88	10.16	10.03	9.65	9.91	9.74	10	10.41	10.1	10.25	10.14	9.81	10.09	10.1	9.92	10.06
245496_at	AT4G16440	ferredoxin hydrogenase	7.25	7.09	7.14	7.69	8.11	7.85	8.23	7.6	7.8	7.89	7.5	7.53	8.1	7.82	7.38	7.32	7.25	7.22	7.23	7.28	7.23	7.34	7.19	7.41	6.97	7.53	7.16	7.23	7.39	7.23	7.7	7.12	7.25	7.11	7.33	7.32	6.71	7.49	7.37	7.35	7.23	7.4	7.44	7.25	7.47	7.23	7.4
245501_at	AT4G15620	integral membrane family protein	8.54	7.92	8.12	7.91	7.64	7.53	7.06	6.78	7.2	7.61	7.04	7.27	7.31	6.99	7.15	7.6	8.54	8.25	7.81	7.53	8.51	7.89	7.91	8.45	8.18	7.91	8.12	7.74	8.32	8.57	8.02	7.8	8.54	8.53	8.23	8.58	8.23	7.22	7.85	8.47	8.36	8.4	8.41	8	7.88	8.1	8.3
245502_at	AT4G15640	unknown protein	7.91	7.89	7.87	7.82	8.15	8.49	8.73	9.01	8.74	8.86	8.74	9.06	9.26	9.42	9.33	9.12	7.91	7.6	7.96	7.78	7.42	8.09	7.98	8	7.81	7.32	7.29	7.53	8.27	7.5	7.41	7.27	7.91	7.93	8.05	7.88	8.02	8.12	8.31	8.04	8.01	7.55	7.48	7.66	7.71	7.8	7.68
245504_at	AT4G15660	glutaredoxin family protein	6.39	6.71	5.88	5.49	5.55	5.6	4.34	3.86	4.45	3.95	4.27	5.48	5.56	5.34	5.55	4.64	6.39	5.55	5.89	6.45	5.78	6.93	6.43	5.65	5.92	6.59	5.02	5.59	5.71	5.22	5.84	6.16	6.39	5.68	6.01	5.65	6.36	5.59	5.83	4.81	5.59	5.48	5.94	5.81	5.37	4.39	5.12
245505_at	AT4G15690	glutaredoxin family protein	4.5	4.63	3.53	2.12	3.11	3.85	3.19	3.05	3.91	2.24	3.03	3.77	3.79	3.83	4	2.82	4.5	3.66	4	3.85	4.02	6.41	5.11	3.96	4.13	4.54	4.39	5.33	4.89	3.45	4.14	3.86	4.5	3.74	3.91	3.87	4.97	4.75	4.79	3.52	3.91	4.12	4.53	4.45	4.04	3.04	3.45
245506_at	AT4G15700	glutaredoxin family protein	4.61	4.88	4.61	3.99	4.46	4.81	4.29	4.47	4.68	3.96	3.71	4.62	4.61	4.54	5.21	4.05	4.61	4.03	5.22	4.84	4.95	6.16	5.28	4.24	4.69	5.37	4.72	4.93	4.79	3.53	4.89	4.68	4.61	3.97	4.61	3.91	5.02	5.36	4.94	3.9	4.45	4.63	5.06	4.9	3.97	3.45	3.32
245509_at	AT4G15730	zinc ion binding	2.2	2.2	2.2	2.25	2.2	2.16	2.2	2.21	2.2	2.2	2.2	2.2	2.45	2.2	2.23	2.2	2.2	2.2	2.2	2.2	2.59	2.2	2.49	2.2	2.2	2.2	2.2	2.2	2.2	2.2	2.2	2.2	2.2	2.2	2.2	2.2	3.04	2.2	2.43	2.2	2.2	2.2	2.2	2.21	2.17	2.21	2.2
245512_at	AT4G15770	RNA binding / protein binding	9.19	9.39	10.08	9.7	10.3	10.88	11.15	11.3	11.15	11.15	10.94	11.02	11.12	10.95	10.88	11.24	9.19	8.86	9.63	8.62	9.64	9.96	10.19	9.48	9.71	9	9.54	9.51	9.95	9.27	9.12	9.6	9.19	9.2	9.37	9.26	10.02	10.15	10.15	9.14	9.59	9.38	9.12	9.28	9.52	9.32	9.18
245513_at	AT4G15780	ATVAMP724	8.59	8.68	8.55	8.21	8.1	7.39	7.55	7.17	7.4	7.39	7.39	7.47	7.45	7.39	7.47	7.73	8.59	8.45	8.91	9.5	8.48	7.21	7.96	8.43	9.15	9.04	8.69	8.16	8.42	8.21	8.45	9.11	8.59	8.58	8.44	8.65	8.66	8.21	8.07	8.25	8.21	8.21	7.95	8.43	8.24	8.21	8.23
245516_at	AT4G15820	FUNCTIONS IN: molecular_function unknown; INVOLVED IN: biological_process unknown; LOCATED IN: cellular_component unknown; EXPRESSED IN: 19 plant structures; EXPRESSED DURING: 13 growth stages; BEST Arabidopsis thaliana protein match is: emb1703 (embryo defective 1703) (TAIR:AT3G61780.1); Has 482 Blast hits to 408 proteins in 85 species: Archae - 0; Bacteria - 7; Metazoa - 192; Fungi - 38; Plants…	5.85	5.83	5.6	5.33	5.31	5.53	5.47	5.69	5.69	6.08	5.76	6.12	6.29	5.98	6.21	6.09	5.85	5.69	5.5	5.65	5.8	5.34	5.58	5.8	5.69	5.64	5.68	5.73	5.76	5.75	5.2	5.66	5.85	5.95	5.69	5.71	6	5.16	5.7	5.69	5.69	5.42	5.69	5.33	5.76	5.55	5.69
245517_at	AT4G15840	protein binding	7.5	6.54	5.99	6.17	6.47	6.09	6.62	6.11	6.72	6.92	6.23	6.74	6.55	6.66	6.52	5.78	7.5	7.55	6.92	6.81	6.84	8.05	7.4	7.27	6.88	8.01	7.26	7.27	7.43	7.33	7.72	6.7	7.5	6.91	6.7	6.71	6.01	6.91	6.74	7.1	7.35	7.51	7.3	7.09	7.4	7.5	7.28
245518_at	AT4G15850	ATRH1; ATP-dependent helicase/ DEAD/H-box RNA helicase binding	3.72	3.72	3.92	3.72	3.72	4.4	4.71	4.71	4.44	5.53	5.31	5.44	5.4	5.4	5.05	5.67	3.72	3.97	3.92	3.52	3.15	3.74	3.96	3.52	3.76	3.69	3.52	3.52	3.84	3.5	3.52	3.52	3.72	3.72	3.51	3.52	3.72	3.53	3.52	3.77	3.33	3.66	3.72	3.51	3.68	3.52	3.58
245521_at	AT4G15880	ESD4 (EARLY IN SHORT DAYS 4); SUMO-specific protease/ cysteine-type peptidase	7.38	7.29	7.19	6.78	7.26	7.24	7.15	7.3	6.84	7.01	7.17	7.1	7.3	7.37	7.06	6.75	7.38	7.52	7.19	6.93	7.16	6.71	7.14	7.37	7.11	6.73	6.98	7.17	7.27	7.38	7.35	6.17	7.38	7.35	7.34	6.82	7.42	7.2	7.34	7.3	7.14	6.96	7.19	7.18	7.21	7.34	7.19
245522_at	AT4G15890	binding	4.71	4.61	4.71	4.71	4.91	5.55	4.71	5.34	4.79	4.91	4.99	4.89	5.25	4.79	4.71	4.99	4.71	4.05	3.9	4.71	4.94	4.89	4.71	4.71	4.71	4.65	4.71	4.67	4.71	4.74	4.71	4.71	4.71	4.48	4.37	4.71	5.32	4.49	4.6	4.83	4.65	4.59	4.71	4.46	4.51	4.52	4.59
245523_at	AT4G15910	ATDI21 (ARABIDOPSIS THALIANA DROUGHT-INDUCED 21)	7.47	7	7.1	7.51	7.71	8.2	8.66	8.79	9.35	8.96	8.49	8.4	8.32	8.29	8.29	8.46	7.47	7.24	7.33	7.41	7.81	7.75	8.05	7.26	7.11	7.57	7.56	7.84	7.69	7.79	7.33	7.85	7.47	7.4	7.27	7.36	7.3	7.67	7.67	7.08	7.71	7.54	7.69	8.18	8.18	7.79	7.87
245524_at	AT4G15920	INVOLVED IN: biological_process unknown; LOCATED IN: endomembrane system, integral to membrane, membrane; EXPRESSED IN: 23 plant structures; EXPRESSED DURING: 13 growth stages; CONTAINS InterPro DOMAIN/s: MtN3 and saliva related transmembrane protein, conserved region (InterPro:IPR018169), RAG1-activating protein 1 homologue (InterPro:IPR018179), MtN3 and saliva related transmembrane protein (Int…	9.38	9.5	9.51	9.43	9.26	9.33	8.8	8.58	8.56	8.89	8.79	9.17	8.58	8.37	8.38	8.83	9.38	9.38	10.08	10.26	10.62	10.28	9.34	9.43	9.97	10.11	10.56	10.03	9.06	9.02	9.49	9.75	9.38	9.3	9.77	9.92	9.6	10.17	9.7	9.19	9.43	9.61	9.73	10.05	9.56	9.13	9.43
245525_at	AT4G15930	microtubule motor	11.2	11.12	11.03	10.96	11.18	10.96	10.87	11.03	11.41	11.19	11.08	11.06	11.14	11.12	11.08	11.15	11.2	11.01	11.3	11.4	11.7	11.2	11.28	11.27	11.38	11.33	11.4	11.14	11.19	11.18	11.12	11.48	11.2	11.31	11.31	11.58	11.32	10.98	11.23	11.19	11.38	11.34	11.36	11.29	11.31	11.2	11.21
245526_at	AT4G15950	NRPD4	5.69	5.91	6.01	5.91	5.92	5.91	6.42	6.25	6.17	5.91	5.91	5.91	5.88	5.91	5.91	6.04	5.69	5.89	6.39	6.05	5.91	5.91	6	6.09	6.5	5.91	5.88	5.88	5.94	5.91	5.83	5.91	5.69	5.91	5.91	5.91	6.4	5.77	5.94	5.92	5.91	5.84	5.83	5.91	5.88	5.91	5.88
245528_at	AT4G15530	PPDK (pyruvate orthophosphate dikinase); kinase/ pyruvate, phosphate dikinase	9.7	9.11	9.73	10.62	10.82	10.86	10.55	10.08	10.24	10.55	10.77	10.46	10.22	10.2	10.36	10.25	9.7	9.81	9.21	10.11	10.54	8.93	9.01	10.01	9.78	10.43	10.69	9.31	8.98	10.52	10.36	10.79	9.7	9.58	10.21	10.93	10.62	9.87	9.44	10.19	10.88	11.21	10.87	10.05	9.58	10.32	11.02
245529_at	AT4G15570	MAA3 (MAGATAMA 3)	5.8	5.57	5.47	5.48	5.48	5.61	5.93	5.7	5.86	5.95	5.61	5.86	5.65	5.82	5.79	5.5	5.8	4.96	5.48	5.48	6.05	6.14	5.84	5.52	5.57	5.46	5.47	6.3	5.54	5.75	5.65	5.27	5.8	5.48	5.48	5.75	5.47	5.61	6.24	5.7	5.33	5.48	5.42	5.29	5.6	5.47	5.48
245532_at	AT4G15110	CYP97B3; electron carrier/ heme binding / iron ion binding / monooxygenase/ oxygen binding	10.37	9.76	9.52	9.44	9.54	9.64	9.58	9.32	9.79	9.63	9.47	9.57	9.65	9.72	9.55	9.76	10.37	9.96	9.17	9.12	9.78	10.16	10.35	9.78	10.1	9.75	10.06	10	10.09	10.03	9.78	9.54	10.37	9.93	9.25	9.56	9.13	9.62	9.59	9.73	9.31	9.77	9.74	9.92	9.98	9.97	9.79
245533_at	AT4G15130	catalytic/ choline-phosphate cytidylyltransferase/ nucleotidyltransferase	7.25	7.69	9.2	9.51	10.24	10.53	10.42	9.26	9.35	9.84	9.24	9.47	9.1	8.59	8.78	9.38	7.25	7.36	7.86	7.51	7.37	8.27	7.87	7.75	7.94	7.69	7.46	8.12	7.96	7.67	7.76	7.85	7.25	7.44	7.45	7.59	7.78	7.87	7.87	7.67	7.58	7.16	7.65	7.87	7.94	7.45	7.3
245535_at	AT4G15160	lipid binding / structural constituent of cell wall	5.07	5.12	5.06	5.07	5.07	5.27	5.07	5.07	5.07	5.07	5.07	5.07	5.07	5.09	5.02	5.07	5.07	5.03	5.11	5.07	5.07	5.25	5.16	5.07	5.07	5.07	5.14	5.07	5.07	5.07	5.07	5.3	5.07	5.06	5.07	5.08	5.54	5.21	5.07	5.5	5.07	5.07	5.07	5.07	5.26	5.07	5.06
245543_at	AT4G15260	UDP-glucoronosyl/UDP-glucosyl transferase family protein	3.81	3.67	4.08	3.97	3.01	2.62	3.07	3.01	3.02	3.19	3.09	3.03	3.01	2.85	3.14	3.17	3.81	3.63	4.05	3.78	3.77	3.78	3.55	3.7	3.73	3.87	3.86	3.78	3.92	3.97	4.13	4.37	3.81	3.63	3.47	3.66	3.82	4.1	4.02	3.64	3.35	3.62	3.97	4.03	3.83	3.66	3.29
245546_at	AT4G15290	ATCSLB05; cellulose synthase/ transferase/ transferase, transferring glycosyl groups	3.66	4.36	4.07	3.88	3.88	3.88	3.88	3.98	3.88	4.71	4.73	3.9	3.88	3.88	3.88	3.89	3.66	3.29	3.63	3.88	4.6	4.85	3.88	3.88	3.88	3.8	3.88	3.88	2.88	4.87	3.88	4.48	3.66	3.88	3.88	3.88	4.48	3.88	3.9	4.82	4.06	3.88	3.88	3.23	3.88	3.86	3.88
245550_at	AT4G15330	CYP705A1; electron carrier/ heme binding / iron ion binding / monooxygenase/ oxygen binding	2.12	2.12	2.12	2.12	2.12	2.12	2.12	2.13	2.12	2.12	2.12	2.12	2.12	2.12	2.12	2.12	2.12	2.12	2.12	2.12	2.12	2.12	2.13	2.12	2.12	2.12	2.12	2.12	2.12	2.12	2.12	2.29	2.12	2.12	2.12	2.12	2.16	2.12	2.12	2.15	2.12	2.12	2.12	2.12	2.12	2.12	2.12
245552_at	AT4G15360	CYP705A3; electron carrier/ heme binding / iron ion binding / monooxygenase/ oxygen binding	2.12	2.12	2.12	2.12	2.12	2.12	2.12	2.12	2.12	2.12	2.12	2.12	2.12	2.12	2.12	2.12	2.12	2.12	2.12	2.12	2.12	2.12	2.12	2.12	2.12	2.12	2.12	2.12	2.12	2.12	2.12	2.12	2.12	2.12	2.12	2.12	2.12	2.12	2.12	2.12	2.12	2.12	2.12	2.12	2.12	2.12	2.12
245554_at	AT4G15380	CYP705A4; electron carrier/ heme binding / iron ion binding / monooxygenase/ oxygen binding	2.12	2.12	2.12	2.18	2.12	2.12	2.12	2.12	2.12	2.12	2.12	2.12	2.12	2.12	2.12	2.12	2.12	2.12	2.12	2.12	2.12	2.12	2.12	2.12	2.38	2.12	2.12	2.12	2.12	2.12	2.12	2.14	2.12	2.12	2.12	2.12	2.12	2.12	2.12	2.12	2.12	2.12	2.12	2.12	2.12	2.12	2.12
245557_at	AT4G15410	PUX5 (Arabidopsis thaliana serine/threonine protein phosphatase 2A 55 kDa regulatory subunit B prime gamma); protein binding	7.38	7.2	7.47	7.91	8.07	7.51	7.96	7.61	8.04	8	7.68	7.75	7.79	7.67	7.68	7.57	7.38	7.96	7.21	7.31	6.84	7.1	7.45	7.42	7.06	7.15	7.04	7.45	7.34	7.17	7.27	6.75	7.38	7.72	7.47	7.62	7.02	7.36	7.47	7.55	7.39	7.43	7.43	7.31	7.46	7.69	7.5
245558_at	AT4G15430	FUNCTIONS IN: molecular_function unknown; INVOLVED IN: biological_process unknown; LOCATED IN: endomembrane system, membrane; EXPRESSED IN: 20 plant structures; EXPRESSED DURING: 13 growth stages; CONTAINS InterPro DOMAIN/s: Protein of unknown function DUF221 (InterPro:IPR003864); BEST Arabidopsis thaliana protein match is: early-responsive to dehydration protein-related / ERD protein-related (TA…	2.43	2.55	7.53	9.01	6.23	2.99	2.92	2.92	6.54	7.97	4.58	2.71	3	3.26	6.2	7.61	2.43	2.75	4.32	8.02	3.05	2.55	2.55	2.55	4.68	8.54	3.28	2.34	2.29	2.55	5.28	7.42	2.43	2.29	2.92	4.77	3.05	2.55	2.29	2.29	2.97	5.32	4.65	2.57	2.31	2.55	3.05
245560_at	AT4G15480	UGT84A1; UDP-glycosyltransferase/ sinapate 1-glucosyltransferase/ transferase, transferring glycosyl groups	2.13	2.13	2.99	5.09	3.1	3.05	3.98	5.51	4.7	5.79	3.87	3.37	3.29	4.33	3.12	3.32	2.13	2.16	2.16	2.16	2.13	2.13	2.13	2.14	2.16	2.2	2.16	2.13	2.13	2.16	2.16	2.16	2.13	2.16	2.16	2.18	2.16	2.13	2.13	2.13	2.16	2.31	2.13	2.13	2.12	2.16	2.16
245561_at	AT4G15500	UGT84A4; UDP-glycosyltransferase/ sinapate 1-glucosyltransferase/ transferase, transferring glycosyl groups / transferase, transferring hexosyl groups	4.24	4.1	4.1	4.09	3.56	3.82	3.99	4.1	4.05	4.1	4.07	4.1	4.07	4.07	3.99	3.84	4.24	4.12	4.1	4.1	4.1	4.1	4.57	4.18	4.26	4.1	4.21	4.37	4.1	4.1	4.14	4.16	4.24	4.1	4.11	4.28	4.1	4.47	4.1	4.11	4.1	4.1	4.1	4.1	4.34	4.89	4.16
245562_at	AT4G15520	tRNA/rRNA methyltransferase (SpoU) family protein	7.53	8.13	8.17	7.65	8	7.84	8.32	8.01	7.87	8.06	8.2	8.03	8.56	8.17	8.24	8.23	7.53	8	8.54	8.27	7.98	7.92	8.1	7.85	8.45	7.97	7.9	7.61	8.21	8.13	8.41	8.23	7.53	8.22	8.26	8.22	8.19	8.26	8.43	8.41	8.3	7.65	7.92	8.05	8.13	8.05	7.85
245563_at	AT4G14580	CIPK4 (CBL-interacting protein kinase 4); ATP binding / kinase/ protein kinase/ protein serine/threonine kinase	3.57	3.57	3.35	3.16	3.48	5.47	5.3	5.13	3.57	3.85	4.51	5.16	4.31	3.57	3.69	3.55	3.57	3.56	3.34	3.02	3.57	3.9	3.57	3.57	4.04	3.28	3.48	4.33	3.77	3.89	3.3	3.57	3.57	3.38	3.08	3.05	3.82	3.51	3.97	3.94	3.78	3.57	3.28	3.39	3.48	3.55	3.49
245565_at	AT4G14605	FUNCTIONS IN: molecular_function unknown; INVOLVED IN: biological_process unknown; LOCATED IN: cellular_component unknown; EXPRESSED IN: 22 plant structures; EXPRESSED DURING: 13 growth stages; CONTAINS InterPro DOMAIN/s: Mitochodrial transcription termination factor-related (InterPro:IPR003690); BEST Arabidopsis thaliana protein match is: EMB2219 (embryo defective 2219) (TAIR:AT2G21710.1); Has 7…	6.73	6.89	6.88	6.84	6.99	7.12	7.37	7.58	7.03	7.27	7.32	7.4	7.72	7.49	7.58	7.24	6.73	7.05	6.74	6.89	7.61	6.93	6.81	6.8	6.9	6.98	7.44	7.29	7.22	6.73	7.05	6.89	6.73	7.12	6.84	6.89	7.27	7	6.89	7.1	6.08	6.99	7.05	7.34	6.7	7.01	6.91
245566_at	AT4G14610	pseudogene, disease resistance protein (CC-NBS-LRR class), putative, domain signature CC-NBS-LRR exists, suggestive of a disease resistance protein.; blastp match of 45% identity and 2.2e-162 P-value to GP|24461866|gb|AAN62353.1|AF506028_20|AF506028 NBS-LRR type disease resistance protein {Poncirus trifoliata}	4.76	4.97	5.89	5.43	4.94	4.38	4.17	3.78	5.25	4.56	4.8	4.32	3.94	4.3	4.64	5.11	4.76	4.93	5.09	4.94	5.12	4.9	5.46	4.49	4.11	4.92	4.94	3.64	5.07	4.94	6.07	6.3	4.76	4.52	4.97	5.39	5.5	5.85	5.24	4.94	4.94	4.94	4.96	5.24	5.65	5.59	5.34
245567_at	AT4G14630	GLP9 (GERMIN-LIKE PROTEIN 9); manganese ion binding / nutrient reservoir	2.51	2.59	2.59	2.5	2.59	2.2	2.5	2.37	2.59	2.5	2.59	2.44	2.5	2.5	2.5	2.5	2.51	2.59	2.42	2.59	2.6	2.59	2.75	2.59	2.5	2.5	2.6	2.59	2.67	2.63	3.38	2.59	2.51	2.12	2.59	2.5	3.56	4.72	3.73	4.72	3.49	5.14	5.27	5.99	5.12	5.25	3.67
245569_at	AT4G14660	NRPE7; DNA-directed RNA polymerase	6.42	6.25	6.46	6.36	6.32	6.19	6.51	6.98	7.33	7.64	6.98	7.05	7.64	7.54	7.54	7.58	6.42	6.01	6.44	6.17	6.11	6.46	6.86	6.56	6.46	6.08	5.85	6.12	6.58	6.42	6.04	6.32	6.42	6.46	6.46	6.46	5.84	6.3	6.72	6.46	6.46	6.03	6.46	6.56	6.66	6.15	6.35
245572_at	AT4G14720	PPD2; dioxygenase/ metal ion binding	5.95	5.97	6.44	5.78	5.78	5.92	6.26	6.13	5.91	6.21	6.2	6.47	5.77	6.23	6.1	6.01	5.95	6.03	6.54	6.97	6.1	5.86	5.82	5.98	6.38	6.98	6.33	6.1	6.1	6.1	6.1	6.52	5.95	6.33	6.15	5.96	6.03	6.14	6.16	5.81	6.28	5.98	5.88	6.1	5.97	6.12	6.27
245574_at	AT4G14750	IQD19 (IQ-domain 19); calmodulin binding	4.62	4.42	4.28	5.18	5.34	3.94	3.68	3.12	3.93	3.93	4.24	4	3.31	3.89	3.4	4.24	4.62	4.44	4.49	5.62	5.31	4.27	4.01	4.45	4.3	4.92	5.17	4.42	4.11	3.91	4.2	4.81	4.62	4.89	4.63	4.57	4.72	4.29	3.94	4.1	4.13	4.25	4.89	4.69	4.57	4.25	4.37
245575_at	AT4G14760	LOCATED IN: nucleus; EXPRESSED IN: 22 plant structures; EXPRESSED DURING: 13 growth stages; CONTAINS InterPro DOMAIN/s: Prefoldin (InterPro:IPR009053), KIP1-like (InterPro:IPR011684); BEST Arabidopsis thaliana protein match is: kinase interacting family protein (TAIR:AT3G22790.1); Has 167525 Blast hits to 63593 proteins in 2151 species: Archae - 1921; Bacteria - 21978; Metazoa - 82150; Fungi - 11…	7.62	7.25	6.92	6.84	7.43	7.76	7.38	7.48	7.6	7.49	7.51	7.82	7.37	7.28	7.56	7.63	7.62	7.07	7	6.98	7.55	7.96	7.49	7.48	7.49	7.38	7.65	7.38	7.37	7.96	7.19	7.36	7.62	7.14	6.82	7.14	7.14	7.28	7.41	7.38	7.45	7.23	7.32	7.4	7.09	7.37	7.39
245576_at	AT4G14770	TCX2 (TESMIN/TSO1-LIKE CXC 2); transcription factor	6.36	6.64	6.6	6.35	6.18	6.73	6.41	6.27	6.25	6.25	6.05	6.12	6.4	6.36	6.38	6.09	6.36	6.84	5.94	5.98	6.5	6.18	5.98	6.32	6.55	5.89	6.18	6.18	5.45	6.18	5.42	6.1	6.36	6.64	6.19	6.09	5.04	5.7	6.18	6.18	6.66	6.37	6.18	5.94	5.71	6.14	6.32
245578_at	AT4G14790	ATSUV3; ATP-dependent RNA helicase	5.28	5.28	5.28	5.22	5.28	5.73	6.36	5.59	5.11	5.28	5.73	6.1	5.82	6.15	5.6	5.54	5.28	5.66	5.96	5.28	5.28	5.11	4.26	5.28	5.3	5.28	5.28	5.25	4.84	5.11	5.26	5.28	5.28	5.36	5.28	5.27	5.28	5.28	5.28	5.31	5.28	5.28	4.61	5.1	5.16	5.28	5.15
245580_at	AT4G14820	pentatricopeptide (PPR) repeat-containing protein	2.13	2.13	2.13	2.13	2.13	2.13	2.13	2.28	2.56	2.44	2.15	2.13	2.65	2.13	2.8	2.32	2.13	2.13	2.13	2.13	2.21	2.82	2.18	2.13	2.13	2.13	2.13	2.13	2.13	2.13	2.13	2.13	2.13	2.13	2.13	2.13	2.2	2.13	2.27	2.13	2.13	2.13	2.13	2.13	2.13	2.12	2.13
245581_at	AT4G14840	unknown protein	3.38	3.75	3.36	3.19	3.36	3.18	3.08	3.37	3.19	3.37	3.37	3.36	3.37	3.37	3.37	3.37	3.38	3.6	4.07	3.61	3.37	3.83	3.37	3.64	4.08	4	3.37	3.62	3.78	3.37	3.37	3.89	3.38	3.38	3.36	3.37	3.37	3.52	3.59	3.37	4.11	3.37	3.37	3.42	3.36	3.43	3.37
245582_at	AT4G14850	LOI1 (lovastatin insensitive 1)	2.64	2.52	2.34	2.28	2.77	2.53	2.34	2.61	3.35	3.07	2.34	2.41	2.46	3.58	3.31	3.39	2.64	2.34	2.34	2.34	2.28	2.34	2.34	2.34	2.13	2.34	2.28	2.28	2.93	2.28	2.34	2.34	2.64	2.34	2.28	2.52	2.28	2.34	2.34	2.14	2.32	2.34	2.29	2.34	2.34	2.34	2.34
245583_at	AT4G14920	DNA binding / protein binding / zinc ion binding	6.19	5.47	4.06	4.52	5.25	5.38	4.99	5.49	5.31	4.69	5.28	5.54	5.29	5.44	5.2	5.35	6.19	5.51	5.54	5.49	5.91	5.79	5.58	5.83	5.61	6.06	5.88	6.06	6.12	5.57	6.2	5.54	6.19	5.47	5.45	5.54	5.53	5.96	6.25	5.74	5.56	5.79	5.54	5.87	5.98	5.8	5.98
245584_at	AT4G14940	ATAO1 (ARABIDOPSIS THALIANA AMINE OXIDASE 1); amine oxidase/ copper ion binding	2.12	2.12	2.12	2.12	2.12	2.12	2.12	2.12	2.12	2.12	2.12	2.12	2.12	2.12	2.12	2.12	2.12	2.12	2.12	2.12	2.12	2.12	2.12	2.12	2.12	2.12	2.12	2.12	2.12	2.12	2.12	2.12	2.12	2.12	2.12	2.12	2.12	2.23	2.12	2.12	2.12	2.12	2.12	2.21	2.12	2.12	2.12
245587_at	AT4G15020	DNA binding / protein dimerization	3.06	3.22	3.66	3.74	3.22	3.22	3.88	4.22	2.73	3.62	3.41	3.46	3.22	3.74	3.56	3.24	3.06	3.19	3.34	3.14	2.98	2.86	2.89	3.2	3.22	3.22	3.38	3.16	3.14	3.22	3.22	2.58	3.06	3.25	3.58	3.15	3.45	3.22	2.61	3.25	3.74	3.17	3.14	3.09	3.03	3.11	3.05
245588_at	AT4G15030	unknown protein	4.74	4.54	4.38	4.43	4.32	4.99	4.57	5.15	4.61	4.99	4.6	4.59	4.47	4.74	4.63	4.95	4.74	4.38	4.48	4.43	4.83	4.99	5.23	4.74	4.79	4.69	4.72	4.44	4.79	5.01	4.45	4.82	4.74	4.44	4.16	4.44	5.14	4.57	4.44	4.72	4.92	4.62	4.56	4.68	4.65	4.5	4.44
245590_at	AT4G15060	F-box protein-related	2.12	2.12	2.12	2.12	2.12	2.12	2.12	2.12	2.12	2.12	2.12	2.12	2.12	2.12	2.12	2.12	2.12	2.12	2.12	2.12	2.12	2.12	2.12	2.12	2.12	2.12	2.12	2.12	2.12	2.12	2.12	2.12	2.12	2.12	2.12	2.12	2.12	2.12	2.12	2.12	2.12	2.12	2.12	2.12	2.12	2.12	2.12
245592_at	AT4G14540	NF-YB3 (NUCLEAR FACTOR Y, SUBUNIT B3); transcription factor	9.2	8.35	8	7.49	6.84	6.46	6.91	6.88	7.19	7.13	6.49	6.81	7.4	7.78	7.86	7.54	9.2	8.99	9.48	9.16	8.67	8.28	8.76	9.3	8.99	9.02	8.9	8.92	9.3	8.98	8.46	8.48	9.2	9.19	8.99	8.72	8.38	7.93	8.64	8.87	8.69	8.71	8.69	8.57	8.6	8.64	8.52
245593_at	AT4G14550	IAA14 (INDOLE-3-ACETIC ACID INDUCIBLE 14); protein binding / transcription factor/ transcription repressor	3.72	4.08	4.4	5.02	5.43	4.85	3.87	4.35	4.29	5.18	4.57	4.18	4.32	3.9	4.21	4.55	3.72	3.66	4.03	3.77	4.93	3.98	3.72	3.72	3.72	3.78	4.66	4.3	3.72	3.73	3.72	3.78	3.72	3.72	3.72	3.73	4.25	3.73	3.72	3.72	3.72	3.72	3.72	3.73	3.72	3.03	3.72
245594_at	AT4G14570	acylaminoacyl-peptidase-related	7.58	6.78	6.91	6.69	6.48	6.63	6.69	6.63	6.11	6.63	6.53	6.41	6.63	6.78	6.79	6.42	7.58	7.61	6.75	6.77	6.67	6.48	6.32	7.27	6.79	6.95	6.87	7.42	6.93	7.7	6.63	6.23	7.58	6.63	7.07	6.68	7.12	6.46	6.53	7.38	7.31	7.35	6.97	7.09	6.84	7.31	6.91
245597_at	AT4G14190	FUNCTIONS IN: molecular_function unknown; INVOLVED IN: biological_process unknown; LOCATED IN: chloroplast; EXPRESSED IN: 21 plant structures; EXPRESSED DURING: 13 growth stages; CONTAINS InterPro DOMAIN/s: Pentatricopeptide repeat (InterPro:IPR002885); BEST Arabidopsis thaliana protein match is: pentatricopeptide (PPR) repeat-containing protein (TAIR:AT3G42630.1); Has 7409 Blast hits to 2639 pro…	7.22	6.64	6.91	6.68	6.79	7.34	7.64	7.73	7.18	7.27	7.02	7.32	7.32	7.39	7.11	6.97	7.22	6.9	7.03	7.02	6.97	6.97	6.87	6.97	7.13	6.97	6.9	6.89	6.97	6.97	6.68	6.8	7.22	6.97	6.66	6.91	6.65	6.96	6.97	6.89	6.97	6.96	6.97	6.92	7.06	6.71	6.58
245598_at	AT4G14200	unknown protein	3.15	2.97	2.93	2.93	2.96	3.1	3.52	2.93	2.93	2.93	2.93	3.27	3.52	3.45	2.89	2.93	3.15	2.96	2.93	2.93	2.93	2.49	2.67	2.97	2.93	2.93	2.93	2.92	3.21	2.93	2.93	2.93	3.15	2.94	2.93	2.93	2.51	2.93	2.91	3.1	2.97	2.93	2.93	2.93	2.93	2.93	3.15
245599_at	AT4G14220	RHF1A (RING-H2 GROUP F1A); protein binding / ubiquitin-protein ligase/ zinc ion binding	6.88	7.05	8.3	8.36	8.31	7.6	7.55	7.05	6.18	7.67	7.68	7.05	7.03	7.06	6.92	7.05	6.88	7.61	6.86	6.53	6.8	5.24	6.26	6.46	4.49	5.96	6.94	5.39	7.17	7.28	7.02	6.58	6.88	7.05	7.48	7.05	7.05	7.22	7.05	7.33	6.58	7.15	7.3	6.58	7.13	7.53	7.06
245600_at	AT4G14230	CBS domain-containing protein-related	9.06	8.63	7.84	7.55	8.18	9.56	9.64	8.78	8.9	8.84	8.59	9.33	9.5	9.01	8.84	8.44	9.06	8.52	7.94	6.77	8.01	9.73	9.16	8.14	7.79	6.92	7.81	9.59	9.17	8.57	7.79	6.31	9.06	8.35	8.45	7.75	7.28	9.04	9.25	8.3	8.19	7.9	8.1	8.98	9.29	8.63	8.22
245601_at	AT4G14240	FUNCTIONS IN: molecular_function unknown; INVOLVED IN: biological_process unknown; LOCATED IN: cellular_component unknown; EXPRESSED IN: 23 plant structures; EXPRESSED DURING: 13 growth stages; CONTAINS InterPro DOMAIN/s: Protein of unknown function DUF21 (InterPro:IPR002550), Cystathionine beta-synthase, core (InterPro:IPR000644); BEST Arabidopsis thaliana protein match is: CBS domain-containing…	7.9	8.15	8.15	8.52	8.78	8.91	8.44	8.28	8.07	8.99	8.94	8.59	8.88	8.3	8.6	8.55	7.9	8.15	7.67	8.4	8.31	7.99	6.88	8.01	7.91	8.36	8.35	7.48	7.35	8.16	7.97	7.81	7.9	8.15	8.45	8.53	8.3	7.35	7.18	7.42	8.15	8.46	8.25	7.43	7.27	7.86	8.3
245602_at	AT4G14270	Protein containing PAM2 motif which mediates interaction with the PABC domain of polyadenyl binding proteins.	10.21	8.2	6.55	4.59	6.48	9.19	9.5	8.45	8.66	7.05	7.01	9.11	8.67	8.34	8.07	7.55	10.21	9.39	9.25	7.69	7.87	10.24	10.63	9.42	9.19	7.36	8.63	10.98	10.76	9.04	8.49	8.17	10.21	9.39	8.97	7.66	8.08	10.16	10.61	9.8	8.94	8.38	8.72	10.61	10.77	9.89	9.31
245605_at	AT4G14300	heterogeneous nuclear ribonucleoprotein, putative / hnRNP, putative	9.04	8.78	9.28	9.48	9.93	10.02	10.44	10.11	10.34	10.62	10.26	10.22	10.5	10.34	10.13	10.05	9.04	9.1	9.26	9.14	9.23	9.49	9.11	9.1	9.26	9.42	9.4	9.55	9.21	8.96	9.4	8.91	9.04	9.16	9.02	9.17	9.1	9.06	9.6	8.66	9.06	9.08	9.23	9.16	9.17	9.11	8.98
245607_at	AT4G14330	phragmoplast-associated kinesin-related protein 2 (PAKRP2)	2.36	2.37	2.36	2.35	2.36	2.35	2.35	2.35	2.56	2.36	2.38	2.36	2.36	2.36	2.36	2.36	2.36	2.37	2.3	2.35	2.4	2.36	2.65	2.35	2.36	2.35	2.33	2.7	2.64	2.36	3.2	2.35	2.36	2.36	2.35	2.36	2.35	2.35	2.35	2.35	2.37	2.37	2.58	2.4	2.3	2.41	2.37
245608_at	AT4G14350	protein kinase family protein	5.95	6.12	5.99	5.96	5.64	5.56	6	5.51	5.6	5.37	5.59	5.77	5.79	5.87	5.76	5.84	5.95	5.88	6.27	6.04	5.87	5.3	5.32	5.73	6.33	6.2	6.06	5.88	5.76	5.83	6.2	5.91	5.95	6.06	5.99	5.77	5.88	5.72	5.73	5.87	5.73	5.79	5.68	5.98	5.9	5.9	5.65
245610_at	AT4G14380	unknown protein	2.15	2.12	2.18	2.12	2.12	2.12	2.12	2.12	2.12	2.12	2.12	2.12	2.12	2.12	2.12	2.12	2.15	2.12	2.12	2.12	2.12	2.12	2.12	2.12	2.16	2.12	2.12	2.12	2.12	2.12	2.12	2.12	2.15	2.22	2.12	2.12	2.12	2.12	2.12	2.12	2.12	2.12	2.12	2.12	2.12	2.12	2.12
245611_at	AT4G14390	ankyrin repeat family protein	5.03	5.03	4.84	5.02	4.72	4.03	3.74	4.57	4.57	3.88	4.06	3.72	4.19	4.24	4.37	4.54	5.03	5.03	4.33	4.95	5.09	4.84	5.49	5.19	3.61	4.45	5.24	4.84	5.97	5.35	5.99	5.4	5.03	5.18	5.59	5.98	6.38	5.86	5.22	5.48	4.84	5.06	5.04	5.03	5.96	6.26	6
245612_at	AT4G14440	HCD1 (3-HYDROXYACYL-COA DEHYDRATASE 1); carnitine racemase/ catalytic/ dodecenoyl-CoA delta-isomerase	10.69	10.65	10.25	10.51	10.87	9.87	9.74	9.89	10.27	10.58	10.6	10.52	10.68	10.56	10.31	10.6	10.69	11.63	11.03	10.73	11.18	10.72	10.75	10.91	10.7	11.06	10.87	10.71	10.41	11.22	11.05	10.57	10.69	11.58	10.77	11.11	10.38	10.33	10.19	10.64	10.85	11.05	11.1	10.5	10.52	11.02	11.04
245615_at	AT4G14470	transposable element gene	2.12	2.12	2.12	2.12	2.12	2.12	2.12	2.12	2.13	2.12	2.12	2.12	2.12	2.12	2.12	2.12	2.12	2.12	2.12	2.12	2.29	2.12	2.12	2.12	2.12	2.12	2.12	2.12	2.12	2.12	2.12	2.53	2.12	2.12	2.12	2.12	2.24	2.12	2.12	2.15	2.12	2.12	2.12	2.12	2.12	2.12	2.12
245616_at	AT4G14480	protein kinase family protein	3.22	3.08	2.96	3.02	2.47	3.08	3.12	3	2.84	3.2	2.89	3.08	3.08	3.03	3.08	3.02	3.22	3.08	3.25	3.43	3.41	3.08	3.33	3.08	3.17	3.39	3.42	3.08	3.22	3.02	2.97	3.23	3.22	3.06	3.11	3.08	3.68	2.93	3.25	2.98	3.08	3.11	2.98	3.16	3.13	3.08	2.84
245618_at	AT4G14510	RNA binding	6.44	6.58	6.28	6.25	5.95	6.32	6.23	6.9	6.73	6.93	6.08	6.31	6.97	6.83	6.81	6.86	6.44	6.28	6.43	6.44	7.36	7.15	6.78	6.96	6.87	6.25	6.83	6.11	6.36	6.95	6.46	5.89	6.44	6.19	6.07	6.67	6.66	6.54	6.64	6.75	7.03	6.44	6.54	6.26	6.21	6.22	6.19
245619_at	AT4G13990	exostosin family protein	3.09	3.21	3.09	3.08	3.08	3.23	3.83	3.21	3.09	3.09	3.09	3.37	3.85	3.36	3.09	2.92	3.09	3.11	3.08	3.08	3.68	3.09	3.09	3.29	3.09	2.59	3.09	3.17	3.09	3.09	2.96	3.09	3.09	3.08	3.25	3.09	3.09	3.09	3.09	3.09	3.09	3.09	3.08	3.09	3.09	3.24	3.09
245621_at	AT4G14070	AAE15 (acyl-activating enzyme 15); long-chain-fatty-acid-[acyl-carrier-protein] ligase	9.2	9.01	8.64	8.85	8.78	8.66	8.65	8.69	8.91	8.86	8.78	8.95	9.03	8.89	8.85	8.89	9.2	8.94	8.74	8.54	8.63	8.89	8.92	9.25	9.03	8.78	8.97	9.56	9.21	9.18	8.96	8.26	9.2	9.05	8.75	8.9	8.65	8.62	8.91	8.97	8.98	9.22	9.06	8.94	8.97	9.23	9.05
245624_at	AT4G14090	UDP-glucoronosyl/UDP-glucosyl transferase family protein	8.28	8.12	9.26	9.4	8.96	8.53	8.54	9.76	8.94	10.7	10.11	10.17	11.05	10.9	10.46	10.77	8.28	9.19	8.58	7.43	8.99	5.59	5.25	9.34	8.07	7.87	8.18	5.42	7.7	9.97	8.68	6.97	8.28	9.54	10.48	10.04	9.8	6.14	6.62	8.65	9.87	10.28	9.55	8.01	8.11	9.09	10.04
245625_at	AT4G14160	transport protein, putative	9.51	9.1	9.19	9.19	9.29	9.27	9.62	9.31	8.7	9.04	9.31	9.33	9.29	9.36	9.28	9.07	9.51	9.36	9.21	9.24	9.07	8.92	9.04	9.33	9.46	9.33	9.4	9.47	9.48	9.33	9.56	9.19	9.51	9.07	9.31	9.01	8.84	9.42	9.26	9.69	9.28	9.48	9.68	9.38	9.29	9.36	9.39
245626_at	AT1G56700	pyrrolidone-carboxylate peptidase family protein	10.51	10.12	9.81	9.43	9.19	9.15	9.31	9.26	9.38	9.27	9	9.36	9.89	9.56	9.4	9.45	10.51	10.46	10.3	10.15	10.62	9.99	10.48	10.44	10.1	9.95	10.48	10.25	10.52	10.07	10.1	10.09	10.51	10.29	10.38	10.34	10.26	10.35	10.45	10.43	10.37	10.23	10.17	10.73	10.49	10.3	10.31
245627_at	AT1G56600	AtGolS2 (Arabidopsis thaliana galactinol synthase 2); transferase, transferring glycosyl groups / transferase, transferring hexosyl groups	7.43	6.11	7.15	7.97	9.29	7.73	8.16	7.34	6.57	6.57	7.91	6.47	6	6.57	5.41	5.8	7.43	7.12	3.95	6.73	8.11	6.3	4.94	6.48	4.33	6.57	7.96	7.77	7.68	8.48	5.17	5.6	7.43	6.79	6.29	6.39	7.12	5.88	6.65	6.58	5.99	6.94	7.2	7.38	7.56	6.79	6.61
245628_at	AT1G56650	PAP1 (PRODUCTION OF ANTHOCYANIN PIGMENT 1); DNA binding / transcription factor	6.89	6.33	6.34	5.98	6.89	6.88	7.43	9.27	8.51	8.04	8.51	8.29	9	9.01	7.53	6.86	6.89	7.54	3.07	5.11	8.49	5.02	5.84	7.34	4.15	4.92	6.83	6.18	6.1	8.23	2.82	4.03	6.89	8.19	8.76	8.72	7.68	4.8	5.4	5.6	7.51	7.84	6.99	6.43	5.6	6.78	7.69
245629_at	AT1G56580	unknown protein	11.68	11.71	11.91	11.79	12.19	11.99	11.89	11.89	12.07	12.06	12.01	11.98	11.81	11.86	11.79	12	11.68	11.92	12	11.9	12.39	11.29	11.73	12.07	12.22	11.88	12.21	11.66	11.62	11.97	11.65	11.91	11.68	11.92	12.24	11.99	11.96	11.39	11.65	11.45	12.27	11.99	11.85	11.76	11.36	11.78	12.04
245630_at	AT1G25360	pentatricopeptide (PPR) repeat-containing protein	3.18	3.32	3.37	3.1	3.1	3.09	3.1	3.25	3.34	3.1	3.1	3.1	3.42	3.1	3.18	3.1	3.18	2.68	3.05	3.1	3.09	3.5	3.5	3.18	3.1	3.05	3.05	3.15	3.09	3.1	3.1	3.53	3.18	3.1	3.13	3.06	4.01	3.1	3.2	3.37	3.53	3.09	3.1	3.09	3.07	3.04	3.06
245631_at	AT1G25350	OVA9 (ovule abortion 9); glutamine-tRNA ligase	7.95	7.54	7.65	7.64	7.72	8.25	8.35	8.38	8.43	8.53	8.24	8.37	8.46	8.64	8.42	8.35	7.95	7.68	7.48	7.42	7.78	7.93	8.26	7.9	7.97	7.87	8.11	7.75	8.05	7.98	8.16	7.93	7.95	7.73	7.78	7.83	7.8	8.09	8.02	7.87	7.97	8.15	8.24	8.02	8.04	7.89	8.05
245632_at	AT1G25290	ATRBL10 (ARABIDOPSIS RHOMBOID-LIKE PROTEIN 10)	5.8	6.01	5.61	5.88	5.73	4.95	5.25	4.89	5.31	5.47	4.7	5.21	5.54	4.91	5.43	5.39	5.8	5.98	6.25	6.42	6.2	6.1	5.8	5.97	5.72	5.85	5.67	5.82	5.71	5.71	5.82	5.3	5.8	6.54	6.14	5.79	5.7	5.55	5.92	5.55	5.2	4.92	5.89	5.87	5.9	5.57	5.44
245633_at	AT1G25280	AtTLP10 (TUBBY LIKE PROTEIN 10); phosphoric diester hydrolase/ transcription factor	8.4	7.76	8.16	8.3	7.73	7.97	8.17	8.13	7.62	7.99	7.97	7.89	7.65	8.27	7.88	7.9	8.4	8.07	7.61	8.04	7.35	7.34	7.85	7.91	7.95	8.23	8.04	7.66	8.07	8.29	8.39	7.67	8.4	7.79	7.82	7.61	7.7	7.78	7.21	8.3	8.12	8.29	8.1	7.97	7.95	8.43	8.48
245635_at	AT1G25250	AtIDD16 (Arabidopsis thaliana Indeterminate(ID)-Domain 16); nucleic acid binding / transcription factor/ zinc ion binding	2.37	2.47	2.37	2.37	2.42	4.02	5.22	5.6	3.61	3.64	2.82	2.93	5	4.49	3.87	3.35	2.37	2.43	2.33	2.35	2.33	2.37	2.37	2.61	2.87	2.13	2.33	2.37	2.64	2.34	2.42	2.37	2.37	2.45	2.37	2.37	2.37	2.33	2.37	2.37	2.86	2.33	2.33	2.33	2.37	2.33	2.37
245637_at	AT1G25230	purple acid phosphatase family protein	8.08	7.89	7.29	7.1	6.25	5.63	5.54	5.38	5.96	5.64	5.54	5.36	5.05	5.23	6.04	5.8	8.08	7.44	9	8.56	7.08	8.91	7.64	7.08	8.86	8.51	7.47	8.64	7.76	6.86	7.98	7.56	8.08	7.62	6.87	6.21	7.02	7.94	7.87	6.53	6.49	6.81	7.28	8.27	7.49	6.91	6.84
245639_at	AT1G25260	acidic ribosomal protein P0-related	10.06	10.51	10.96	10.94	11.45	11.5	11.69	11.78	11.5	11.91	11.71	11.68	12.12	11.74	11.69	11.65	10.06	10.58	10.93	10.68	10.74	10.52	10.46	10.67	10.88	10.29	10.25	10.24	10.6	10.39	10.32	10.42	10.06	10.51	10.85	10.9	10.87	10.76	10.88	10.34	10.64	10.27	10.34	10.35	10.18	10.19	10.13
245641_at	AT1G25370	unknown protein	5	5.71	6.4	6.25	5.79	5.54	6.09	5.54	5.54	5.71	5.77	5.57	5.04	5.05	5.39	5.54	5	5.52	5.64	5.17	5.35	5.54	5.63	5.36	5.18	5.3	5.31	5.27	5.31	5.15	5.75	6.01	5	5.23	5.32	5.69	5.72	5.81	5.71	5.2	5.65	5.54	5.51	5.53	5.71	5.72	5.54
245642_at	AT1G25275	unknown protein	11.94	11.85	11.67	11.44	10.88	10.27	10.35	10.04	10.69	10.49	10.49	10.71	10.61	10.86	11.18	11.09	11.94	11.92	12.82	12.27	11.34	12.82	12.75	11.88	12.39	12.38	11.49	12.58	12.53	12.01	13.09	12.66	11.94	11.86	11.64	11.78	11.38	12.8	12.55	11.95	11.84	11.78	12.1	12.52	12.79	12.58	12.01
245644_at	AT1G25320	leucine-rich repeat transmembrane protein kinase, putative	4.97	4.58	4.54	4.19	4.54	5.95	6.1	4.95	4.76	4.58	4.61	6.52	4.99	4.59	4.86	4.83	4.97	4.58	5.06	4.09	4.04	5.53	4.72	4.58	4.99	4.17	4.09	4.79	4.91	4.58	4.58	4.04	4.97	4.58	4.16	4.08	4.04	4.7	4.73	4.54	4.58	4.47	4.09	4.79	4.6	4.82	4.54
245645_at	AT1G24764	ATMAP70-2 (microtubule-associated proteins 70-2); microtubule binding	4.64	3.8	3.64	3.33	3.44	3.89	4.38	3.78	3.71	3.9	3.8	4.2	3.91	4.19	3.8	4.03	4.64	4.18	4.24	4.14	4.28	4.33	4.09	4.58	4.56	4.41	3.81	3.79	4.47	4.84	4.12	3.93	4.64	4.25	4.14	3.54	4.17	3.81	3.8	3.87	4.53	4.47	4.01	4.06	4.2	3.92	4.1
245649_at	AT1G24706	unknown protein	5.42	5.63	5.12	5.51	5.83	5.89	5.98	6.37	6.03	6.66	6.32	6.3	6.09	5.84	6.25	6.47	5.42	5.11	4.96	5.07	5.63	6.35	6.03	5.82	5.71	5.73	5.72	5.68	5.58	5.89	5.53	6.1	5.42	5.16	4.89	5.6	5.42	5.75	5.77	5.8	6.11	5.55	5.8	5.69	5.53	5.49	5.56
245650_at	AT1G24735	O-methyltransferase	4.44	4.89	5.17	5.66	6.12	6.08	5.4	5.09	5.49	5.49	5.35	5.32	5.02	5.09	4.74	5.02	4.44	4.97	5.22	4.49	5.71	4.66	5	4.95	4.88	4.64	4.95	4.98	4.49	5.37	4.58	4.89	4.44	5.03	5.28	5.73	4.89	4.89	4.86	4.09	4.89	4.89	5.19	4.75	4.36	4.76	4.44
245654_at	AT1G56540	disease resistance protein (TIR-NBS-LRR class), putative	2.12	2.12	2.12	2.12	2.12	2.12	2.12	2.12	2.12	2.12	2.12	2.12	2.12	2.12	2.12	2.12	2.12	2.12	2.12	2.12	2.12	2.12	2.19	2.12	2.12	2.12	2.12	2.12	2.12	2.12	2.19	2.12	2.12	2.12	2.12	2.12	2.12	2.12	2.12	2.12	2.12	2.12	2.12	2.12	2.12	2.12	2.12
245657_at	AT1G56720	protein kinase family protein	5.2	4.81	4.57	4.59	3.12	3.87	3.87	3.43	3.9	3.53	3.13	3.58	2.91	3.17	4.16	4.34	5.2	3.7	4.75	5.76	4.94	5.3	4.5	4.47	5.3	5.34	5.32	5.45	4.53	3.73	4.47	4.84	5.2	4.02	3.93	3.88	4.4	4.08	4.66	3.87	4.24	4.12	4.39	5.28	3.96	3.93	3.61
245659_at	AT1G28260	INVOLVED IN: biological_process unknown; LOCATED IN: cellular_component unknown; EXPRESSED IN: 21 plant structures; EXPRESSED DURING: 13 growth stages; BEST Arabidopsis thaliana protein match is: SMG7 (TAIR:AT5G19400.1); Has 341 Blast hits to 340 proteins in 87 species: Archae - 0; Bacteria - 0; Metazoa - 225; Fungi - 71; Plants - 35; Viruses - 0; Other Eukaryotes - 10 (source: NCBI BLink).	6.19	5.09	4.96	4.96	4.3	4.7	4.65	4.41	4.96	3.67	4.86	4.7	4.69	4.48	3.92	3.77	6.19	5.33	4.96	4.96	5.94	5.89	6.22	6.04	5.38	4.61	6.07	6.99	6.27	5.68	5.83	5.05	6.19	5.52	5.04	4.73	5.17	5.38	6.35	5.97	6.2	5.48	5.02	5.85	6.13	5.94	5.75
245660_at	AT1G28240	unknown protein	6.54	6.11	5.35	5.86	5.66	6.01	5.97	5.56	5.54	5.34	5.83	5.68	5.85	5.73	6.13	5.55	6.54	5.93	6.62	6.29	5.28	5.69	5.29	5.98	6.35	6.87	5.78	6.41	6.48	5.89	6.36	5.87	6.54	5.38	5.91	5.91	5.61	6.19	5.36	5.84	5.98	6.44	6.35	6.13	6.34	5.44	6.02
245661_at	AT1G28220	ATPUP3; purine transmembrane transporter	3.66	3.8	4.74	4.27	3.8	3.8	3.66	4.3	4.12	3.8	4.17	4.38	3.81	3.8	3.8	3.84	3.66	3.66	3.66	3.66	3.8	3.66	3.86	3.83	3.8	3.8	3.8	3.8	3.8	4.4	3.8	4.14	3.66	3.71	3.8	3.8	3.8	3.8	3.8	3.96	3.8	3.72	3.74	3.69	3.42	3.8	3.75
245662_at	AT1G28190	unknown protein	5.36	5.98	6.55	5.89	5.89	6.48	6.08	5.89	5.77	5.47	5.92	6.09	5.85	5.33	5.71	5.85	5.36	5.96	5.89	5.89	5.89	5.85	5.64	5.38	5.85	5.85	5.96	5.85	5.85	6.46	5.92	7.16	5.36	5.9	5.93	5.87	7	6.75	5.92	6.1	5.9	6.04	6.47	6.83	6.97	6.73	6.14
245665_at	AT1G28250	unknown protein	5.75	5.96	6.35	6.04	6.16	6.6	6.46	6.3	6.09	6.07	5.8	6.07	6.07	6.18	5.98	6.19	5.75	6.21	6.57	6.11	5.84	5.67	5.96	6.26	6.41	5.56	6.27	5.63	6.36	5.8	5.96	6.04	5.75	6.08	6.19	5.55	6.07	6.24	6.39	6.07	6.04	5.61	6.04	6.39	6.22	6.04	5.71
245666_at	AT1G28280	VQ motif-containing protein	8.89	9.02	8.82	8.35	8.31	8.5	8.51	8.02	8.44	8.45	8.37	8.76	8.44	8	8.32	8.36	8.89	8.94	9.07	9.1	8.46	8.58	8.65	8.72	8.87	8.87	8.89	8.85	8.87	8.53	9.24	9.25	8.89	8.82	8.94	8.75	9.21	9.27	8.9	8.89	8.8	8.8	9.07	9.04	9.31	8.81	8.76
245667_at	AT1G28200	FIP1 (FH INTERACTING PROTEIN 1)	9.32	9.18	8.82	9.33	9.35	9.21	9.12	9.14	9.05	9.46	9.29	9.22	9.41	9.33	9.39	9.31	9.32	9.29	9.47	9.32	9.28	9.4	9.23	8.93	9.04	9.29	9.29	9.53	9.2	9.23	9.19	9.38	9.32	9.27	9.3	9.51	9.04	9.2	9.36	9.25	9.04	9.28	9.23	9.26	9.14	9.23	9.28
245668_at	AT1G28330	DYL1 (DORMANCY-ASSOCIATED PROTEIN-LIKE 1)	8.14	6.84	4.95	4.26	2.92	5.07	6.01	5.87	5.44	4.96	3.01	5.34	5.63	4.98	5.56	4.61	8.14	6.77	7.12	6.56	3.4	7.4	8.01	6.74	6.88	6.26	3.74	7.78	8.11	7.21	6.69	5.95	8.14	6.82	5.6	4.23	3.74	6.08	7.54	6.54	5.43	5.93	5.28	6.7	7.65	6.73	5.98
245670_at	AT1G28210	ATJ1; heat shock protein binding / unfolded protein binding	4.02	3.79	3.37	3.53	3.93	4.31	5.44	5.22	5.21	5.17	4.81	5.42	5.49	5.06	4.79	4.74	4.02	3.77	3.9	3.16	3.78	4.81	4.03	3.47	3.84	3.78	3.56	3.84	3.93	3.93	3.93	3.87	4.02	3.66	3.93	4.11	3.93	4.44	4.33	3.93	3.93	3.9	3.93	3.8	3.93	3.9	3.78
245671_at	AT1G28230	PUP1 (PURINE PERMEASE 1); purine nucleoside transmembrane transporter/ purine transmembrane transporter	8.29	7.75	7.52	7.48	7.24	8.06	8.48	8.7	8.04	8.55	8.53	8.4	8.8	8.44	8.36	8.17	8.29	8.08	6.21	6.46	7.98	8.19	8.24	7.95	5.7	6.26	7.44	8.6	8.65	7.97	6.55	6.04	8.29	8.12	7.68	7.11	6.36	6.53	8.18	7.86	7.11	7.57	7.54	8.37	8.61	7.83	7.61
245672_at	AT1G56710	glycoside hydrolase family 28 protein / polygalacturonase (pectinase) family protein	2.71	2.48	2.48	2.48	2.25	2.48	2.37	2.37	2.37	2.12	2.37	2.37	2.47	2.48	2.12	2.27	2.71	2.68	2.48	2.48	2.48	2.48	2.48	3.23	2.78	2.76	2.48	2.48	2.55	2.48	2.48	3.59	2.71	2.48	2.48	2.48	2.48	2.48	2.69	2.48	3.09	2.88	2.48	2.91	2.49	2.48	2.5
245676_at	AT1G56670	GDSL-motif lipase/hydrolase family protein	4.75	4.61	4.43	4.43	5.94	4.92	4.32	4.23	3.83	4.12	4.55	4.41	4.6	4.32	4.32	4.4	4.75	4.5	4.68	4.43	5.59	4.43	3.91	4.52	4.43	4.43	4.98	4.43	4.35	4.43	4.43	4.43	4.75	4.84	4.86	5.14	5.04	4.39	3.91	4.29	4.43	4.78	4.39	4.32	4.16	4.32	4.39
245677_at	AT1G56660	unknown protein	3.91	5.05	5.07	4.85	4.62	4.34	4	4.24	4.52	4.26	4.23	4.23	3.97	4.21	4.76	4.87	3.91	4.21	4.01	4.23	4.39	4.15	4.47	4.17	4.22	4.23	4.33	4	4.39	4.61	3.95	5.05	3.91	4.12	4.2	4.23	5.17	4.33	4.23	4.24	4.23	4.06	4.24	4.14	4.16	4.23	4.23
245678_at	AT1G56610	syntaxin-related family protein	6.52	6.53	6.49	6.49	7.08	6.73	6.48	6.45	6.61	6.49	6.68	6.7	6.49	6.43	6.24	6.32	6.52	6.64	6.42	6.54	6.77	6.7	7.03	6.49	6.64	6.65	7.05	7.15	6.72	6.95	7.03	7.26	6.52	6.83	6.52	6.64	6.7	7.14	7.23	6.83	6.7	6.7	6.84	7.29	7.38	7.11	6.92
245679_at	AT1G56590	clathrin adaptor complexes medium subunit family protein	7.22	6.95	6.89	6.75	7.27	7.17	6.84	6.63	6.02	6.81	7.07	6.87	7.09	6.7	6.99	6.63	7.22	7.13	7.41	7.72	7.11	7.02	6.68	6.94	6.72	7.26	7.39	7.02	7.09	6.19	7.41	6.73	7.22	6.88	6.78	7.1	5.86	7.3	6.91	6.61	6.35	7.05	6.97	7.07	7.07	6.9	6.94
245681_at	AT1G56560	beta-fructofuranosidase, putative / invertase, putative / saccharase, putative / beta-fructosidase, putative	8.23	8.05	7.79	7.6	7.94	7.98	8.39	8.26	8.23	8.32	8.27	8.07	8.26	8.15	7.95	8.03	8.23	8.59	8.14	8.16	8.52	8.3	8	8.26	8.15	8.18	8.32	7.89	7.9	8.14	8.43	7.89	8.23	8.33	8.17	8.34	8.37	8.28	8.23	8.43	8.1	8.4	8.27	7.94	8.09	8.12	8.29
245682_at	AT5G08750	zinc finger (C3HC4-type RING finger) family protein	7.1	7.06	7	6.94	7	6.91	6.39	6.88	6.99	6.98	6.99	6.99	7.06	6.76	6.86	6.82	7.1	7	7.02	7.25	7.57	7.28	7.31	7	7	7.23	7.12	7.06	7	7	7.4	7	7.1	7.06	7	7	6.99	7.06	7	7	6.52	7.15	7.04	7	7.08	7.01	7.04
245683_at	AT5G22030	UBP8 (UBIQUITIN-SPECIFIC PROTEASE 8); ubiquitin thiolesterase/ ubiquitin-specific protease	6.59	6.21	6.24	5.84	6.27	6.24	6.28	6.19	6.02	6.35	6.24	6.09	6.5	6.3	6.5	6.41	6.59	6.32	5.94	6.1	6.44	6.04	6.32	6.53	6.63	6.24	6.54	5.91	6.24	6.57	6.71	6.34	6.59	5.88	5.97	6.12	6.24	6.2	5.97	6.24	6.36	6.19	6.13	6.38	6.38	6.02	6.16
245684_at	AT5G22000	RHF2A (RING-H2 GROUP F2A); protein binding / zinc ion binding	9.14	9.21	9.32	9.43	9.03	9.08	9.03	8.95	8.37	9.18	9.08	8.95	9.04	8.84	9.01	8.86	9.14	9.46	9.51	9.55	9.21	8.81	8.68	8.92	9.04	9.57	9.2	9.2	8.87	9.44	9.84	9.29	9.14	9.35	9.2	9.28	9.07	9.58	9.23	9.46	9.23	9.4	9.44	9.4	9.32	9.35	9.33
245685_at	AT5G22220	E2F1; DNA binding / protein binding / transcription factor	4.17	4.06	3.16	4.06	3.52	3.61	5.04	4.05	4.19	3.99	4.05	3.8	4.05	4.05	4.34	4.05	4.17	3.98	4.07	4.12	4.66	4.21	4.05	4.21	4.05	4.08	3.85	4.05	4.34	4.07	4.28	3.41	4.17	4.26	4.05	4.21	3.98	3.92	4.05	4.26	4.28	4	4.05	4.05	4.05	4.05	4.05
245686_at	AT5G22060	ATJ2; protein binding	10.28	10.09	10.66	11.2	11.6	11.16	10.82	10.49	10.92	11.18	10.8	10.51	10.08	10.31	10.44	10.45	10.28	10.44	9.72	9.7	9.88	9.92	10.02	10.16	9.68	9.8	9.9	9.6	10.2	10.46	10.49	10.56	10.28	10.22	10.41	10.38	10.34	10.72	10.64	10.4	10.25	10.29	10.32	10.11	10.41	10.78	10.76
245687_at	AT1G28320	DEG15; endopeptidase	7.85	7.35	7.31	6.94	6.19	6.81	6.98	6.86	6.25	7.09	6.85	6.92	7.48	7.16	7.19	6.88	7.85	7.65	7.74	7.44	6.93	7.79	7.94	7.66	7.76	7.8	8.01	7.9	8.06	7.47	7.94	7.13	7.85	7.86	7.41	7.31	7.19	7.89	8.03	7.54	7.62	7.83	7.56	8.29	8.63	7.95	7.6
245688_at	AT1G28290	AGP31 (arabinogalactan-protein 31)	9.37	8.5	8.69	8.54	8.72	9.51	9.47	9.63	9.82	9.69	9.4	9.61	9.93	9.75	9.79	9.83	9.37	8.89	8.84	8.68	9.13	9.17	9.94	9.48	9.04	9.69	9.59	9.36	9.54	9.53	9.68	9.81	9.37	8.97	8.91	8.87	9.09	9.05	9.35	9.45	9.16	9.76	9.79	9.6	9.78	9.57	9.79
245690_at	AT5G04230	PAL3 (PHENYL ALANINE AMMONIA-LYASE 3); phenylalanine ammonia-lyase	5.15	5.01	5.15	5.13	4.64	5.4	5.15	4.81	4.97	4.87	4.57	5.15	5.31	4.74	5.51	4.81	5.15	5.11	6.01	5.26	5.23	5.66	4.72	5.18	6.07	6.27	5.5	5.93	5.15	5.01	5.64	4.81	5.15	5.65	5.15	4.64	4.83	5.45	5.08	4.87	4.92	5.16	5.24	5.38	5.15	4.68	5.15
245691_at	AT5G04240	ELF6 (EARLY FLOWERING 6); transcription factor	6.35	5.74	5.69	5.98	6.35	6.64	6.39	6.17	6.7	6.35	6.19	6.32	6.71	6.46	6.72	6.47	6.35	5.78	5.69	6.26	6.27	6.33	6.39	6.28	6.41	6.69	6.38	6.28	6.34	6.38	6.65	6.35	6.35	5.87	5.22	6	5.65	6.4	6.26	5.93	6.19	6.46	6.52	6.22	6.31	6.16	6.48
245693_at	AT5G04260	WCRKC2 (WCRKC THIOREDOXIN 2)	9.06	8.79	8.87	8.47	8.81	8.53	8.63	8.52	8.27	8.33	8.65	8.73	8.96	8.86	8.7	8.55	9.06	9.14	9.15	8.7	8.73	8.89	9.1	8.96	9.12	8.85	8.76	9.12	9.27	8.75	8.82	9.07	9.06	8.97	8.98	9.06	8.79	9.22	9.39	9	8.79	8.75	8.85	9.06	9.36	8.84	8.81
245694_at	AT5G04170	calcium-binding EF hand family protein	9.08	9.28	9.02	9.29	9.3	9.39	9.45	9.43	9	9.51	9.14	9.24	9.32	9.2	9.24	8.84	9.08	9.11	8.65	9.02	8.85	9.59	8.98	8.96	8.64	8.76	8.56	9.37	9.35	9.27	9.9	9.12	9.08	8.97	9.19	8.99	9.57	9.97	9.74	9.54	9.34	9.29	9.45	9.39	9.68	9.64	9.45
245695_at	AT5G04270	zinc ion binding	5.95	6.13	6.17	6.01	6.54	6.08	6.17	5.93	6.13	6.17	6.5	6.21	6.36	6.17	6.17	6.36	5.95	6.17	6.72	6.81	6.17	5.95	6.17	6.09	6.46	6.17	6.47	5.87	6.02	5.83	6.83	6.17	5.95	6.26	6.26	6.02	6.33	6.26	6.2	5.93	6.25	5.76	5.95	6.4	6.17	6.02	5.97
245696_at	AT5G04190	PKS4 (phytochrome kinase substrate 4)	2.12	2.12	2.12	2.12	2.12	2.12	2.12	2.12	2.12	2.12	2.12	2.12	2.12	2.12	2.12	2.12	2.12	2.12	2.12	3.48	2.12	2.13	2.12	2.12	2.12	2.78	2.2	2.12	2.12	2.12	2.12	2.61	2.12	2.12	2.12	2.12	2.12	2.12	2.12	2.12	2.12	2.12	2.13	2.12	2.12	2.12	2.12
245697_at	AT5G04200	AtMC9 (metacaspase 9); cysteine-type peptidase	2.9	2.4	2.2	2.21	2.2	2.2	2.2	2.2	2.2	2.2	2.2	2.12	2.2	2.2	2.2	2.12	2.9	2.94	2.35	2.2	2.2	2.2	2.2	2.2	2.2	2.2	2.2	2.2	2.23	2.2	2.21	2.2	2.9	2.51	2.2	2.23	2.2	2.2	2.2	2.2	2.2	2.2	2.2	2.56	2.2	2.61	2.61
245698_at	AT5G04160	phosphate translocator-related	8.72	8.51	7.98	8.42	8.57	8.62	8.25	8.61	8	8.39	8.36	8.72	8.88	8.89	8.52	8.38	8.72	8.99	8.92	8.53	8.97	8.76	8.55	8.84	7.98	8.8	8.62	8.76	8.71	8.52	8.77	7.82	8.72	9.07	9.15	8.97	8.33	8.74	8.77	8.23	8.74	8.89	8.51	8.5	8.42	8.58	8.74
245699_at	AT5G04250	OTU-like cysteine protease family protein	3.64	3.56	3.7	5.09	6.2	8.19	7.45	6.22	6.22	5.76	4.53	5.82	5.26	4.25	4.87	3.88	3.64	4.33	3.29	3.13	3.17	3.33	3.8	3.55	3.62	3.31	3.55	4.29	4.25	3.21	3.24	2.9	3.64	3.73	3.55	3.36	3.68	3.86	4.1	3.55	3.55	3.55	3.55	3.55	4.16	3.98	3.55
245701_at	AT5G04140	GLU1 (GLUTAMATE SYNTHASE 1); glutamate synthase (ferredoxin)	12.64	12.04	11.91	11.8	12	12	11.69	12.06	12.11	12.19	11.64	11.83	11.72	11.87	11.96	12.02	12.64	12	12.13	11.97	12.72	12.36	12.31	12.61	12.98	12.78	12.87	12.23	12.2	12.88	12.55	12.65	12.64	12.28	12.06	12.55	12.23	11.92	11.99	12.23	12.6	12.65	12.53	11.98	11.87	12.28	12.51
245702_at	AT5G04220	SYTC	4.84	4.68	4.76	4.27	5.31	6.54	7	6.65	6.71	6.48	5.74	6.46	6.06	6.1	6.16	6	4.84	4.52	5.37	5.5	5.5	6.84	5.13	5.18	5.23	6.04	5.97	6.97	5.92	4.98	5.66	5.16	4.84	5.08	4.42	4.74	5.67	6.27	5.78	4.64	5.2	5.18	5.8	6.34	6	5.26	5.16
245704_at	AT5G04290	KTF1 (KOW DOMAIN-CONTAINING TRANSCRIPTION FACTOR 1); nucleotide binding	7.22	7.14	7.03	6.87	6.77	6.84	6.79	7.08	6.91	7.08	7.03	6.97	6.87	7.08	7.11	6.71	7.22	6.95	7.42	7.18	7.1	7.43	7.25	7.05	7.08	7.68	7.14	7.31	7.25	7.51	7.02	7.56	7.22	6.98	7.09	7.2	7.08	7.29	7.08	7.08	7.08	7.14	7.35	7.15	7.04	6.92	6.95
245709_at	AT5G04320	FUNCTIONS IN: molecular_function unknown; INVOLVED IN: meiotic chromosome segregation; LOCATED IN: chromosome, centromeric region, nucleus; EXPRESSED IN: 22 plant structures; EXPRESSED DURING: 13 growth stages; CONTAINS InterPro DOMAIN/s: Shugoshin, C-terminal (InterPro:IPR011515); BEST Arabidopsis thaliana protein match is: unknown protein (TAIR:AT3G10440.1); Has 951 Blast hits to 743 proteins i…	5.07	4.96	4.8	3.8	4.57	4.72	4.77	4.75	4.65	3.79	4.1	4.79	5.03	4.75	4.71	4.35	5.07	4.92	5.04	4.76	5.09	5.23	5.13	5.27	4.54	4.81	5.08	4.89	5.42	4.75	4.81	4.74	5.07	4.97	4.84	5.02	5.08	4.96	5.34	4.4	5.06	4.79	5.32	5.56	5.06	4.86	4.99
245710_at	AT5G04330	cytochrome P450, putative / ferulate-5-hydroxylase, putative	5.05	4.53	4.23	4.21	4.25	3.78	3.61	3.51	4.25	4.25	3.11	3.76	4.25	3.05	4.21	4.14	5.05	4.77	4.25	4.25	4.67	4.68	4.57	4.21	4.25	4.29	4.25	4.25	4.39	4.36	4.68	4.25	5.05	4.33	4.46	4.46	4.22	4.25	4.25	4.21	4.2	4.41	5.31	4.26	4.41	4.88	4.28
245711_at	AT5G04340	ZAT6 (ZINC FINGER OF ARABIDOPSIS THALIANA 6); nucleic acid binding / transcription factor/ zinc ion binding	4.35	6.91	8.99	8.55	8.54	8.52	8.6	8.12	8.81	7.88	6.82	6.82	7.24	7.03	7.48	6.47	4.35	5.37	4.7	4.76	4.76	4.88	5.2	4.35	4.22	4.76	5.2	5.17	5.2	5.2	5.12	5.38	4.35	5.34	5.37	4.64	5.2	5.65	5.59	4.76	4.76	4.74	5.04	5.16	6.14	6.01	5.07
245712_at	AT5G04360	ATLDA (LIMIT DEXTRINASE); alpha-amylase/ limit dextrinase/ pullulanase	8.89	8.41	7.93	8.06	8.01	8.4	8.72	8.34	8.34	8.38	8.13	8.38	8.6	8.54	8.28	8.25	8.89	8.47	8.14	7.77	7.89	8.5	8.24	8.35	8.6	8.22	8.08	8.68	8.78	8.34	8.37	8.05	8.89	8.3	8.03	8	7.65	7.77	7.98	7.87	8.19	8.11	8.13	8.11	8.29	8.41	8.05
245714_at	AT5G04280	glycine-rich RNA-binding protein	8.69	8.77	9.11	9.46	9.71	9.68	10.18	9.71	9.38	9.83	9.35	9.21	9.07	9.05	8.79	8.3	8.69	9.3	8.87	8.41	8.88	9.2	8.36	8.52	8.5	8.62	8.71	8.81	8.44	8.76	8.44	7.93	8.69	8.84	8.84	9.07	8.79	8.79	8.53	8.69	8.94	8.74	8.87	8.63	8.58	8.36	8.33
245716_at	AT5G08740	NDC1 (NAD(P)H dehydrogenase C1); NADH dehydrogenase	8.25	8.18	8.4	8.5	8.67	8.73	8.95	8.89	8.43	8.74	8.88	8.88	8.87	9.06	8.9	8.93	8.25	8.27	8.42	8.59	8.66	7.83	7.93	8.24	8.77	8.52	8.67	8.39	8.11	8.32	8.05	8.26	8.25	8.17	8.12	8.36	8.56	8.23	7.85	8	8.3	8.35	8.42	8.22	7.91	8	8.13
245717_at	AT5G33390	glycine-rich protein	4.08	4.2	4.29	4.19	4.19	4.2	4.2	4.47	4.47	4.39	4.2	4.2	4.2	4.2	4.47	4.86	4.08	4.2	4.12	4.2	4.2	4.51	4.51	4.19	4.24	4.22	4.2	4.2	4.13	4.7	4.19	4.35	4.08	4.2	4.2	4.12	5.39	4.2	4.2	4.3	4.32	4.19	4.2	4.03	4.2	4.17	3.72
245719_at	AT5G04110	DNA topoisomerase II family protein	3.02	3.36	3.02	3.09	3.02	3.02	3.02	3.02	2.57	3.02	3.02	3.02	3.02	3.55	3.11	3.02	3.02	3.02	3.02	3.02	3.22	2.12	2.52	3.26	3.02	3.2	3.13	3.02	3.02	3.02	3.02	3.01	3.02	3.14	3.33	3.02	3.61	3.02	2.78	3.02	3.16	3.38	3.02	3.02	3.02	3.07	3.02
245722_at	AT1G73430	sec34-like family protein	6.32	5.65	5.81	5.97	5.88	6.23	6.07	6.04	6.09	5.93	6.14	6.36	5.81	6.04	6.02	6.1	6.32	6.04	5.93	6.13	5.67	6.12	6.04	6.04	6.04	6.17	6.2	6.23	6.14	6.07	6.04	5.93	6.32	5.73	5.85	5.67	5.81	6.04	5.8	5.81	5.77	6.21	6.18	6.14	5.83	6.03	6.13
245723_at	AT1G73400	pentatricopeptide (PPR) repeat-containing protein	4.28	5.06	4.78	4.78	5.19	5.51	4.73	5.43	4.88	4.91	4.94	4.78	5.34	5.19	4.79	4.66	4.28	4.58	5.1	5.16	4.54	4.32	4.47	4.41	5.04	4.96	4.51	4.55	4.26	4.68	4.99	4.55	4.28	4.28	4.32	4.27	5.05	4.89	4.81	4.66	4.89	4.48	4.68	4.56	4.91	4.78	4.3
245724_at	AT1G73390	FUNCTIONS IN: molecular_function unknown; INVOLVED IN: N-terminal protein myristoylation; LOCATED IN: cellular_component unknown; EXPRESSED IN: 24 plant structures; EXPRESSED DURING: 13 growth stages; CONTAINS InterPro DOMAIN/s: BRO1 (InterPro:IPR004328); BEST Arabidopsis thaliana protein match is: unknown protein (TAIR:AT1G17940.1); Has 95 Blast hits to 95 proteins in 25 species: Archae - 0; Bac…	7.88	8.19	8.31	8.62	9.88	9.8	9.56	9.83	9.72	8.9	9.61	8.91	8.79	8.88	8.72	8.07	7.88	8.54	7.6	7.82	9.45	7.47	8.38	8.22	7.48	7.84	8.81	8.3	8.18	8.46	7.56	7.9	7.88	8.53	8.44	8.17	8.48	8.08	8.04	7.95	8.03	8.1	7.98	7.89	7.86	8.32	8.28
245725_at	AT1G73370	SUS6 (SUCROSE SYNTHASE 6); UDP-glycosyltransferase/ sucrose synthase	6.77	6.27	6.46	6.72	6.16	6.9	6.9	6.78	6.74	6.62	6.57	6.67	6.96	6.79	6.87	6.64	6.77	6.44	6.68	6.74	6.69	7.34	6.96	6.82	7.02	7.15	6.7	6.76	6.69	6.58	6.23	7.13	6.77	6.4	6.53	6.69	6.64	6.94	6.37	6.88	7.17	6.97	6.95	6.82	6.43	6.67	6.66
245726_at	AT1G73360	HDG11 (HOMEODOMAIN GLABROUS 11); DNA binding / transcription factor	2.51	2.49	2.51	2.87	2.63	2.83	2.5	2.51	2.51	3.15	3.37	2.62	2.54	2.51	2.51	2.51	2.51	2.55	2.5	2.51	3.06	2.51	2.51	2.53	2.51	2.51	2.54	2.51	2.51	2.56	2.83	2.51	2.51	2.51	2.53	2.51	2.51	2.51	2.5	2.51	2.7	2.51	2.51	2.51	2.5	2.51	2.44
245727_at	AT1G73350	unknown protein	5.95	6.45	6.61	6.65	6.59	6.86	7.2	7.02	7.26	6.98	6.96	6.87	6.69	7.08	6.99	6.6	5.95	6.6	6.78	6.87	6.36	6.5	6.69	6.57	6.64	6.6	6.44	6.45	6.6	6.36	6.6	6.76	5.95	6.51	6.45	6.34	6.57	6.37	6.61	6.51	6.65	6.11	6.71	6.38	6.34	6.17	6.33
245729_at	AT1G73490	RNA recognition motif (RRM)-containing protein	9.53	9.58	9.87	9.66	9.92	10.16	10.38	10.28	10.22	10.24	10.16	10.34	10.48	10.11	10.08	10.07	9.53	10.11	9.86	9.26	10.31	9.53	9.77	9.74	9.9	9.6	10.21	9.73	9.81	9.27	9.83	9.57	9.53	9.88	9.86	10.08	9.8	10.01	9.75	9.41	9.85	9.81	9.89	10.04	9.8	9.68	9.61
245730_at	AT1G73470	unknown protein	9.39	8.84	8.87	9	9.15	9.06	9.06	8.67	8.77	8.72	8.57	8.61	8.8	8.53	8.42	8.41	9.39	8.95	8.49	8.13	9.14	9.28	9	8.86	8.3	8.09	9.14	9.64	9.45	9.28	8.08	7.96	9.39	9.31	8.5	8.74	8.82	8.85	8.87	8.36	8.64	8.63	9.05	9.49	9.36	8.82	8.56
245731_at	AT1G73500	MKK9 (MAP KINASE KINASE 9); MAP kinase kinase/ kinase/ protein kinase activator	8.05	8.72	7.75	8.33	8.28	8.2	8.16	8.52	8.53	7.91	7.74	8.2	8.35	8	8.43	7.82	8.05	8.14	8.36	8.26	8.23	8.52	8.49	7.6	7.55	8.4	8.07	8.64	8.41	8.5	8.74	8.99	8.05	8.01	8.34	8.32	8.4	8.76	8.38	7.64	7.72	8.1	8.83	8.62	9.1	8.63	8.48
245732_at	AT1G73440	calmodulin-related	6.17	6.09	6.12	5.8	6.14	6.29	6.57	6.29	6.36	6.65	6.2	6.07	6.25	6.12	6.11	6.29	6.17	6.03	6.29	6.15	6.54	5.88	6.48	6.29	6.23	6.43	6.29	6.12	6.44	6.33	6.29	6.66	6.17	6.37	6.29	6.2	6.53	6.29	6.61	6.04	6.33	6.28	6.25	6.31	6.48	6.29	6.26
245733_at	AT1G73380	unknown protein	7.12	6.53	6.53	6.23	6.53	6.07	6.51	5.9	6.41	5.42	6.42	6.43	6.94	6.83	6.53	6.56	7.12	7.13	7.66	7.57	6.53	6.84	7.19	6.6	7.48	7.67	6.42	6.72	7.42	6.74	7.68	7.9	7.12	7.38	6.84	6.92	6.49	7.1	7.28	7.12	6.75	7.24	7.12	7.48	7.68	7.2	7.01
245734_at	AT1G73480	hydrolase, alpha/beta fold family protein	6.39	6.09	8.4	11.73	12.86	12.48	11.85	11.16	10.33	10.73	11.23	11.3	10.49	10.02	9.86	9.72	6.39	6.79	3.76	7.04	10.53	10.27	7.28	5.84	4	7.61	10.93	10.53	7.6	7.04	4.63	7.17	6.39	6.54	6.28	8.18	9.9	9.68	8.71	6.79	6.63	8.77	10.16	9.94	9.03	7.67	7.34
245736_at	AT1G73330	ATDR4; peptidase inhibitor	4.62	3.35	3.48	4.72	4.34	3.58	3.22	3.22	3.22	3.05	3	2.49	3.05	2.37	2.67	2.95	4.62	4.46	4.85	4.51	4.1	3.22	4.26	4.99	5.84	3.23	3.69	3.45	4.28	3.66	3.45	3.68	4.62	6.11	6.98	4.72	6.44	3.84	3.47	5.82	4.07	4.64	4.46	3.83	4.2	4.14	4.13
245737_at	AT1G44160	DNAJ chaperone C-terminal domain-containing protein	2.13	2.13	2.13	2.14	2.13	2.12	2.12	2.13	2.62	2.15	2.37	2.13	2.13	2.13	2.13	2.13	2.13	2.13	2.13	2.13	2.13	2.23	2.16	2.17	2.15	2.13	2.46	2.13	2.13	2.13	2.13	2.13	2.13	2.13	2.13	2.13	2.23	2.13	2.16	2.13	2.29	2.13	2.12	2.13	2.12	2.13	2.13
245738_at	AT1G44130	nucellin protein, putative	2.17	2.17	2.53	2.17	2.17	2.12	2.14	2.17	2.12	2.12	2.17	2.14	2.14	2.12	2.17	2.12	2.17	2.17	2.16	2.17	2.17	2.13	2.17	2.17	2.17	2.17	2.4	2.17	2.17	2.4	3.27	3.56	2.17	2.14	2.17	2.26	3.64	3.06	2.82	2.83	3.48	3.72	2.78	3.63	3.46	3.82	3.19
245739_at	AT1G44110	CYCA1;1 (Cyclin A1;1); cyclin-dependent protein kinase regulator	5.86	6.11	5.95	5.73	5.8	5.79	5.86	5.52	6.21	5.66	5.57	5.6	6.03	5.85	5.73	5.79	5.86	5.97	5.8	5.15	5.8	5.54	5.95	6.14	5.68	5.17	5.8	6.07	5.93	5.82	5.86	5.47	5.86	6.11	5.9	5.8	5.8	5.66	6.04	5.99	6.03	5.48	5.72	5.7	5.8	5.79	6.21
245740_at	AT1G44100	AAP5; amino acid transmembrane transporter/ basic amino acid transmembrane transporter	8.57	9.99	10.3	9.86	9.78	9.04	8.17	8.67	8.87	9.27	9.48	8.98	8.43	8.98	9.15	9.36	8.57	9.07	9.49	8.84	8.87	8.84	8.61	8.85	8.95	9.18	8.9	8.21	8.43	9.11	9.52	8.82	8.57	8.69	9.08	8.98	8.73	8.92	8.26	8.09	8.71	9.06	8.75	8.21	8.2	8.87	9
245742_at	AT1G44170	ALDH3H1 (ALDEHYDE DEHYDROGENASE 3H1); 3-chloroallyl aldehyde dehydrogenase/ aldehyde dehydrogenase (NAD)	10.12	9.77	9.47	9.52	9.05	9.15	9.18	9.22	8.77	9.04	8.91	8.98	9.15	9.1	8.99	8.96	10.12	10.2	9.42	9.55	9.76	9.28	9.5	9.92	9.17	9.56	9.72	9.86	9.73	10.17	9.56	9.06	10.12	10.26	10.15	9.72	9.4	8.68	9.41	8.99	9.82	9.92	10	9.64	9.46	9.83	10.11
245743_at	AT1G51080	unknown protein	5.76	5.73	5.39	5.52	5.95	6.73	6.56	6.5	5.7	6.11	5.46	5.8	6.02	5.8	5.63	6.01	5.76	5.31	5.18	5.13	6.11	6.04	5.88	5.98	5.63	5.26	5.72	6.26	5.95	5.81	4.97	5.29	5.76	5.59	5.63	5.63	6.01	5.28	5.67	5.34	6.24	5.42	5.7	5.65	5.63	5.23	5.11
245744_at	AT1G51110	plastid-lipid associated protein PAP / fibrillin family protein	9.1	9.37	9.28	9.36	9.41	8.96	9.13	8.92	8.12	8.38	8.35	8.24	8.42	8.34	8.19	8.14	9.1	9.29	9.26	9.23	9.79	8.15	8.47	9.38	9.22	8.85	9.38	9.21	9.12	9.18	8.6	8.12	9.1	9.69	9.41	9.52	9.6	8.91	8.35	8.71	8.89	8.57	9.04	8.89	8.55	8.34	8.59
245746_at	AT1G51070	basic helix-loop-helix (bHLH) family protein	8.42	8.39	8.6	8.46	8.05	8.32	8.32	8.17	8.03	7.99	8.13	8.13	8.26	8.11	8.01	8.05	8.42	8.62	8.83	8.56	8.35	7.49	8.17	8.93	8.88	8.65	8.54	8.06	8.49	8.13	8.29	8.53	8.42	8.53	8.91	8.68	8.59	8.36	8.53	9	8.77	8.58	8.64	8.59	8.6	8.46	8.73
245747_at	AT1G51100	unknown protein	7.82	7.77	7.42	7.42	8.05	8.16	7.45	7.65	7.24	6.68	7	7.42	7.14	7.23	7.19	7.56	7.82	7.77	7.85	7.32	7.81	7.52	7.5	8.17	7.99	7.29	7.75	8.04	8.27	7.34	6.38	7.05	7.82	8.08	7.98	7.57	8.18	7.77	7.66	7.65	7.99	7.55	7.68	8.02	7.33	7.18	7.31
245748_at	AT1G51140	basic helix-loop-helix (bHLH) family protein	9.1	8.25	7.74	6.9	6.55	6.18	6.97	8.04	7.6	7.32	7.57	7.16	7.86	8.24	7.99	6.74	9.1	9.28	7.16	7.34	8.21	6.29	8.29	8.99	7.28	7.32	8.28	7.16	8.86	9.47	7.48	7.16	9.1	9.18	8.71	8.27	7.54	6.28	7.6	8.57	8.52	8.46	7.54	7.1	7.7	8.59	8.65
245749_at	AT1G51090	heavy-metal-associated domain-containing protein	7.97	8.05	8.77	10.64	12.52	13.2	12.8	12.26	11.4	11.13	11.19	11.81	11.35	10.88	10.25	9.57	7.97	7.66	4.44	4.45	7	9.89	9	6.99	4.39	4.57	5.98	9.87	8.4	7.85	5.28	4.39	7.97	7.67	6.66	5.84	5.32	7.34	8.24	6.97	6.64	6.16	6.31	8.07	8.44	8.1	6.93
245750_at	AT1G51060	HTA10; DNA binding	10.36	10.09	9.96	9.5	9.84	10.12	9.99	9.83	9.43	9.61	9.48	9.75	9.84	9.78	9.39	9.6	10.36	9.87	9.79	9.56	9.95	9.52	10.3	10.51	9.92	9.74	9.75	9.97	10.32	10.11	9.73	9.66	10.36	9.98	10.16	9.9	9.99	9.65	10.14	10.3	10.45	10.24	9.89	9.78	10.11	10.2	10.15
245755_at	AT1G35210	unknown protein	2.12	3.2	2.29	2.25	2.32	2.16	2.26	2.16	2.16	2.12	2.16	2.16	2.16	2.16	2.24	2.2	2.12	2.26	2.3	2.29	2.29	2.29	2.28	2.26	2.17	2.29	2.29	2.3	2.24	3.39	3.61	5.01	2.12	2.26	2.59	3.4	4.84	4.45	3.6	2.26	2.63	2.29	2.83	3.15	3.74	3.13	3.05
245756_at	AT1G35190	oxidoreductase, 2OG-Fe(II) oxygenase family protein	6.71	6.5	6.95	6.3	6.43	6.5	6.44	6.19	6.71	6.36	6.25	6.36	6.14	6.26	6.05	6.43	6.71	6.78	6.66	6.71	6.8	6.3	6.81	6.82	6.65	6.71	6.96	6.91	6.67	7.48	7.13	6.81	6.71	6.77	6.71	6.57	6.59	6.94	6.92	6.61	6.89	6.73	6.99	7.03	7	7.04	6.74
245757_at	AT1G35140	PHI-1 (PHOSPHATE-INDUCED 1)	2.76	9.37	7.94	9.11	7.08	2.99	2.76	2.76	9.53	7.16	2.76	2.76	2.76	2.76	11.3	7.09	2.76	2.76	4.05	3.34	2.76	2.76	2.76	2.76	2.76	4.31	2.76	2.76	2.76	2.76	3.94	2.76	2.76	2.12	2.76	2.76	2.76	2.76	2.76	2.76	2.76	2.76	2.76	2.72	2.76	2.76	2.76
245758_at	AT1G32240	KAN2 (KANADI 2); DNA binding / transcription factor	4.94	4.67	4.67	5.51	5.56	4.28	4.65	5.3	4.71	5.69	4.76	4.61	5.14	5.3	5.08	5.02	4.94	4.94	4.86	4.67	4.67	4.67	4.65	5.41	4.64	5.38	4.66	4.64	4.69	4.97	4.67	4.64	4.94	4.77	5.18	4.95	4.64	4.33	4.68	4.65	4.65	4.65	4.67	4.25	4.15	4.67	4.84
245759_at	AT1G66900	INVOLVED IN: biological_process unknown; LOCATED IN: cellular_component unknown; EXPRESSED IN: 24 plant structures; EXPRESSED DURING: 14 growth stages; BEST Arabidopsis thaliana protein match is: hydrolase (TAIR:AT5G38220.3); Has 2819 Blast hits to 2817 proteins in 490 species: Archae - 0; Bacteria - 727; Metazoa - 524; Fungi - 119; Plants - 148; Viruses - 6; Other Eukaryotes - 1295 (source: NCBI…	7.7	7.2	6.66	5.87	6.96	7.3	7.62	5.93	6.23	5.86	7.12	7.07	6.68	6.91	6.8	6.01	7.7	8.04	8	8.12	8.27	7.15	7.12	7.51	7.65	7.66	8.47	8.2	7.63	7.49	7.68	7.4	7.7	7.93	8.01	7.9	7.64	7.87	7.62	7.82	7.82	7.69	7.76	8.32	7.82	7.77	7.77
245761_at	AT1G66890	FUNCTIONS IN: molecular_function unknown; INVOLVED IN: biological_process unknown; LOCATED IN: chloroplast; EXPRESSED IN: 22 plant structures; EXPRESSED DURING: 13 growth stages; BEST Arabidopsis thaliana protein match is: 50S ribosomal protein-related (TAIR:AT5G16200.1); Has 14 Blast hits to 14 proteins in 3 species: Archae - 0; Bacteria - 0; Metazoa - 0; Fungi - 0; Plants - 14; Viruses - 0; Oth…	8.87	7.96	6.79	6.99	8.07	7.84	7.32	7.61	8.14	7.18	7.05	7.89	7.72	7.44	7.62	7.75	8.87	8.38	8.16	7.97	8.58	9.84	9.19	8.27	7.44	8.18	8.54	9.36	8.97	8.62	7.99	7.96	8.87	8.46	7.96	7.96	6.86	8.53	8.46	7.98	7.95	8.34	8.47	8.84	8.9	8.63	8.33
245762_at	AT1G27880	ATP-dependent DNA helicase, putative	2.15	2.15	2.15	2.15	2.15	2.15	2.15	2.15	2.15	2.15	2.19	2.15	2.16	2.25	2.15	2.15	2.15	2.15	2.15	2.15	2.15	2.15	2.15	2.15	2.15	2.15	2.15	2.41	2.15	2.15	2.15	2.15	2.15	2.15	2.15	2.15	2.15	2.12	2.15	2.15	2.23	2.15	2.15	2.15	2.12	2.15	2.16
245763_at	AT1G27850	unknown protein	6.75	6.69	6.62	6.96	6.96	6.89	6.66	6.58	6.58	6.63	6.51	6.58	6.57	6.29	6.58	6.59	6.75	6.72	6.63	6.63	6.58	6.32	6.52	6.63	6.89	6.86	6.82	6.63	6.85	6.41	6.84	6.74	6.75	6.78	6.41	6.63	6.58	6.49	6.63	6.63	6.61	6.63	6.63	6.65	6.43	6.47	6.63
245765_at	AT1G33600	leucine-rich repeat family protein	8.63	9.01	9.76	9.44	8.89	9.14	9.09	8.88	8.96	9.77	9.36	9.73	9.26	9.08	9.47	9.93	8.63	8.72	8.72	8.54	8.63	9.27	8.86	8.57	8.3	8.45	8.74	9.53	9.08	8.59	8.54	8.56	8.63	8.33	8.82	8.6	9.07	9.47	9.03	8.21	8.22	8.5	9.04	9.41	9.22	8.28	8.4
245767_at	AT1G33610	protein binding	2.12	2.12	2.13	2.12	2.12	2.12	2.12	2.12	2.12	2.12	2.12	2.12	2.12	2.12	2.12	2.12	2.12	2.12	2.12	2.12	2.12	2.12	2.12	2.12	2.35	2.12	2.12	2.12	2.12	2.12	2.12	2.12	2.12	2.12	2.12	2.12	2.12	2.12	2.12	2.16	2.12	2.12	2.12	2.12	2.12	2.12	2.12
245768_at	AT1G33590	disease resistance protein-related / LRR protein-related	9.43	9.81	10.23	9.87	9.08	8.81	9.44	8.73	8.79	8.91	9.04	9.35	9.04	9.02	9.5	9.54	9.43	9.86	10.58	10.32	9.31	10.35	10.1	9.68	10.49	10.19	10.3	10.92	10.39	9.96	10.73	10.12	9.43	9.55	9.62	9.39	9.86	10.85	10.23	9.85	9.81	9.8	10.21	10.8	10.5	10.33	9.81
245769_at	AT1G30220	INT2 (INOSITOL TRANSPORTER 2); carbohydrate transmembrane transporter/ sugar:hydrogen symporter	2.14	2.14	2.14	2.22	2.14	2.14	2.14	2.14	2.14	2.14	2.19	2.14	2.14	2.14	2.14	2.14	2.14	2.14	2.14	2.14	2.82	2.72	2.43	2.14	2.14	2.49	2.14	2.14	2.14	2.16	2.14	2.14	2.14	2.14	2.14	2.14	3.89	2.14	2.23	2.14	2.16	2.14	2.14	2.14	2.36	2.21	2.14
245770_at	AT1G30240	binding	3.57	3.6	4.11	4.44	5.32	5.77	6.2	6.49	6.16	6.43	6.16	6.12	6.49	5.92	6.06	6.05	3.57	4.21	4.09	4.21	3.91	5.04	4.33	4.06	4.11	4.03	3.84	3.52	4.25	4.29	4.77	3.99	3.57	3.73	4.05	4.63	4.13	4.4	4.82	4.11	4.14	3.82	3.47	3.68	3.87	3.81	3.97
245772_at	AT1G30300	unknown protein	5.75	5.76	6.19	5.59	5.72	6.3	6.09	5.71	4.87	4.85	5.71	5.3	5.7	5.15	5.66	4.7	5.75	6.22	6.39	5.87	5.26	5.3	5.53	6.19	6.15	5.71	5.71	5.71	5.81	6.15	5.71	4.98	5.75	6.01	6.09	5.93	5.58	5.91	5.71	6.54	5.71	5.71	5.5	5.98	5.46	5.83	5.71
245773_at	AT1G30290	unknown protein	6.74	7.12	7.2	6.98	7.47	7.5	7.88	7.67	7.61	7.62	7.64	7.6	8	7.75	7.52	7.47	6.74	7.08	6.95	6.62	7.01	7.14	6.61	6.93	7.02	6.9	6.08	7.04	6.9	6.84	7.04	6.48	6.74	7.06	6.62	7.07	6.14	6.93	7.09	6.41	6.94	6.95	6.95	7	6.84	6.73	6.86
245774_at	AT1G30210	TCP24 (TEOSINTE BRANCHED1, CYCLOIDEA, AND PCF FAMILY 24); transcription factor	7.65	7.63	7.25	6.61	6.91	7.54	7.22	7.71	7.16	7.3	7.12	7.35	7.05	7.52	7.31	6.99	7.65	7.47	7.56	7.3	6.76	7.84	7.53	7.41	7.38	7.11	6.86	7.89	7.7	7.2	7.34	6.75	7.65	7.3	7.35	6.78	6.74	7.52	7.29	7.44	7.3	7.22	7.21	7.35	7.34	7.12	7.19
245775_at	AT1G30270	CIPK23 (CBL-INTERACTING PROTEIN KINASE 23); kinase/ protein binding / protein serine/threonine kinase	7	6.54	6.5	6.72	7.01	6.7	6.99	6.72	6.32	6.7	6.57	6.49	6.83	6.76	6.91	6.29	7	6.91	7.35	7.33	6.9	6.63	7.1	6.82	7.69	7.28	7.36	7.38	7.12	7.21	8.16	7.64	7	6.47	6.89	7.04	6.92	7.59	7.3	7.53	7.44	7.38	7.64	7.6	7.85	7.79	7.47
245776_at	AT1G30260	FUNCTIONS IN: molecular_function unknown; INVOLVED IN: response to cytokinin stimulus; EXPRESSED IN: 18 plant structures; EXPRESSED DURING: 10 growth stages; BEST Arabidopsis thaliana protein match is: galactosyltransferase family protein (TAIR:AT4G21060.1); Has 16 Blast hits to 16 proteins in 5 species: Archae - 0; Bacteria - 0; Metazoa - 0; Fungi - 0; Plants - 16; Viruses - 0; Other Eukaryotes …	8.99	8.05	8.09	7.99	6.78	6.06	7.3	7.6	7.79	7.73	6.55	6.62	7.38	7.4	7.81	8.12	8.99	9.96	10.3	10.3	9.47	9.13	10.14	10.32	10.14	9.75	9.66	9.67	10.3	9.7	9.92	9.73	8.99	10.12	9.37	9.15	8.42	8.1	9.38	9.87	9.22	8.68	8.73	8.95	9.1	9.71	9.05
245777_at	AT1G73540	atnudt21 (Arabidopsis thaliana Nudix hydrolase homolog 21); hydrolase	3.41	3.46	3.29	3.21	3.35	3	2.96	2.73	3.16	2.14	3.32	2.76	2.27	2.26	2.8	3.23	3.41	3.35	3.35	3.76	3.86	3.35	3.35	3.35	3.83	3.35	3.69	3.48	3.45	3.46	3.69	4.87	3.41	3.35	3.35	3.8	3.37	3.38	3.35	3.35	3.43	3.35	3.35	3.48	3.51	3.36	3.35
245778_at	AT1G73530	RNA recognition motif (RRM)-containing protein	9.9	9.75	9.83	9.82	9.87	9.86	9.56	9.76	9.86	9.72	9.8	9.95	10.06	10.04	9.94	10.07	9.9	10.01	9.83	9.47	10.34	9.46	9.71	10.12	9.95	9.45	10.26	10.1	10	9.39	9.48	9.68	9.9	10.26	10.11	10.02	10	9.52	9.5	9.89	9.8	9.64	9.69	9.89	9.78	9.77	9.58
245780_at	AT1G45688	unknown protein	10.29	10.77	11.04	11.12	11.04	10.52	10.05	9.72	10.03	10.38	10.37	10.27	10.22	10.15	10.47	10.49	10.29	10.56	10.72	10.43	10.29	9.59	9.51	9.97	10.24	10.67	9.98	9.63	9.74	10.29	10.6	10.3	10.29	10.63	10.23	10.15	10.08	9.94	9.51	9.66	10.1	10.36	10.2	9.88	9.86	10.19	10.32
245781_at	AT1G45976	SBP1 (s-ribonuclease binding protein 1); protein binding / zinc ion binding	6.74	6.48	6.79	6.74	6.98	6.41	6.74	6.79	6.78	6.62	6.73	6.31	6.35	6.58	6.53	6.38	6.74	6.41	7.23	7.4	6.87	6.78	6.75	6.74	7.21	6.83	6.86	6.61	6.69	6.77	6.83	7.36	6.74	6.69	6.64	6.63	6.53	6.91	7.13	6.9	7.02	6.63	6.78	6.86	6.8	6.8	6.7
245784_at	AT1G32190	INVOLVED IN: N-terminal protein myristoylation; LOCATED IN: plasma membrane; EXPRESSED IN: 14 plant structures; EXPRESSED DURING: 8 growth stages; CONTAINS InterPro DOMAIN/s: Alpha/beta hydrolase fold-1 (InterPro:IPR000073); BEST Arabidopsis thaliana protein match is: unknown protein (TAIR:AT2G24320.1); Has 8192 Blast hits to 4778 proteins in 522 species: Archae - 0; Bacteria - 690; Metazoa - 533…	3.48	3.89	3.68	3.68	3.71	4.11	3.59	3.68	3.68	3.85	4.26	3.93	4.2	3.68	4.01	4.15	3.48	3.68	3.48	3.46	3.73	3.68	3.68	3.58	3.86	3.68	3.68	3.68	3.57	3.68	3.85	3.68	3.48	3.58	3.68	3.68	3.68	3.68	3.61	3.56	3.5	3.68	3.86	3.33	3.73	3.68	3.57
245786_at	AT1G32150	bZIP transcription factor family protein	5.86	6.61	6.25	6.75	6.98	5.86	6.01	6.07	5.35	6.62	5.88	6.16	5.73	5.96	5.81	5.62	5.86	6.62	6.5	6.52	6.03	5.97	5.65	5.82	5.96	6.15	5.86	5.89	5.66	5.91	6.66	5.79	5.86	6.18	6.2	6.64	5.58	5.64	5.86	5.93	6	5.86	5.83	5.63	5.77	6.11	5.86
245787_at	AT1G32130	FUNCTIONS IN: molecular_function unknown; INVOLVED IN: biological_process unknown; LOCATED IN: cellular_component unknown; EXPRESSED IN: 25 plant structures; EXPRESSED DURING: 15 growth stages; CONTAINS InterPro DOMAIN/s: TFIIS N-terminal (InterPro:IPR017923), IWS1, C-terminal (InterPro:IPR008654); BEST Arabidopsis thaliana protein match is: IWS1 C-terminus family protein (TAIR:AT4G19000.1); Has …	9.75	9.75	10.01	9.89	9.99	10.23	10.29	10.06	9.8	9.93	9.89	9.88	9.79	10.01	9.97	9.78	9.75	9.82	9.62	9.66	9.71	9.77	9.68	9.47	9.63	9.57	9.9	9.83	9.89	9.78	9.97	9.5	9.75	9.46	9.74	9.56	9.79	9.97	9.76	9.96	9.72	9.92	9.71	9.91	10.16	10.1	10
245788_at	AT1G32120	unknown protein	3.24	3.49	3.49	3.49	3.49	3.24	3.24	3.24	3.31	3.57	3.24	3.33	3.59	3.24	3.25	3.49	3.24	4.11	4.62	3.52	3.49	3.49	3.49	3.94	3.26	3.27	3.84	3.49	3.36	3.49	4.6	4.58	3.24	3.91	3.49	3.49	3.88	4.59	4.51	3.5	3.49	3.51	3.62	4.52	3.84	4.45	4.2
245789_at	AT1G32090	early-responsive to dehydration protein-related / ERD protein-related	4.61	3.01	2.82	2.26	2.12	3.47	3.81	3.35	3.47	3.59	2.91	3.97	4.09	5.03	4.61	4.09	4.61	4.15	3.83	3.47	2.12	4.14	3.47	4.29	4.32	3.47	2.14	4.89	4.47	3.51	4.42	2.3	4.61	3.47	3.47	2.6	2.12	2.76	4.07	3.47	3.47	3.27	3.05	3.47	3.47	3.57	3.98
245790_at	AT1G32200	ATS1; glycerol-3-phosphate O-acyltransferase	10.51	10.12	9.9	9.76	9.27	10.03	9.76	9.84	9.91	9.7	9.53	9.74	9.81	9.91	10.03	9.92	10.51	10.4	10.23	10.16	10.08	10.56	10.32	10.54	10.37	10.58	10.55	10.67	10.43	10.2	9.95	9.93	10.51	10.5	10.36	10.27	9.97	9.78	10.09	10.26	10.05	10.4	10.33	10.06	10.05	10.06	10.19
245791_at	AT1G32210	ATDAD1 (DEFENDER AGAINST APOPTOTIC DEATH 1)	10.48	10.66	10.96	10.45	10.63	10.76	10.55	10.66	10.92	10.45	10.83	10.66	10.6	10.51	10.61	10.93	10.48	10.85	10.72	10.45	10.77	10.35	11.18	10.73	10.85	10.24	10.56	10.01	10.86	10.54	10.76	11.35	10.48	10.86	11.02	10.69	11.19	11.05	11.24	10.84	10.83	10.49	10.73	10.91	10.89	10.89	10.76
245792_at	AT1G32100	PRR1 (PINORESINOL REDUCTASE 1); pinoresinol reductase	7	6.96	6.8	7.26	6.45	6.48	6.48	5.64	5.38	5.43	5.78	5.14	6.04	4.85	5.25	5.13	7	6.94	7.29	7.04	6.98	7.17	6.71	7	6.49	6.84	6.74	6.51	6.88	6.98	6.34	6.17	7	7.17	7.06	6.79	6.52	6.65	6.28	6.7	6.79	6.8	6.76	6.96	6.58	6.59	6.66
245793_at	AT1G32220	binding / catalytic/ coenzyme binding	10.42	10.41	10.13	10.46	10.48	10.39	10.16	10.23	10.27	10.27	10.18	10.4	10.53	10.22	10.15	10.33	10.42	10.73	10.59	10.51	11.55	10.62	10.3	10.55	10.31	10.36	11.35	11.02	10.7	10.23	10.15	10.28	10.42	10.8	10.96	11.18	11.32	10.68	10.2	9.79	9.99	10.96	10.8	10.56	10.23	10.04	10.48
245794_at	AT1G32170	XTR4 (XYLOGLUCAN ENDOTRANSGLYCOSYLASE 4); hydrolase, acting on glycosyl bonds / hydrolase, hydrolyzing O-glycosyl compounds / xyloglucan:xyloglucosyl transferase	2.12	2.12	2.12	2.12	2.12	2.12	2.12	2.12	2.56	2.12	2.12	2.12	2.12	2.12	4.59	2.12	2.12	2.12	2.12	2.31	2.12	2.16	2.12	2.12	2.12	2.75	2.12	2.31	2.12	2.12	3.04	2.57	2.12	2.12	2.12	2.12	2.12	2.12	2.12	2.12	2.12	2.12	2.12	2.12	2.12	2.33	2.12
245795_at	AT1G32160	unknown protein	10.08	9.99	10.03	9.97	9.96	9.95	10.23	10.04	10.28	10.19	10.13	9.96	9.96	9.91	9.78	10.08	10.08	10.09	10.19	10.4	10.56	10.77	10.12	10.26	10.5	10.6	10.73	10.52	10.05	10.11	9.87	10.41	10.08	10.09	10.09	10.27	10.29	10.11	10.06	9.86	9.94	10.31	10.45	10.2	9.97	9.9	10
245796_at	AT1G32230	RCD1 (RADICAL-INDUCED CELL DEATH1); protein binding	10.45	10.42	10.46	10.42	10.41	10.19	10.51	10.38	10.21	10.22	10.23	10.17	10.2	10.34	10.33	10.06	10.45	10.44	10.39	10.31	10.26	9.84	10.62	10.45	10.62	10.33	10.5	10.51	10.58	10.61	10.92	10.63	10.45	10.52	10.32	10.58	10.44	10.88	10.72	10.71	10.72	10.44	10.44	10.51	10.7	10.88	10.74
245797_at	AT1G45230	defective chloroplasts and leaves protein-related / DCL protein-related	9.37	9.36	9.31	9.39	9.4	9.42	9.78	9.84	9.4	10.3	9.73	9.68	9.99	10.13	10.01	9.97	9.37	9.47	9.33	9.41	9.49	8.7	9.29	9.63	9.47	9.27	9.25	8.88	9.58	9.23	9.12	8.54	9.37	9.51	9.26	9.36	9.29	8.67	9.19	9.27	9.36	9.19	8.95	8.91	8.92	8.95	9.04
245798_at	AT1G45545	unknown protein	2.12	2.12	2.2	2.13	2.36	2.12	2.12	2.12	2.12	2.12	2.12	2.12	2.12	2.12	2.12	2.12	2.12	2.14	2.14	2.12	2.35	2.13	2.12	2.12	2.37	2.12	2.12	2.12	2.12	2.29	2.12	2.21	2.12	2.12	2.12	2.12	2.28	2.12	2.12	2.12	2.12	2.12	2.12	2.12	2.12	2.12	2.12
245800_at	AT1G46264	AT-HSFB4; DNA binding / transcription factor	7.5	7.5	7.31	7.22	7.04	5.53	6.73	7.03	5.75	6.98	6.55	7.11	6.71	7.01	6.59	6.59	7.5	8.09	8.11	7.31	7.31	7.28	7.56	7.92	7.44	7.71	8.03	7.32	7.39	7.33	7.34	6.88	7.5	8.1	8.08	7.42	7.31	7.01	7.31	7.69	7.23	7.72	7.02	7.33	7.12	7.75	7.59
245802_at	AT1G46840	F-box family protein	2.12	2.12	2.12	2.12	2.12	2.12	2.12	2.12	2.12	2.12	2.12	2.12	2.12	2.12	2.12	2.12	2.12	2.12	2.12	2.12	2.12	2.12	2.12	2.12	2.12	2.12	2.12	2.12	2.12	2.12	2.12	2.12	2.12	2.12	2.12	2.12	2.12	2.12	2.12	2.12	2.12	2.12	2.12	2.12	2.12	2.12	2.12
245803_at	AT1G47128	RD21 (responsive to dehydration 21); cysteine-type endopeptidase/ cysteine-type peptidase	12.83	12.25	11.95	11.67	11.94	11.56	11.6	11.76	11.93	11.76	11.69	11.61	11.75	11.9	11.82	11.67	12.83	12.56	12.48	12.53	12.44	12.22	12.65	12.51	12.59	12.66	12.55	12.59	12.54	12.76	12.82	12.7	12.83	12.43	12.36	12.27	12.19	12.43	12.42	12.56	12.51	12.6	12.58	12.48	12.85	12.82	12.58
245806_at	AT1G45474	LHCA5; pigment binding	12.56	12.51	12.38	12.6	12.83	12.81	12.69	12.79	12.74	13.15	12.73	12.69	13.17	12.8	12.78	12.86	12.56	12.5	12.77	12.75	12.92	12.66	12.41	12.7	12.82	12.81	12.59	12.56	12.5	12.34	12.66	12.65	12.56	12.66	12.49	12.64	12.3	12.11	12.14	12.27	12.57	12.39	12.61	12.38	12.27	12.15	12.3
245807_at	AT1G46768	RAP2.1 (related to AP2 1); DNA binding / transcription factor	4	4.3	5.89	8.67	8.13	8.12	7.27	7.42	7.19	8	6.65	6.46	6.99	6.41	6.49	7.21	4	4.3	4.59	4.35	4.51	5.44	4.3	4.07	3.95	4.54	4.03	4.3	4.3	4.01	4.56	4.18	4	4.09	4	4	4.28	4.06	4.06	4.05	4.03	3.61	3.95	4	3.98	4	4.09
245808_at	AT1G58470	ATRBP1 (ARABIDOPSIS THALIANA RNA-BINDING PROTEIN 1); RNA binding / single-stranded RNA binding	2.67	2.69	2.77	2.66	2.57	2.66	2.66	2.66	2.66	2.66	2.66	2.66	2.66	2.66	2.79	2.66	2.67	2.66	2.67	2.66	3.18	2.66	2.7	2.38	2.66	2.66	2.76	3.03	2.66	2.31	2.67	2.66	2.67	3.26	2.84	2.66	2.69	2.66	2.66	2.66	2.62	2.66	2.75	2.58	2.42	2.76	2.57
245809_at	AT1G58440	XF1; squalene monooxygenase	8.81	8.92	8.21	8.37	8.46	8.79	8.02	7.45	7.58	8.18	8.41	8.62	8.76	7.61	8.17	8.05	8.81	8.79	8.32	8.12	8.72	8.52	7.97	8.45	8.08	8.11	8.29	8.78	8	7.94	8.53	7.22	8.81	8.85	8.37	8.43	7.87	8.33	7.98	7.92	8.37	8.02	8.19	8.07	8.18	7.95	8.32
245815_at	AT1G26090	unknown protein	6.63	6.53	6.49	6.49	6.52	6.54	6.58	6.47	6.52	6.48	6.49	6.59	6.56	6.52	6.53	6.49	6.63	7.06	7.19	6.52	6.49	6.54	6.52	6.49	6.54	6.53	6.49	6.79	6.66	6.49	6.53	6.4	6.63	6.71	6.9	7.02	6.34	6.54	6.66	6.46	6.52	6.58	6.74	6.93	6.76	6.59	6.7
245816_at	AT1G26210	unknown protein	2.88	5.22	4.91	4.11	4.1	4.31	3.16	2.61	3.08	3.24	2.76	3.33	3.06	3.05	4.14	3.85	2.88	2.85	3.04	2.72	3.31	2.72	2.61	2.72	3.14	2.66	2.62	2.61	2.61	2.61	2.12	2.67	2.88	3.58	3.16	3.05	3.03	2.72	2.43	2.61	2.72	2.61	2.7	2.88	2.74	2.46	2.63
245817_at	AT1G26160	metal-dependent phosphohydrolase HD domain-containing protein	8.46	8.66	8.35	8.28	8.49	8.21	8.4	8.41	7.85	8.24	8.1	8.1	8.66	8.42	8.35	8.3	8.46	8.87	8.82	8.92	8.35	7.96	8.24	8.61	8.72	8.54	8.31	8.18	8.61	8.42	8.3	8.23	8.46	8.57	8.7	8.54	8.31	8.35	8.25	8.38	8.64	8.5	8.4	8.52	8.61	8.25	8.35
245818_at	AT1G26100	cytochrome B561 family protein	7.42	7.14	7.03	6.79	6.54	6.7	7.09	7.02	7.04	6.98	6.74	7.16	7.35	7.31	6.89	7.06	7.42	7.22	7.52	7.31	7.16	7.35	7.38	7.45	7.58	7.05	7.15	7.4	7.21	7.3	6.54	7.4	7.42	7.4	7.49	7.47	6.95	7.14	7.29	7.16	7.43	6.98	7.16	7.32	7.48	6.77	7.16
245819_at	AT1G26310	CAL (CAULIFLOWER); DNA binding / transcription factor	2.12	2.12	2.12	2.12	2.12	2.12	2.12	2.12	2.12	2.12	2.12	2.12	2.12	2.12	2.12	2.12	2.12	2.12	2.12	2.12	2.13	2.12	2.12	2.12	2.12	2.12	2.12	2.12	2.12	2.12	2.12	2.12	2.12	2.12	2.12	2.12	2.12	2.12	2.12	2.12	2.12	2.12	2.12	2.12	2.12	2.12	2.12
245821_at	AT1G26270	phosphatidylinositol 3- and 4-kinase family protein	7.95	8.29	8.99	8.33	7.91	7.69	7.57	7.23	7.87	8.27	7.07	7.04	7.26	7.08	8.05	7.94	7.95	8.01	7.83	7.45	6.94	7.01	7.51	7.67	7.62	7.59	7.27	6.89	8.17	8.2	8.22	7.6	7.95	7.63	7.5	7.39	7.36	7.45	7.73	7.71	7.56	7.45	7.32	7.44	7.79	7.89	7.78
245822_at	AT1G26110	unknown protein	10.1	9.44	9.16	9.25	9.13	9.53	9.69	9.57	9.35	9.86	9.75	9.87	10.14	10.23	10.17	9.63	10.1	9.38	9.51	9.35	9.23	9.94	9.88	9.46	9.29	10.09	9.59	10.18	9.96	10.34	10.26	9.38	10.1	9.52	9.42	9.2	9.36	9.55	9.47	9.41	9.44	10.08	10.05	9.53	9.87	9.97	10.03
245825_at	AT1G57870	ATSK42 (ARABIDOPSIS SHAGGY-LIKE KINASE 42); ATP binding / protein kinase/ protein serine/threonine kinase	8.75	8.74	8.73	8.64	8.61	8.51	8.75	8.41	8.51	8.53	8.42	8.6	8.82	8.66	8.5	8.44	8.75	8.77	8.53	8.48	8.59	8.42	8.74	8.67	8.71	8.73	8.7	8.67	8.66	8.65	8.65	8.45	8.75	8.87	8.63	8.59	8.36	8.32	8.48	8.51	8.42	8.4	8.52	8.41	8.67	8.6	8.82
245826_at	AT1G57850	Toll-Interleukin-Resistance (TIR) domain-containing protein	2.19	2.41	3.17	2.12	2.12	2.12	2.12	2.12	2.12	2.12	2.12	2.12	2.12	2.12	2.12	2.12	2.19	2.44	2.12	2.12	2.12	2.12	2.29	2.43	2.12	2.12	2.12	2.12	2.8	2.66	2.12	2.12	2.19	2.81	2.68	2.13	2.12	2.12	2.12	2.12	2.12	2.12	2.12	2.12	2.12	2.12	2.12
245827_at	AT1G57830	Toll-Interleukin-Resistance (TIR) domain-containing protein	2.12	2.12	2.12	2.12	2.12	2.12	2.12	2.12	2.12	2.12	2.12	2.12	2.12	2.12	2.12	2.12	2.12	2.12	2.12	2.12	2.12	2.12	2.12	2.12	2.12	2.12	2.12	2.12	2.12	2.12	2.12	2.12	2.12	2.12	2.12	2.12	2.12	2.12	2.12	2.12	2.12	2.12	2.12	2.12	2.12	2.12	2.12
245828_at	AT1G57820	VIM1 (VARIANT IN METHYLATION 1); DNA binding / chromatin binding / double-stranded methylated DNA binding / histone binding / methyl-CpG binding / methyl-CpNpG binding / methyl-CpNpN binding / ubiquitin-protein ligase	7.77	7.26	7.17	7.14	7.32	8.01	7.84	7.78	7.64	8.15	7.77	7.66	8.06	8.01	7.85	7.71	7.77	7.57	7.38	7.04	7.27	7.54	7.68	7.62	7.28	7.35	7.22	7.66	7.71	7.76	7.38	7.08	7.77	7.53	7.21	7.11	7.23	7.01	7.7	7.41	7.49	7.28	7.39	7.34	7.48	7.77	7.74
245830_at	AT1G57790	F-box family protein	4.97	4.86	4.48	4.05	4.46	3.33	3.36	3.23	3.76	3.63	3.15	3.12	3.24	3.6	4	3.79	4.97	4.45	5.77	5.11	4.07	4.11	4.08	5.14	4.81	5.19	4.29	4.45	4.84	4.6	5.26	4.55	4.97	5.21	4.81	5.07	4.44	4.32	4.89	4.45	4.76	4.35	4.5	4.48	4.64	4.44	4.49
245831_at	AT1G48840	unknown protein	4.18	3.66	4.15	3.75	3.9	4.65	4.15	4.87	4.41	4.96	4.79	4.68	5.19	4.71	4.45	4.21	4.18	3.72	3.95	3.94	5.13	5.45	4.94	3.69	4.17	4.75	5.05	4.15	4.27	4.05	4.5	3.9	4.18	3.73	3.9	3.86	4.15	3.73	4.15	4.03	3.72	4.17	4.17	4.48	4.24	4.4	4.07
245832_at	AT1G48850	EMB1144 (embryo defective 1144); chorismate synthase	9.47	9.85	10.06	10.13	10.2	10.24	10.47	10.48	10.58	10.54	10.36	10.5	10.58	10.58	10.37	10.41	9.47	9.97	10.12	9.88	10.23	9.53	10.01	9.92	9.91	9.69	9.69	9.56	9.63	9.72	10.07	10	9.47	9.95	10.07	10.34	9.86	10.06	10.15	9.8	10.13	9.92	9.62	9.82	9.74	9.88	10.01
245834_at	AT1G42200	transposable element gene	6.39	6.18	6.78	6.25	7.37	6.97	6.02	6.1	7.73	6.83	6.48	6.28	6.59	6.54	6.41	6.33	6.39	6.58	6.81	6.42	7.21	7.31	7.98	6.32	5.3	6.72	6.82	5.36	6.82	6.66	6.61	7.38	6.39	6.91	6.78	6.55	5.84	6.4	7.24	6.04	6.34	6.51	6.35	6.34	6.96	6.09	6.65
245838_at	AT1G58410	disease resistance protein (CC-NBS-LRR class), putative	2.13	2.13	2.13	2.13	2.14	2.13	2.13	2.13	2.12	2.13	2.13	2.12	2.12	2.13	2.13	2.13	2.13	2.2	2.13	2.13	2.13	2.13	2.13	2.13	2.28	2.13	2.13	2.13	2.13	2.13	2.13	2.13	2.13	2.13	2.13	2.13	2.13	2.13	2.13	2.13	2.52	2.13	2.13	2.13	2.13	2.13	2.13
245839_at	AT1G58390	disease resistance protein (CC-NBS-LRR class), putative	2.12	2.19	2.12	2.2	2.2	2.12	2.12	2.12	2.12	2.12	2.12	2.12	2.12	2.12	2.12	2.12	2.12	2.12	2.12	2.14	2.12	2.23	2.12	2.12	2.12	2.12	2.12	2.12	2.12	2.13	2.12	2.27	2.12	2.12	2.12	2.12	2.3	2.12	2.12	2.12	2.12	2.12	2.2	2.12	2.12	2.12	2.12
245840_at	AT1G58420	FUNCTIONS IN: molecular_function unknown; INVOLVED IN: biological_process unknown; LOCATED IN: cellular_component unknown; EXPRESSED IN: 21 plant structures; EXPRESSED DURING: 11 growth stages; CONTAINS InterPro DOMAIN/s: Uncharacterised conserved protein UCP031279 (InterPro:IPR016972); BEST Arabidopsis thaliana protein match is: unknown protein (TAIR:AT1G10140.1); Has 28 Blast hits to 28 protein…	5.53	7.55	7.81	7.79	8.2	6.46	6.76	6.19	6.76	6.39	7.45	7.31	6.13	6.25	6.72	6.62	5.53	7.31	7.85	7.45	6.64	7.16	6.84	5.48	6.94	7.07	5.74	4.26	6.1	6.95	8.96	8.74	5.53	6.88	7.13	7.74	8.22	8.31	7.9	7.73	7.6	7.37	7.56	7.31	7.9	8.19	7.93
245842_at	AT1G58430	RXF26; carboxylesterase/ hydrolase, acting on ester bonds	2.12	2.12	2.12	2.12	2.12	2.12	2.12	2.12	2.12	2.12	2.12	2.12	2.12	2.12	2.12	2.12	2.12	2.12	2.12	2.12	2.12	2.12	2.13	2.14	2.12	2.12	2.23	2.12	2.12	2.47	2.45	2.69	2.12	2.12	2.12	2.12	2.12	2.12	2.12	2.12	2.12	2.12	2.14	2.13	2.13	2.12	2.12
245844_at	AT1G26170	binding / protein transporter	6.03	5.75	5.35	5.78	5.75	5.64	5.57	5.52	5.75	5.69	5.75	5.74	6.23	5.75	5.62	5.48	6.03	5.9	5.84	5.51	5.66	6.3	6.07	5.89	5.81	5.59	5.75	5.75	5.93	5.75	6.02	5.43	6.03	6.03	5.56	6.12	5.29	5.75	6.04	5.75	6.01	5.82	5.54	5.85	5.75	5.75	5.75
245845_at	AT1G26150	PERK10 (PROLINE-RICH EXTENSIN-LIKE RECEPTOR KINASE 10); ATP binding / protein kinase/ protein serine/threonine kinase/ protein tyrosine kinase	8.18	7.38	6.74	5.88	6.5	7.45	7.38	7.21	6.91	6.96	6.93	7.38	7.25	7.33	7.09	6.96	8.18	7.37	7.15	7.18	7.6	8.21	7.67	7.82	7.61	8.19	8.46	8.45	7.95	7.91	7.61	7.32	8.18	7.38	7.16	7.49	7.38	7.6	7.3	7.24	7.76	8.04	7.95	8.09	7.62	7.54	7.76
245846_at	AT1G26130	haloacid dehalogenase-like hydrolase family protein	4.97	4.26	4.68	4.1	4.85	4.84	4.77	4.13	4.61	3.59	4.71	4.87	4.77	4.72	4.59	3.74	4.97	4.42	3.97	3.63	4.81	4.77	4.92	4.45	4.1	4.76	5.14	4.97	4.97	4.95	5.25	4.91	4.97	4.27	4.51	4.78	4.77	5.54	5.33	4.77	4.17	5.25	4.77	5.29	5.72	5.46	4.8
245848_at	AT5G13480	FY; protein binding	7.08	7.06	7.44	7.46	7.12	7.78	7.86	8.01	7.75	8.12	7.87	8.14	8.2	8.14	8.13	7.98	7.08	7.07	7.03	7.09	7.06	8.09	7.52	7.06	7.34	7.42	7.39	7.58	7.27	7.27	7.27	7.12	7.08	6.91	7.27	7.18	7.04	7.31	7.36	7.28	7.35	7.31	7.27	7.09	7.11	7.27	7.11
245849_at	AT5G13520	peptidase M1 family protein	5.84	5.3	5.3	5.37	4.6	5.44	5.56	5.69	6.31	5.53	5.07	5.52	5.73	5.69	5.4	5.2	5.84	5.74	5.3	4.83	4.99	5.62	5.59	5.83	5.83	5	5.25	5.4	5.44	5.49	4.98	5.49	5.84	6.03	5.66	5.91	5.28	5.34	5.94	6.09	6.09	5.44	5.51	5.26	4.86	5.52	5.69
245850_at	AT5G13530	KEG (KEEP ON GOING); protein binding / protein kinase/ ubiquitin-protein ligase	2.12	2.12	2.12	2.12	2.12	2.12	2.12	2.12	2.12	2.12	2.12	2.12	2.12	2.12	2.12	2.12	2.12	2.12	2.12	2.12	2.12	2.12	2.12	2.12	2.12	2.12	2.12	2.12	2.12	2.12	2.12	2.12	2.12	2.12	2.12	2.12	2.12	2.12	2.12	2.12	2.12	2.12	2.12	2.12	2.12	2.12	2.12
245852_at	AT5G13510	ribosomal protein L10 family protein	12.99	12.9	12.79	12.8	12.54	12.74	12.43	12.63	12.63	12.63	12.49	12.54	12.34	12.59	12.66	12.53	12.99	12.88	12.89	12.77	12.63	12.49	12.67	12.97	13.2	12.98	12.87	12.68	13.01	12.59	12.55	12.67	12.99	13.02	12.94	12.62	12.66	12.39	12.5	12.76	12.6	12.75	12.83	12.76	12.52	12.55	12.68
245853_at	AT5G13500	unknown protein	7.29	7.39	7.41	7.5	7.45	7.68	7.65	7.14	7.33	7.61	7.29	7.3	7.33	7.33	7.33	7.36	7.29	7.65	7.39	7.24	7.29	6.95	7.31	7.26	7.16	7.07	6.98	7	7.09	6.8	7.65	7.29	7.29	7.32	7.31	7.36	7.46	7.81	7.65	7.29	7.53	7.41	7.39	7.34	7.92	7.39	7.35
245854_at	AT5G13490	AAC2 (ADP/ATP carrier 2); ATP:ADP antiporter/ binding	8.99	8.71	8.63	8.66	8.56	8.92	9.05	8.87	8.79	8.54	9.14	8.95	8.99	9.18	8.7	8.93	8.99	8.95	8.69	8.09	8.37	8.69	8.82	8.94	8.55	8.3	8.79	8.56	8.86	8.95	9.01	8.85	8.99	8.73	9.08	9.19	9.3	9.64	9.2	9.56	9.29	9.19	9.19	9.07	9.1	9.49	9.45
245855_at	AT5G13550	SULTR4;1; sulfate transmembrane transporter	7.04	6.35	6.91	7.32	7.03	6.91	6.77	7.4	7.76	7.82	7.2	7.01	7.29	6.95	7.04	7.39	7.04	6.84	7.28	7.19	7.23	7.26	6.89	7.28	7.72	7.2	7.05	6.66	6.68	7.48	7.62	7.12	7.04	7.08	7.34	7.2	7.43	7.09	6.94	6.85	7.15	7.46	7	6.85	6.91	7.15	7.17
245856_at	AT5G28240	transposable element gene	2.12	2.12	2.12	2.19	2.12	2.12	2.12	2.12	2.12	2.13	2.12	2.12	2.12	2.12	2.12	2.12	2.12	2.12	2.12	2.12	2.12	2.12	2.12	2.12	2.12	2.12	2.12	2.12	2.12	2.12	2.12	2.12	2.12	2.12	2.12	2.12	2.12	2.12	2.12	2.25	2.12	2.12	2.12	2.12	2.12	2.12	2.12
245859_at	AT5G28290	ATNEK3 (NIMA-RELATED KINASE3); ATP binding / kinase/ protein kinase/ protein serine/threonine kinase	7.17	7.45	7.43	7.63	7.57	8.27	8.49	7.76	7.39	7.69	7.6	8.34	8.49	8.17	8.27	7.88	7.17	7.45	7.55	6.33	6.81	6.76	6.52	6.79	7.24	6.23	7.17	7.52	7.39	6.12	6.86	5.15	7.17	7.54	6.98	6.48	5.86	6.76	6.79	6.35	6.3	6.74	6.46	7.11	7.2	7.05	7.14
245861_at	AT5G28300	trihelix DNA-binding protein, putative	7.56	7.18	6.81	6.73	7.17	8.05	7.5	7.44	6.98	7.11	7.62	7.81	7.73	7.06	6.95	7.22	7.56	7.07	6.75	5.97	7.29	8.06	7.8	6.81	6.68	6.98	7.26	7.55	7.33	7.62	6.96	6.65	7.56	7.25	6.1	6.65	6.88	7.09	7.32	6.65	6.65	7.4	7.26	7.22	7.4	7.19	7.36
245862_at	AT5G01010	EXPRESSED IN: 23 plant structures; EXPRESSED DURING: 14 growth stages; CONTAINS InterPro DOMAIN/s: GOLD (InterPro:IPR009038); Has 51 Blast hits to 51 proteins in 11 species: Archae - 0; Bacteria - 0; Metazoa - 8; Fungi - 0; Plants - 40; Viruses - 0; Other Eukaryotes - 3 (source: NCBI BLink).	9.11	9.18	9.23	9.07	8.76	8.63	9.04	8.96	8.07	8.68	8.74	8.74	8.84	9.01	8.99	8.55	9.11	9.48	9.79	9.83	8.62	8.63	7.85	9.19	9.52	9.41	8.94	9.04	9.09	8.93	9.2	8.41	9.11	9.03	9.4	8.97	8.98	9.37	8.8	9.6	9.62	9.02	9.33	9.16	9.07	9.19	9
245864_at	AT1G58070	unknown protein	5.63	5.51	5.51	5.58	5.24	5.85	5.53	5.36	5.23	5.32	5.51	5.2	5.19	5.31	5.31	5.03	5.63	5.51	5.51	5.62	5.5	5.79	5.51	5.51	5.91	5.51	5.55	5.58	5.53	5.58	5.51	5.51	5.63	5.51	5.56	5.51	5.51	5.69	5.51	5.74	5.51	5.51	5.51	5.51	5.51	5.51	5.51
245867_at	AT1G58080	ATATP-PRT1 (ATP PHOSPHORIBOSYL TRANSFERASE 1); ATP phosphoribosyltransferase	10.58	10.36	10.05	9.94	10.12	10.04	9.98	10.03	10.04	9.92	9.85	10.08	10.36	10.36	10.07	10.01	10.58	10.36	10.7	10.41	10.69	9.86	10.39	10.56	10.5	10.69	10.48	10.35	10.26	10.72	10.52	10.4	10.58	10.44	10.67	10.76	10.44	10.27	10.27	10.2	10.62	10.8	10.68	10.35	10.33	10.2	10.51
245868_at	AT1G58030	CAT2 (CATIONIC AMINO ACID TRANSPORTER 2); amino acid transmembrane transporter	9.64	8.99	8.76	8.32	7.83	7.39	8.01	7.43	7.89	8.32	8.37	8.06	8.47	8.16	8.21	8.12	9.64	9.14	9.05	9.63	8.83	9.21	9.34	9.32	9.78	9.65	9.33	9.11	9.25	9.27	9.78	9.27	9.64	8.92	8.69	8.76	8.26	9	9.31	9.65	8.72	9.02	9.25	9.21	9.42	9.28	9.06
245870_at	AT1G26300	BSD domain-containing protein	5.29	5.53	5.28	5.55	4.9	5.11	5.35	4.78	4.68	5.28	4.67	5.18	4.59	5.29	5.36	5.28	5.29	5.85	6.31	6.05	5.38	4.83	4.45	5.26	5.56	5.42	5.59	5.36	5.68	5.55	5.36	5.2	5.29	5.67	5.74	5.97	5.36	5.78	5.35	5.44	5.72	5.4	5.46	5.44	5.35	5.35	5.46
245871_at	AT1G26290	unknown protein	2.15	2.15	2.15	2.15	2.25	2.15	2.15	2.3	2.15	2.15	2.15	2.15	2.15	2.15	2.15	2.22	2.15	2.23	2.16	2.15	2.15	2.15	2.15	2.15	2.16	2.15	2.15	2.15	2.15	2.15	2.15	2.15	2.15	2.15	2.18	2.15	2.45	2.15	2.15	2.15	2.15	2.15	2.15	2.15	2.15	2.14	2.23
245873_at	AT1G26260	CIB5 (CRYPTOCHROME-INTERACTING BASIC-HELIX-LOOP-HELIX 5); DNA binding / transcription factor	4.22	3.29	3.28	3.24	3.18	2.81	3.48	2.86	3.48	2.55	3.41	2.84	3.08	3.28	3.25	3.24	4.22	4.62	3.57	4.71	3.48	3.67	3.77	3.09	4.27	3.94	3.5	3.61	4.47	3.65	4.22	3.71	4.22	3.95	3.57	3.59	2.85	2.96	3.56	4.13	3.58	4.02	3.6	3.73	3.9	3.77	3.98
245876_at	AT1G26230	chaperonin, putative	9.81	9.75	9.67	9.27	9.03	9.15	9.8	10	9.9	9.61	9.27	9.41	10.09	10	9.58	9.67	9.81	9.7	9.35	8.89	8.88	9.7	9.67	10.29	9.76	9.18	8.76	9.35	9.72	9.99	9.02	8.38	9.81	9.87	9.38	9.6	8.88	8.48	9.32	9.36	9.9	9.2	8.53	8.63	8.97	9.22	9.09
245877_at	AT1G26220	GCN5-related N-acetyltransferase (GNAT) family protein	8.35	8.65	8.6	8.96	8.65	7.62	6.99	7.01	7.78	8.14	7.74	7.4	7.4	7.64	8.03	8.02	8.35	8.84	9.29	9.44	8.82	8.09	8.02	8.57	9.01	9.75	8.4	7.97	7.98	8.45	8.82	9.12	8.35	8.7	8.64	9.14	8.14	7.71	7.49	8.14	8.74	8.91	9.09	8.03	7.95	8.18	8.38
245878_at	AT1G26190	phosphoribulokinase/uridine kinase family protein	5.3	5.82	5.52	4.95	5.19	5.85	5.79	5.55	4.92	5.49	5.11	5.74	6.09	6.2	6.11	5.34	5.3	5.08	4.92	4.78	4.9	4.9	5.53	5.09	4.88	4.52	4.91	5.57	5.26	5.92	4.9	4.99	5.3	5.04	4.97	4.87	4.9	4.76	5.51	5.37	4.61	4.89	4.88	5.18	5.38	4.86	5.09
245879_at	AT5G09420	ATTOC64-V (ARABIDOPSIS THALIANA TRANSLOCON AT THE OUTER MEMBRANE OF CHLOROPLASTS 64-V); amidase/ binding / carbon-nitrogen ligase, with glutamine as amido-N-donor	4.71	5.16	5.66	5.71	6.44	6.9	7.36	7.49	6.87	7.66	7.49	7.37	7.33	7.43	7.01	7.09	4.71	4.42	5.21	4.6	4.51	5.32	5.23	4.82	5.41	4.39	4.86	5.32	5.32	4.89	6.54	5.81	4.71	4.33	4.56	5.2	6.53	5.79	5.53	5.32	5.32	5.12	5.32	5.32	5.32	5.85	5.46
245882_at	AT5G09470	mitochondrial substrate carrier family protein	5.04	7.2	6.58	4.43	5.54	5.15	5.07	5.59	5.08	4.89	6.04	5.23	5.54	5.71	5.71	4.08	5.04	5.32	4.1	4.43	4.67	4.9	4.87	5.18	4.43	4.43	4.44	4.66	5.24	6.1	5.26	4.87	5.04	5.31	4.61	5.23	5.33	5.22	5.07	5.04	5.6	5.52	5.77	4.89	5.78	6.11	5.98
245883_at	AT5G09500	40S ribosomal protein S15 (RPS15C)	2.12	2.12	2.12	2.12	2.12	2.12	2.12	2.16	2.12	2.12	2.12	2.12	2.12	2.12	2.12	2.17	2.12	2.12	2.12	2.12	2.12	2.2	2.12	2.12	2.12	2.12	2.12	2.12	2.12	2.12	2.12	2.12	2.12	2.12	2.12	2.12	2.12	2.12	2.12	2.12	2.12	2.12	2.12	2.12	2.12	2.12	2.12
245884_at	AT5G09300	2-oxoisovalerate dehydrogenase, putative / 3-methyl-2-oxobutanoate dehydrogenase, putative / branched-chain alpha-keto acid dehydrogenase E1 alpha subunit, putative	6.23	5.66	5.39	5.08	5.18	4.67	5.02	4.84	5.32	5.18	4.99	5.06	5.28	5.46	5.27	5.18	6.23	6.07	5.48	5.43	5.38	5.59	5.94	5.96	5.68	5.39	5.34	5.95	6.5	5.47	5.46	5.09	6.23	6.14	5.97	5.54	5.42	5.31	5.9	5.57	5.56	5.39	5.47	5.46	5.8	5.74	5.48
245885_at	AT5G09440	EXL4 (EXORDIUM LIKE 4)	7.59	8.71	8.82	9.59	9.25	8.77	8.59	8.4	8.78	9.45	8.71	8.47	8.06	8.16	9.3	9	7.59	8.09	8.1	8.29	7.35	8.19	7.65	7.47	7.75	7.99	7.28	8.08	7.48	7.32	8.16	7.63	7.59	8.37	7.82	7.68	7.32	8.13	8.18	7.33	7.92	8.04	7.58	7.95	7.74	7.75	7.86
245886_at	AT5G09510	40S ribosomal protein S15 (RPS15D)	8.95	9.07	8.75	8.71	9.2	9.71	9.75	10.21	10.14	10.08	9.74	9.93	10.13	10.2	10.06	10.25	8.95	8.59	8.93	8.88	9.25	9.51	9.57	9.39	9.02	9.01	8.89	9.27	9.53	9.31	8.87	8.88	8.95	9.03	9.03	9.23	9.64	9.49	9.33	9.13	9.25	9.3	9.12	8.98	8.99	8.92	9.03
245887_at	AT5G09390	CD2-binding protein-related	7.89	8.14	7.89	7.93	8.34	8.33	8.52	8.12	8.45	7.94	7.73	8.05	7.83	8.1	8.1	8.16	7.89	8.17	8.37	8.08	8.09	7.64	8.16	7.93	8.19	7.9	7.8	8.23	8.07	7.92	7.82	8.17	7.89	8.46	8.05	7.97	7.98	8.2	7.92	8.07	7.89	7.85	7.45	8.18	8.15	7.97	8.08
245888_at	AT5G09450	pentatricopeptide (PPR) repeat-containing protein	7.08	7.39	7.35	7.17	7.22	7.78	8.08	7.64	6.86	7.27	7.62	7.67	7.97	7.72	7.46	7.5	7.08	7.15	7.52	7.09	7.16	6.58	6.67	7.07	7.15	6.61	7.25	7.22	7.18	7.19	7.22	6.4	7.08	6.88	7.24	6.72	7.71	7.6	7.07	7.24	7.29	7	7.13	7.55	7.18	7.14	7.21
245891_at	AT5G09220	AAP2 (AMINO ACID PERMEASE 2); amino acid transmembrane transporter	12.14	11.84	11.68	11.87	11.34	11.76	11.45	11.47	11.06	11.19	11.31	10.98	11.06	11.05	11.17	11.06	12.14	11.72	11.71	11.74	11.62	11.46	11.49	11.54	11.93	12.09	11.72	11.76	11.76	11.91	12.04	11.46	12.14	11.6	11.54	10.89	11.21	11.15	10.91	11.48	11.32	11.69	11.59	11.35	11.28	11.55	11.68
245893_at	AT5G09270	unknown protein	6.35	6.77	7.44	6.62	7.14	7.51	7.48	7.52	8	7.58	7.57	7.73	7.56	7.9	7.68	7.92	6.35	6.18	6.82	6.86	6.05	5.95	7.25	6.77	6.98	6.28	5.87	5.96	6.76	5.88	6.24	7.25	6.35	6.73	6.61	6.64	6.89	6.94	7.42	6.26	6.87	6.3	6.12	6.73	6.78	6.77	6.29
245894_at	AT5G09310	unknown protein	8.49	8.13	7.82	7.94	8.14	8.23	7.86	8.05	8.51	8.47	8.29	8.34	8.29	8.43	8.31	8.19	8.49	8.59	9.02	8.48	8.65	7.83	8.78	8.55	8.78	8.5	8.63	7.7	8.74	8.02	8.79	8.93	8.49	8.83	8.77	8.41	8.32	8.82	8.73	8.43	8.15	8.43	8.62	8.86	9	8.66	8.45
245895_at	AT5G09230	SRT2 (SIRTUIN 2); DNA binding / NAD or NADH binding / NAD-dependent histone deacetylase/ zinc ion binding	7.98	7.59	7.53	7.79	8.34	8.52	8.55	8.47	8.46	8.39	8.07	8.19	7.91	8.34	7.55	7.86	7.98	8.02	7.73	7.99	7.68	7.9	7.77	7.98	7.92	8.05	8.14	7.77	7.9	8.02	7.26	7.8	7.98	7.91	7.95	8.16	7.6	7.44	7.56	7.84	8.07	7.94	7.81	7.84	7.76	7.9	7.96
245896_at	AT5G09250	KIWI; DNA binding / protein binding / transcription coactivator	6.05	6.55	6.18	6.78	6.93	7.22	7.1	6.77	7.06	7.01	7.02	7.04	7.04	7.02	6.87	7.25	6.05	6.46	6.78	6.08	6.97	6.56	6.65	6.36	6.72	6.58	6.54	6.22	6.35	6.34	6.65	6.76	6.05	6.62	6.64	6.71	6.95	6.46	6.74	6.32	6.63	6.56	6.63	6.53	6.27	6.17	6.49
245898_at	AT5G11020	ATP binding / kinase/ protein kinase/ protein serine/threonine kinase/ protein tyrosine kinase	4.87	4.51	4.26	4.47	4.61	4.92	4.47	4.31	4.57	5.18	4.55	4.89	5.24	4.96	5.1	5.22	4.87	4.85	4.95	5.06	5.27	5.4	4.65	4.79	5.13	5.34	4.78	4.45	4.8	4.79	4.97	5.14	4.87	5.08	4.66	5.26	4.5	4.47	4.52	4.45	4.65	5.04	5.25	4.66	5.15	4.52	4.93
245899_at	AT5G11030	ALF4 (ABERRANT LATERAL ROOT FORMATION 4)	6.8	6.68	6.83	6.79	6.56	5.65	6.12	5.89	6.68	6.06	6.65	6.25	6.68	6.68	6.68	6.47	6.8	7.17	6.97	6.68	6.98	6.43	6.48	6.67	6.29	6.59	6.81	6.42	6.68	6.68	7.27	6.64	6.8	6.8	6.84	7.13	6.9	7.07	6.76	6.76	6.68	6.4	6.71	6.68	6.71	6.82	6.96
245900_at	AT5G11040	FUNCTIONS IN: molecular_function unknown; INVOLVED IN: biological_process unknown; LOCATED IN: cellular_component unknown; EXPRESSED IN: 23 plant structures; EXPRESSED DURING: 14 growth stages; CONTAINS InterPro DOMAIN/s: Transport protein Trs120 (InterPro:IPR013935); Has 230 Blast hits to 190 proteins in 91 species: Archae - 0; Bacteria - 0; Metazoa - 128; Fungi - 64; Plants - 15; Viruses - 0; O…	7.57	7.01	6.71	7.04	7.24	7.49	7.44	7.46	7.4	7.51	7.59	7.48	7.7	7.7	7.61	7.54	7.57	6.95	7.1	6.68	6.37	7.52	7.71	7.37	7.35	7.02	7.03	7.47	7.55	7.45	7.55	7.5	7.57	7.19	6.72	7.13	6.76	7.39	7.68	7.75	7.49	7.26	7.26	6.99	7.34	7.26	7.38
245901_at	AT5G11060	KNAT4 (KNOTTED1-LIKE HOMEOBOX GENE 4); transcription activator/ transcription factor	8.98	8.14	6.74	6.14	6.95	7.89	8.22	8.23	7.35	7.22	7.64	8.27	8.16	8.22	8.41	7.29	8.98	8.89	8.85	8.57	8.44	8.92	8.79	8.63	8.63	8.27	8.83	9.12	9.1	8.67	8.91	8.42	8.98	8.66	8.51	8.2	8.51	8.97	8.82	8.84	8.65	8.61	8.92	8.98	8.83	9.14	8.87
245904_at	AT5G11110	ATSPS2F (SUCROSE PHOSPHATE SYNTHASE 2F); sucrose-phosphate synthase	6.28	5.86	6.27	6.48	7.46	7.76	7.65	7.61	7.91	7.91	7.9	7.52	7.71	7.29	7.62	7.34	6.28	5.92	5.33	5.68	6.46	5.45	6.15	6.03	5.56	6.3	5.41	5.72	6.24	7.29	5.94	6.55	6.28	6.27	6.3	7.15	6.1	5.8	5.91	5.72	6.51	6.88	6.34	5.98	6.56	6.69	6.89
245905_at	AT5G11090	serine-rich protein-related	8.7	8.9	8.81	8.75	8.37	8.46	8.66	8.75	8.18	8.14	7.97	7.98	7.96	7.57	8.61	7.43	8.7	8.97	9.48	9.55	8.68	7.59	8.17	9.08	9.22	9.43	8.71	8.48	8.76	8.5	8.98	8.28	8.7	8.74	9.07	8.94	8.84	8.56	8.12	8.94	8.95	8.74	8.81	8.5	9.02	8.82	8.72
245906_at	AT5G11070	unknown protein	10.04	9.28	8.27	6.95	6.76	8.28	8.7	7.76	10.65	7.88	7.34	8.58	9.19	8.61	11.08	9.29	10.04	9.45	10.62	10.59	8.6	10.65	10.61	9.53	10.93	10.73	8.97	10.52	10.09	9.24	10.71	10.68	10.04	9.61	9.13	8.75	8.66	10.14	10.05	9.41	9.17	9.5	9.51	9.94	10	9.73	9.49
245909_at	AT5G09380	DNA-directed RNA polymerase III RPC4 family protein	4.25	4.99	5.61	4.84	5.23	5.18	5.18	5.28	5.69	5.52	5.27	5.48	5.81	5.67	5.97	5.66	4.25	5.36	5.2	4.62	4.69	4.77	4.93	4.98	5.56	4.69	4.97	3.85	5.04	4.08	4.34	4.61	4.25	5.35	5.18	5	5.82	5.16	5.59	4.86	4.92	4.61	4.45	5.47	4.71	4.54	4.15
245910_at	AT5G09410	EICBP.B (ETHYLENE INDUCED CALMODULIN BINDING PROTEIN); calmodulin binding / transcription activator/ transcription regulator	7.99	7.4	7.33	7.1	7.41	7.66	7.67	7.85	7.91	7.47	7.67	7.62	7.77	7.51	7.61	7.48	7.99	7.78	7.02	7.49	7.97	8.68	7.84	7.96	8.07	7.97	8.56	8.03	8.09	7.98	7.93	7.79	7.99	7.59	7.47	7.85	7.54	8.15	8.26	7.66	7.72	8.01	8.17	8.23	7.75	7.77	7.82
245911_at	AT5G19690	STT3A (STAUROSPORIN AND TEMPERATURE SENSITIVE 3-LIKE A); oligosaccharyl transferase	10.12	9.79	9.75	9.73	9.28	9.84	9.89	10.01	10.04	9.68	10.14	10.2	10.07	10.19	10.2	10.17	10.12	9.81	9.64	9.25	9.11	9.94	10.24	9.95	10.03	9.35	9.54	9.83	10.04	9.73	9.88	9.7	10.12	9.6	9.71	9.6	9.71	10.35	10.61	10.47	10.23	9.89	9.78	9.78	9.94	10.15	10.26
245912_at	AT5G19600	SULTR3;5 (SULFATE TRANSPORTER 3;5); sulfate transmembrane transporter	4.5	4.76	4.95	5.24	4.68	4.68	4.11	4.23	4.34	4.5	4.68	4.4	4.67	3.93	4.37	4.68	4.5	4.68	5.41	4.69	5.74	4.9	4.68	4.68	4.68	4.68	5.35	4.83	4.68	4.46	5.67	4.68	4.5	4.68	4.93	5.37	5.8	4.91	4.69	5.09	4.68	5.41	5.21	4.68	4.68	4.68	4.68
245913_at	AT5G19860	unknown protein	11.44	11.06	10.62	10.15	9.86	9.74	9.77	9.73	9.97	9.64	9.66	9.6	9.29	10	9.53	9.62	11.44	10.93	11.06	11.43	10.58	11.01	11.35	11.43	11.48	11.27	11.26	11.31	11.46	11.31	10.98	11.48	11.44	10.82	10.83	10.73	11.15	11.46	11.15	11.54	11.51	11.3	11.26	11.51	11.62	11.24	11.05
245914_at	AT5G19620	OEP80 (OUTER ENVELOPE PROTEIN OF 80 KDA)	8.67	7.66	7.68	7.39	7.89	8.34	8.31	8.29	8.36	8.67	8.29	8.83	8.54	8.96	8.43	8.64	8.67	8.22	8.04	7.54	7.63	8.4	8.38	8.24	8.31	8.69	8.3	8.63	8.41	8.13	8.19	7.89	8.67	7.86	7.82	8	7.3	7.88	8.08	8.06	8	8.63	8.49	8.18	8.31	8.12	8.33
245917_at	AT5G28740	transcription-coupled DNA repair protein-related	7.03	6.96	7.24	7.32	7.63	7.7	8.05	7.78	7.92	7.9	7.55	7.57	7.82	7.57	7.7	7.48	7.03	7.34	6.96	6.45	7.1	7.43	6.91	7.23	7.34	7.11	6.88	7.05	6.83	7.11	7.02	6.88	7.03	6.84	6.94	7.3	6.74	7.14	7.47	7.2	7.37	7.14	6.9	7.19	7.08	7.01	7.08
245920_at	AT5G28790	transposable element gene	2.12	2.12	2.12	2.12	2.12	2.12	2.12	2.12	2.12	2.12	2.12	2.12	2.12	2.12	2.12	2.12	2.12	2.12	2.12	2.12	2.12	2.12	2.12	2.12	2.12	2.12	2.12	2.12	2.12	2.12	2.12	2.12	2.12	2.12	2.12	2.12	2.12	2.12	2.12	2.12	2.12	2.12	2.12	2.12	2.12	2.12	2.12
245923_at	AT5G28820	unknown protein	2.12	2.12	2.12	2.12	2.12	2.12	2.12	2.12	2.12	2.12	2.12	2.12	2.12	2.12	2.12	2.12	2.12	2.12	2.12	2.12	2.12	2.12	2.12	2.12	2.12	2.12	2.12	2.12	2.12	2.12	2.12	2.12	2.12	2.12	2.12	2.12	2.12	2.12	2.12	2.14	2.12	2.12	2.12	2.12	2.12	2.12	2.12
245924_at	AT5G28750	thylakoid assembly protein, putative	10.28	10.25	10.19	10.08	10.3	10.42	10.37	10.36	10.5	10.23	10.19	10.29	10.14	10.42	10.46	10.54	10.28	10.04	10.22	10.53	10.9	10.42	10.75	10.38	10.52	10.67	10.6	10.59	10.5	9.88	9.81	10.8	10.28	10.35	10.31	10.51	10.54	10.39	10.21	9.86	10.37	10.6	10.38	10.44	10.22	10.2	10.37
245925_at	AT5G28770	BZO2H3; DNA binding / protein heterodimerization/ transcription factor	3.85	4.85	7.09	7.53	5.31	5.44	4.3	3.97	5.87	5.92	3.97	3.74	3.52	2.42	5.79	6.09	3.85	3.67	6.74	8.57	6.49	6.16	4.97	3.78	7.01	8.15	6.45	5.94	4.14	3.37	5.55	7.71	3.85	4.45	4.44	5.47	6.07	6.28	5.17	4.03	4.71	5.3	6.27	6.42	4.45	3.76	3.79
245926_at	AT5G24740	INVOLVED IN: protein localization; EXPRESSED IN: 22 plant structures; EXPRESSED DURING: 13 growth stages; CONTAINS InterPro DOMAIN/s: Vacuolar protein sorting-associated protein (InterPro:IPR009543); BEST Arabidopsis thaliana protein match is: phosphoinositide binding (TAIR:AT1G48090.2); Has 1782 Blast hits to 981 proteins in 148 species: Archae - 0; Bacteria - 0; Metazoa - 1018; Fungi - 290; Pla…	6.33	5.4	5.77	6.04	6.8	6.4	6.34	6.43	6.76	6.89	6.34	6.86	6.45	6.66	6.56	6.61	6.33	5.44	6.03	6.09	6.02	6.37	6.52	6.18	6.49	6.34	6.12	5.88	6.38	6.19	6.38	6.67	6.33	5.55	5.28	6.3	6.32	6.54	6.34	5.82	6.24	6.36	6.52	6.53	6.28	6.34	6.37
245927_at	AT5G24750	FUNCTIONS IN: molecular_function unknown; INVOLVED IN: biological_process unknown; LOCATED IN: cellular_component unknown; EXPRESSED IN: 9 plant structures; EXPRESSED DURING: 6 growth stages; BEST Arabidopsis thaliana protein match is: UDP-glucose:sterol glucosyltransferase, putative (TAIR:AT1G43620.3); Has 976 Blast hits to 975 proteins in 299 species: Archae - 0; Bacteria - 617; Metazoa - 1; Fu…	3.31	3.16	3.16	3.16	3.16	2.77	3.16	3.16	3.04	3.16	2.96	3.16	3.16	3.16	3.16	3.16	3.31	3.43	3.16	3.16	3.16	4.1	3.18	3.19	3.44	3.16	3.28	3.16	3.16	3.16	3.17	3.16	3.31	3.16	3.29	3.19	3.16	3.16	3.16	3.25	3.16	3.16	3.2	3.18	3.16	3.16	3.16
245929_at	AT5G24760	alcohol dehydrogenase, putative	6.68	7.02	6.66	7.45	6.73	7.47	7.25	7.27	6.93	7.39	7.13	7.19	7.22	7.36	7.31	6.9	6.68	7.13	7.4	6.95	6.95	5.86	6.09	7.27	6.95	7	7.11	6.28	6.34	7.06	6.71	6.91	6.68	7.08	7.58	7.17	7.41	6.41	6.22	6.09	7.23	7.15	6.89	6.57	6.41	6.72	7.05
245930_at	AT5G09240	transcriptional coactivator p15 (PC4) family protein	8.07	8.24	8.08	8.17	8.48	8.42	8.24	8.01	8.32	8.24	8.03	8.07	8.45	8.21	8.19	8.12	8.07	8.11	8.84	8.56	8.2	8.52	8.34	8.29	8.61	8.58	7.91	8.03	8.39	8.29	8.3	8.27	8.07	8.38	8.25	8.59	7.62	8.16	8.29	7.82	8.33	7.97	8.31	8.16	8.03	7.85	8.04
245932_at	AT5G09290	3'(2'),5'-bisphosphate nucleotidase, putative / inositol polyphosphate 1-phosphatase, putative	2.89	2.89	3.03	3.36	2.89	2.83	3.03	3.03	3.03	2.46	2.97	2.89	2.89	2.89	2.83	3.03	2.89	3.03	2.83	2.84	3.04	3.03	3.49	3	2.98	2.98	3.03	3.03	3.08	3.03	3.4	3.25	2.89	2.89	2.9	3.08	3.03	4.47	4.38	5.42	3.75	3.62	3.85	3.43	4.35	4.42	4.13
245933_at	AT5G09320	VPS9B	5.61	6.5	6.75	6.27	6.43	6.68	6.73	6.91	6.61	6.88	6.94	6.85	6.97	7.08	7.2	7.12	5.61	6.1	6.54	6.93	6.27	6.27	6.04	6.3	6.88	6.89	6.11	5.96	6.25	5.91	6.27	6.27	5.61	5.94	5.91	5.91	6.32	5.99	5.96	6.17	5.91	5.75	5.95	5.91	5.99	5.52	5.33
245934_at	AT5G09330	anac082 (Arabidopsis NAC domain containing protein 82); transcription factor	9.94	9.5	9.8	9.96	9.86	10.18	10.45	10.36	10	10.27	10.47	10.34	10.59	10.3	10.3	10.18	9.94	9.75	10.25	9.85	9.65	9.8	9.85	9.69	9.96	10.06	10	9.89	9.87	10.01	10.25	10.29	9.94	9.57	9.84	9.74	9.74	10.34	9.95	9.91	10.11	9.94	10.15	9.93	9.74	10.12	10.07
245935_at	AT5G19840	transcription factor jumonji (jmjC) domain-containing protein	3.91	3.84	3.55	3.55	3.55	3.55	3.57	3.55	2.42	3.59	3.54	3.55	3.55	3.55	3.55	3.5	3.91	5.44	4.49	3.55	3.55	3.55	3.54	3.74	3.55	3.54	3.55	3.55	3.63	3.55	3.64	3.54	3.91	4.05	3.98	3.74	3.55	3.55	3.54	3.64	3.62	3.54	3.55	3.55	3.55	3.49	3.55
245936_at	AT5G19850	hydrolase, alpha/beta fold family protein	8.27	7.6	8.06	8.68	9.44	9.26	9.09	8.84	8.85	8.96	9.12	8.88	8.89	8.66	8.41	8.54	8.27	8.24	7.87	9.1	9.36	7.69	7.19	8.52	8.28	9.21	9.14	7.39	7.34	8.91	7.92	9.06	8.27	8.28	8.74	9.38	8.86	7.9	7.36	7.88	9.18	9.26	8.95	7.71	7.52	8.32	8.74
245937_at	AT5G19750	peroxisomal membrane 22 kDa family protein	10.16	9.99	9.93	9.83	9.92	9.95	10.11	10.05	9.71	9.8	10	10.13	10.31	10.41	10.32	10.32	10.16	10.18	9.84	9.7	9.55	9.67	9.99	10.15	9.86	9.77	9.53	9.91	10.42	10.13	9.87	9.16	10.16	10.22	10.34	10	9.96	9.94	10.24	10.17	10.27	10.09	10.29	9.89	9.86	9.98	10.05
245938_at	AT5G19680	leucine-rich repeat family protein	7.6	7.81	8.11	7.85	7.95	7.92	7.95	7.84	7.72	7.63	7.85	7.74	8.03	7.93	7.93	7.71	7.6	7.77	8.04	7.98	8.12	7.09	7.62	7.74	8.01	7.59	7.77	7.39	7.67	7.87	7.85	7.96	7.6	8.08	7.9	7.58	8.03	7.94	7.88	7.75	7.99	7.63	7.68	7.93	7.61	7.58	7.77
245939_at	AT5G19760	dicarboxylate/tricarboxylate carrier (DTC)	13.2	13.24	13.26	13.49	13.63	13.58	13.6	13.56	13.52	13.75	13.59	13.7	13.9	13.61	13.58	13.69	13.2	13.44	13.66	13.68	13.66	13.28	13.12	13.31	13.39	13.77	13.55	13.32	13.1	13.39	13.54	13.52	13.2	13.49	13.51	13.75	13.37	13.49	13.31	13.31	13.5	13.59	13.54	13.45	13.25	13.31	13.35
245940_at	AT5G19630	unknown protein	8.03	7.88	8.12	8.01	7.99	7.58	7.71	7.19	7.84	7.8	7.94	7.43	7.32	7.63	7.49	7.8	8.03	8.01	8.31	8.01	8.01	7.69	8.01	8.03	8.42	8.04	8.2	8.09	7.93	8.2	7.73	8.26	8.03	8.08	8.34	8.12	7.97	8.07	8.34	8.16	8.38	8	8.05	8.01	8.03	8.05	8.22
245941_at	AT5G19820	emb2734 (embryo defective 2734); binding / lyase	8.96	8.76	8.98	9.29	9.54	9.64	9.69	9.79	9.06	9.92	9.77	9.93	10.14	9.9	9.89	9.83	8.96	8.9	8.71	8.55	8.98	9.14	8.76	9.09	8.95	9.11	9.01	9.36	9.14	8.75	8.98	8.53	8.96	8.75	8.64	8.98	8.56	9.19	9.03	8.64	9	9.04	9.01	8.91	8.91	8.78	8.84
245943_at	AT5G19500	tryptophan/tyrosine permease family protein	8.51	8.56	8.77	9.49	9.42	9.24	8.78	8.92	8.83	9.07	9.04	9	8.88	8.65	8.63	9.01	8.51	8.98	9.23	9.47	8.59	8.28	8.29	8.89	9.24	9.67	9.03	8.42	8.3	8.86	9.32	9.51	8.51	8.86	9	9.19	8.52	8.23	8.19	8.29	8.54	8.98	8.69	8.1	8.2	8.52	8.86
245947_at	AT5G19530	ACL5 (ACAULIS 5); spermine synthase/ thermospermine synthase	7.43	7.71	8.65	8.85	8.3	8.99	9.16	8.58	8.58	8.84	8	8.27	8.82	8.16	8.49	8.4	7.43	7.9	8.04	7.61	8.2	6.98	6.96	7.82	7.79	7.92	7.88	7.29	7.53	7.23	7.84	7.23	7.43	7.73	7.78	7.49	7.05	7.12	6.97	6.78	7.35	7.17	7.17	7.45	7.4	7.27	7.33
245948_at	AT5G19540	unknown protein	10.82	10.41	10.2	10	10.13	10.41	10.72	10.4	10.35	10.53	10.26	10.38	10.59	10.55	10.44	10.22	10.82	10.7	10.21	9.73	9.8	10.12	10.79	10.6	10.44	9.97	10.07	10.66	10.68	10.96	10.23	9.56	10.82	10.66	10.36	10.04	9.75	9.94	10.1	10.61	10.4	10.24	10.12	10.28	10.51	10.58	10.38
245949_at	AT5G19510	elongation factor 1B alpha-subunit 2 (eEF1Balpha2)	12.83	12.93	12.84	12.86	13.07	13.11	13.11	13.38	13.23	13.49	13.26	13.42	13.47	13.47	13.45	13.51	12.83	12.82	13.15	13.04	12.97	12.89	13.05	13.02	13.05	12.9	12.7	12.95	12.9	12.6	12.87	12.81	12.83	12.95	12.93	12.91	13.02	13.07	13.2	12.83	12.99	12.83	12.78	12.9	12.88	12.75	12.8
245950_at	AT5G19570	unknown protein	7.51	7.44	7.47	7.46	7.47	8.01	7.92	7.97	8.3	8.15	7.72	8.08	8.04	7.84	7.87	8.18	7.51	7.21	7.47	7.44	7.21	7.29	7.91	7.56	7.68	7.36	7.22	7.21	7.95	7.1	7.1	7.42	7.51	7.53	7.31	6.91	6.94	7.02	7.23	7.46	7.28	7.22	7.4	7.23	7.21	7.38	7.42
245951_at	AT5G19550	ASP2 (ASPARTATE AMINOTRANSFERASE 2); L-aspartate:2-oxoglutarate aminotransferase	9.55	9.66	9.68	9.76	9.96	9.87	9.85	9.81	9.69	9.97	10.16	9.95	10.11	10.17	10.16	9.98	9.55	9.92	10.05	10.14	9.79	9.64	9.92	9.74	9.82	10.01	9.74	9.85	9.68	10.03	10.68	10.06	9.55	9.85	10.12	10.16	10.36	10.35	10.33	10.31	10.21	10.25	10.29	10.05	10.17	10.5	10.52
245952_at	AT5G28500	unknown protein	11.97	11.66	11.24	11.16	10.79	11.08	10.88	11.08	10.69	11.14	10.86	11.03	11.15	11.26	11.17	11.35	11.97	11.48	11.23	11.1	11.42	11.37	11.51	11.84	11.45	11.47	11.54	11.72	11.85	11.86	11.15	11.05	11.97	11.59	11.35	11.38	11.48	11.01	11.11	11.4	11.63	11.62	11.48	11.45	11.36	11.38	11.45
245954_at	AT5G28530	FRS10 (FAR1-related sequence 10); zinc ion binding	3.75	2.96	2.54	3.04	3.23	3.43	3.13	3.11	2.61	2.74	3.04	3.13	3.11	3.12	3.03	2.96	3.75	3.63	3.15	3.37	3.4	3.11	3.08	3.12	3.21	3.12	3.2	3.45	3.77	3.16	3.11	3.11	3.75	3.21	3.8	3.12	3.12	3.32	2.72	3.04	3.12	3.12	3.59	3.4	3.58	3.12	3.13
245957_at	AT5G19590	unknown protein	10.73	10.43	10.6	9.98	10.15	10.08	9.71	9.85	10.12	9.76	9.9	9.96	9.59	10.03	9.99	10	10.73	10.44	10.59	10.72	10.5	10.4	10.93	10.86	10.91	10.79	10.82	10.69	10.71	10.88	10.54	11.21	10.73	10.52	10.57	10.52	10.84	10.76	10.78	10.94	10.88	10.95	10.98	10.87	10.95	10.8	10.89
245960_at	AT5G19660	S1P (SITE-1 PROTEASE); endopeptidase/ serine-type endopeptidase	6.62	6.79	6.79	6.65	6.54	6.79	6.79	6.79	7.08	7.01	7	7.13	7.04	7.17	6.79	6.94	6.62	6.79	6.96	6.61	6.79	6.45	7.29	6.79	6.8	6.53	6.79	6.79	6.79	6.24	6.88	7.3	6.62	6.79	6.79	6.62	6.61	7.02	7.45	7.16	7	6.63	6.47	6.79	6.82	6.87	6.85
245961_at	AT5G19670	exostosin family protein	4.54	3.89	3.89	3.89	3.07	4.08	4.24	3.93	3.89	3.89	3.89	3.89	3.89	3.89	3.89	4.19	4.54	3.89	3.43	3.83	3.89	3.33	3.79	3.89	3.89	3.93	4.09	3.89	3.65	3.89	3.92	3.89	4.54	3.89	3.89	3.78	3.89	3.89	3.76	3.89	3.89	4.2	3.89	3.89	3.94	3.89	3.89
245963_at	AT5G19710	FUNCTIONS IN: molecular_function unknown; INVOLVED IN: biological_process unknown; LOCATED IN: cellular_component unknown; EXPRESSED IN: sepal; EXPRESSED DURING: 4 anthesis; BEST Arabidopsis thaliana protein match is: AHP4 (HPT PHOSPHOTRANSMITTER 4); histidine phosphotransfer kinase/ transferase, transferring phosphorus-containing groups (TAIR:AT3G16360.1); Has 24 Blast hits to 24 proteins in 5 s…	2.12	2.12	2.12	2.16	2.12	2.12	2.12	2.12	2.12	2.12	2.12	2.12	2.12	2.12	2.12	2.12	2.12	2.12	2.12	2.12	2.12	2.12	2.12	2.12	2.12	2.12	2.12	2.12	2.12	2.12	2.12	2.12	2.12	2.12	2.12	2.12	2.12	2.12	2.12	2.12	2.12	2.12	2.12	2.12	2.12	2.12	2.12
245965_at	AT5G19730	pectinesterase family protein	6.79	7.57	7.99	8.91	8.24	6.62	6.09	6.16	6.64	7.58	6.71	5.37	5.35	6.49	5.06	6.56	6.79	7.3	7.05	7.7	7.62	5.05	6.07	7.61	6.76	7.89	6.91	5.57	5.65	6.68	6.23	6.94	6.79	7.64	7.92	7.81	6.59	4.39	5.73	6.61	7.3	7.74	6.95	5.3	4.91	6.17	7.13
245969_at	AT5G19830	aminoacyl-tRNA hydrolase	4.61	4.2	4.49	4.7	4.58	5.4	5.15	5.22	4.96	5.36	4.53	4.61	5.03	5.06	4.61	4.61	4.61	4.61	4.61	4.61	4.61	4.61	4.61	4.69	4.61	4.75	4.78	4.61	4.61	4.61	4.17	4.61	4.61	4.56	4.44	4.29	4.61	4.73	4.79	4.61	4.32	4.71	4.51	4.3	4.7	4.03	4.45
245971_at	AT5G20730	NPH4 (NON-PHOTOTROPHIC HYPOCOTYL); DNA binding / transcription activator/ transcription factor/ transcription regulator	7.54	7.41	7.43	7.49	7.89	7.96	8.22	8.05	8.03	8.17	7.83	7.83	7.75	8.03	7.77	7.76	7.54	7.04	7.22	7.2	6.81	7.44	7.51	7.37	7.34	7.51	7.22	7.38	7.35	7.4	7.63	7.89	7.54	7.03	6.56	7.15	7.08	7.53	7.63	7.53	7.43	7.57	7.63	7.6	7.85	7.56	7.58
245972_at	AT5G20680	unknown protein	6.62	6.24	6.15	5.75	6.56	5.99	6.1	6.13	5.9	6.2	6.15	6.44	6.45	6.56	6.07	6.23	6.62	6.41	6.59	6.13	6.41	6.48	6.55	6.33	6.15	6.29	5.78	6.29	6.46	6.32	6.8	6.17	6.62	6.63	6.45	6.29	6.02	6.31	6.12	6.28	6	6.49	6.55	6.28	6.35	6.53	6.39
245975_at	AT5G13070	MSF1-like family protein	8.21	8.17	7.92	8.22	8.3	8.2	8.07	8.38	8.31	8.2	8.27	8.39	8.36	8.25	8.18	8.03	8.21	8.49	8.69	8.04	8.55	8.25	8.55	8.52	8.17	7.97	8.31	8.23	8.39	8.14	8.19	8.49	8.21	8.66	8.72	8.67	8.44	8.75	8.9	8.46	8.5	8.57	8.52	8.52	8.58	8.62	8.5
245976_at	AT5G13080	WRKY75; transcription factor	3.49	3.92	5.2	3.43	4.71	3.44	3.36	2.85	4.92	3.39	3.84	3.26	2.62	2.95	3.14	3.51	3.49	3.43	3.21	4.39	3.43	2.74	4.2	2.85	2.63	3.84	5.14	2.86	3.77	5.58	4.66	5.67	3.49	3.05	3.63	3.78	5.27	6.2	4.89	4.5	3.72	4.39	5.75	5.67	6.58	5.63	4.52
245977_at	AT5G13110	G6PD2 (GLUCOSE-6-PHOSPHATE DEHYDROGENASE 2); glucose-6-phosphate dehydrogenase	8.11	8.36	9.63	9.64	9.36	9.25	9.14	9.2	9.63	9.49	9.42	8.89	9.04	9.11	9.58	9.54	8.11	8.38	9.34	8.9	8.64	8.03	8.16	8.57	9.25	9.01	8.68	7.63	7.98	8.45	9.47	9.03	8.11	8.23	8.86	8.89	8.8	9.16	8.58	8.53	8.58	8.88	8.99	8.69	8.76	8.57	8.78
245980_at	AT5G13140	FUNCTIONS IN: molecular_function unknown; INVOLVED IN: biological_process unknown; EXPRESSED IN: 22 plant structures; EXPRESSED DURING: 13 growth stages; CONTAINS InterPro DOMAIN/s: Pollen Ole e 1 allergen and extensin (InterPro:IPR006041); BEST Arabidopsis thaliana protein match is: unknown protein (TAIR:AT3G26960.1); Has 90 Blast hits to 85 proteins in 14 species: Archae - 0; Bacteria - 0; Meta…	8.94	9.01	9.04	8.75	8.45	8	7.73	8.18	7.64	8	7.91	7.77	8.06	8.11	8	8.11	8.94	9.1	9.27	9.21	8.93	8.16	8.94	9.34	9.19	9.23	8.8	8.91	8.92	8.86	8.91	8.77	8.94	9.26	9.09	8.74	8.75	7.95	8.46	8.37	8.75	8.83	8.63	8.64	8.57	8.42	8.5
245981_at	AT5G13100	unknown protein	9.19	10.62	11.05	11.76	11.28	10.23	9.4	9.53	9.84	10.58	10.64	9.92	9.5	10.1	10.32	10.22	9.19	9.8	10.26	11.13	9.89	8.93	8.72	9.24	9.95	10.89	9.62	9.54	8.94	8.94	9.77	10.09	9.19	9.62	9.79	9.9	9.66	9.27	9.01	9.24	9.42	10	9.56	9.37	9.08	9.29	9.52
245982_at	AT5G13170	SAG29 (SENESCENCE-ASSOCIATED PROTEIN 29)	2.99	3.17	3.24	3.08	3.75	3.36	2.97	4.23	4.04	4.13	5.77	4.96	5.92	3.71	3.05	4.28	2.99	3.29	2.67	3.17	3.24	2.62	3.17	2.12	2.67	2.65	3.64	4.62	2.54	3.24	2.33	3.24	2.99	3.17	3.43	3.82	3.53	4.18	2.91	3.57	3.17	3.24	4.87	2.94	4.73	4.39	3.82
245983_at	AT5G13050	5-FCL (5-FORMYLTETRAHYDROFOLATE CYCLOLIGASE); 5-formyltetrahydrofolate cyclo-ligase	8.21	8.09	7.75	7.71	7.71	7.9	7.91	8.2	7.92	8.25	7.9	7.77	8.32	8.11	8.09	8.06	8.21	8.12	7.85	7.8	7.86	8.06	8.09	8.38	8.08	7.91	7.95	7.86	8.43	7.96	7.63	7.8	8.21	8.28	7.92	7.91	7.58	7.92	8.38	8.32	8.31	7.87	8.28	8.05	8.11	7.87	7.86
245984_at	AT5G13090	unknown protein	7.19	6.29	6.89	6.86	6.86	5.83	5.81	6.26	7.09	6.94	6.65	6.53	6.61	6.19	7.06	7.18	7.19	6.83	7.5	8.42	8.55	8.46	7.51	7.16	7.57	8.68	8.34	7.8	6.84	7.16	7.33	8.19	7.19	7.16	7.14	7.76	7.92	7.63	7.44	7.08	7.13	8.18	8.23	7.59	7.16	7.16	7.42
245985_at	AT5G13120	peptidyl-prolyl cis-trans isomerase cyclophilin-type family protein	11.64	11.8	11.66	11.4	11.66	11.67	11.54	11.66	11.6	11.65	11.35	11.52	11.57	11.75	11.64	11.63	11.64	11.5	11.67	11.45	11.97	11.37	11.44	11.71	11.84	11.56	11.7	11.46	11.76	11.66	11.44	11.48	11.64	11.82	11.78	11.66	11.89	11.46	11.41	11.38	11.9	11.57	11.83	11.54	11.65	11.19	11.48
245986_at	AT5G13160	PBS1 (avrPphB susceptible 1); kinase/ protein serine/threonine kinase	7.57	7.94	8.24	8.73	9.06	8.25	8.25	7.97	8.5	8.49	8.59	8	8.17	7.91	8.07	8.25	7.57	7.61	7.99	7.96	7.8	8.07	7.59	7.43	7.75	8.18	7.95	7.87	7.16	7.79	8.29	8.17	7.57	7.73	7.44	7.83	7.34	7.79	7.63	7.73	7.59	7.95	8.06	7.48	7.7	7.75	7.72
245987_at	AT5G13180	ANAC083 (ARABIDOPSIS NAC DOMAIN CONTAINING PROTEIN 83); transcription factor	9.43	9.97	10.21	10.3	10.46	9.98	9.81	9.75	10.49	9.73	9.85	9.74	9.67	9.68	10.07	9.77	9.43	9.78	10	10.33	10.2	9.66	9.72	9.56	9.82	10.22	10.08	9.87	9.48	9.37	9.71	10.11	9.43	9.63	9.83	9.91	10.17	9.76	9.67	9.44	9.64	9.76	9.64	9.72	9.66	9.62	9.4
245988_at	AT5G20610	unknown protein	7.37	7.24	7.43	7.42	6.89	7.22	7.34	7.52	7.38	7.6	7.55	7.38	7.31	7.08	7.12	7.4	7.37	6.79	7.26	7.38	7.25	7.74	7.59	7.42	7.48	7.58	7.48	7.59	7.29	7.6	7.95	7.79	7.37	6.99	7	7.26	7.49	7.48	7.29	7.39	7.72	7.25	7.16	7.35	7.5	7.4	7.29
245989_s_at	AT5G20620	UBQ4; protein binding	8.89	8.42	7.85	7.64	7.68	8.01	8.54	8.99	8.91	9.13	7.92	8.15	9.12	8.99	8.7	8.85	8.89	8.58	8.72	8.63	8.76	8.85	9.3	9.06	8.8	8.49	8.58	9.06	9.18	8.98	8.85	8.71	8.89	8.41	8.59	8.73	9.14	9.18	9.3	8.94	9.01	8.98	9.02	9.09	9.36	9.04	8.9
245990_at	AT5G20640	unknown protein	2.23	2.45	2.96	2.23	2.23	2.23	2.52	2.23	2.23	2.23	2.23	2.23	2.24	2.23	2.23	2.23	2.23	2.23	2.5	2.2	2.23	2.26	2.85	2.23	2.46	2.23	2.23	2.23	2.2	2.23	2.23	2.23	2.23	2.47	2.23	2.23	3.13	2.27	2.3	2.26	2.29	2.4	2.25	2.2	2.23	2.23	2.23
245991_at	AT5G20660	24 kDa vacuolar protein, putative	9.05	8.48	8.35	8.23	8.43	8.82	9.08	9.16	9.66	9.06	9.13	9.37	9.57	9.34	9.37	9.28	9.05	8.75	8.39	8.28	8.44	9.58	9.47	8.96	8.73	8.53	8.67	9.34	9.2	8.89	8.85	8.42	9.05	8.54	8.5	8.22	7.99	9.4	9.49	9.25	9.02	8.85	9.06	9.39	9.31	8.98	8.96
245992_at	AT5G20690	ATP binding / kinase/ protein serine/threonine kinase	2.12	2.12	2.12	2.12	2.12	2.12	2.12	2.12	2.12	2.12	2.12	2.12	2.12	2.12	2.12	2.12	2.12	2.12	2.12	2.12	2.12	2.12	2.12	2.12	2.12	2.12	2.12	2.13	2.12	2.12	2.12	2.12	2.12	2.12	2.12	2.12	2.12	2.12	2.12	2.12	2.12	2.12	2.12	2.12	2.12	2.12	2.12
245993_at	AT5G20700	senescence-associated protein-related	13.12	12.41	11.99	11.96	11.73	12.34	11.65	12.52	11.58	11.92	12.21	12.15	12.18	11.87	12.08	12.13	13.12	12.31	11.95	12.06	12.14	11.93	12.19	12.62	12.51	12.33	12.4	12.3	12.74	13.01	12.3	11.62	13.12	12.43	12.18	12.33	12.11	12.21	12.1	12.66	12.65	12.66	12.45	12.2	12.26	12.65	12.76
245998_at	AT5G20830	SUS1 (SUCROSE SYNTHASE 1); UDP-glycosyltransferase/ sucrose synthase	10.24	9.71	10.53	11.24	12.2	12.98	13.4	13.15	13.1	13.26	12.59	12.26	12.44	12.43	12.35	12.29	10.24	10.17	9.12	9.27	9.54	9.96	10.63	10.25	9.86	9.77	10.06	10.39	10.8	10.68	10.44	10.32	10.24	9.91	10.09	9.53	9.39	10.47	10.55	10.66	10.62	10.34	10.33	10.4	11.1	11.07	10.77
245999_at	AT5G20650	COPT5; copper ion transmembrane transporter/ high affinity copper ion transmembrane transporter	11.87	11.51	11.27	11.03	11.1	11.07	10.74	11.11	11.3	11.3	11.18	11.2	11.24	11.37	11.33	11.27	11.87	11.55	11.46	11.47	11.51	11.96	11.99	11.44	11.37	11.69	11.63	11.54	11.81	11.34	11.69	11.61	11.87	11.63	11.56	11.5	11.21	11.68	11.67	11.31	11.51	11.71	11.77	11.77	11.73	11.75	11.76
246000_at	AT5G20820	auxin-responsive protein-related	2.16	2.17	2.12	2.13	2.13	2.19	2.59	2.18	2.17	2.18	2.17	2.6	2.19	2.4	2.68	2.45	2.16	2.13	2.18	2.27	2.18	2.23	2.61	2.13	2.18	2.82	2.18	2.43	2.27	2.18	2.18	2.2	2.16	2.17	2.17	2.14	2.19	2.18	2.8	2.18	2.22	2.18	2.18	2.18	2.18	2.18	2.18
246001_at	AT5G20790	unknown protein	6.3	10.67	10.57	10.06	10.41	8.37	8.36	8.87	8.43	9.4	9.75	8.23	8.53	8.86	8.63	9.68	6.3	7.16	6.83	7.7	5.72	6.75	6.31	8.75	6.55	8.61	7.34	6.61	7.7	9.1	6.59	8.16	6.3	7.63	7.15	7.98	7.85	8.06	7.53	8.24	9.07	9.48	9.38	8.39	8.71	8.95	8.43
246002_at	AT5G20740	invertase/pectin methylesterase inhibitor family protein	8.02	7.15	6.56	6.48	7.16	7.64	7.82	7.6	7.33	7.6	6.84	7.6	7.6	7.63	7.32	7.24	8.02	7.71	6.67	6.16	7.6	8.38	8.08	8.07	6.72	6.78	7.24	8.25	7.97	7.68	6.55	6.42	8.02	7.63	7.28	7.43	7.16	7.38	8.08	8.05	7.78	7.8	7.82	7.81	8.15	7.96	7.61
246003_at	AT5G20720	CPN20 (CHAPERONIN 20); calmodulin binding	13.27	13.28	13.51	13.2	13.27	13.21	13.16	13.35	13.48	13.3	13.24	13.26	13.3	13.41	13.32	13.54	13.27	13.29	13.39	13.08	13.11	13.06	13.41	13.44	13.42	13.04	13.18	13	13.24	13.06	13.14	13.1	13.27	13.38	13.37	13.22	13.33	13.1	13.4	13.18	13.44	13.24	13.01	13.17	13.22	13.27	13.19
246004_at	AT5G20630	GER3 (GERMIN 3); oxalate oxidase	14.72	14.81	14.67	14.4	13.98	14.02	14.01	14.22	14.01	14.06	14	13.92	14.01	14.12	14.26	14.17	14.72	14.65	14.63	14.11	12.7	13.98	14.57	14.72	14.72	14.21	12.89	14.4	14.68	14.65	14.28	13.73	14.72	14.67	14.36	13.52	12.93	13.33	14.5	14.66	14.55	14.13	13.49	13.9	14.35	14.53	14.44
246005_at	AT5G08415	lipoic acid synthase family protein	7.1	7.28	7.17	7.09	7.11	7.55	7.49	7.63	7.75	7.74	7.21	7.34	7.65	7.63	7.4	7.74	7.1	7.33	7.24	6.55	7.24	7.53	7.65	7.34	7.02	6.66	7.19	7.33	7.5	6.84	6.55	6.48	7.1	7.28	7.06	7.18	7.1	7.14	7.51	7.23	7.13	6.81	6.53	7.26	7	6.78	6.84
246006_at	AT5G08290	YLS8; catalytic	12.5	12.27	12.4	12.24	12.54	12.7	12.78	12.6	12.87	12.77	12.66	12.67	12.61	12.71	12.68	12.63	12.5	12.46	12.66	12.49	12.62	12.3	12.56	12.51	12.81	12.46	12.57	12.38	12.63	12.49	12.41	13.04	12.5	12.46	12.47	12.57	12.37	12.8	12.83	12.69	12.76	12.5	12.78	12.76	12.67	12.61	12.65
246007_at	AT5G08410	FTRA2 (ferredoxin/thioredoxin reductase subunit A (variable subunit) 2); catalytic/ ferredoxin reductase/ ferredoxin:thioredoxin reductase/ lipoate synthase	12.33	12.28	12.14	12.02	11.97	11.79	11.96	12	11.97	11.97	11.83	11.78	11.82	11.83	11.85	11.93	12.33	12.25	12.02	11.8	11.57	12.01	12.57	12.41	12.23	11.71	11.79	12.33	12.7	12.23	11.7	11.88	12.33	12.41	12	11.87	11.75	11.58	12.04	12.31	12.28	11.74	11.77	11.97	12.18	12.11	11.8
246008_at	AT5G08320	unknown protein	6.65	7.25	6.62	5.74	6.59	6.97	6.91	6.42	6.84	6.16	6.48	6.84	6.7	6.78	6.84	6.64	6.65	6.74	6.84	6.9	7.26	7.08	7.07	6.84	7	6.56	7.2	7.24	6.84	6.56	6.26	7.2	6.65	7.41	6.9	6.97	7.1	7.06	6.84	6.92	7.03	6.74	7.03	7.32	6.84	6.84	6.83
246009_at	AT5G08335	ATSTE14B; protein-S-isoprenylcysteine O-methyltransferase	6.44	6.52	6.48	5.27	5.87	6.28	6.41	6.13	6.65	6.17	6.53	6.45	6.49	6.26	6.48	6.05	6.44	6.97	6.89	6.82	6.9	6.49	6.52	6.61	6.49	6.74	7.01	6.57	6.64	6.75	7.32	7.5	6.44	6.67	7.02	7	7.06	7.41	7.24	6.99	7.13	6.82	7.29	7.18	7.12	6.93	7.14
246010_at	AT5G08440	unknown protein	4	4.55	4.33	4.63	4.58	4.48	4.48	4.55	3.97	4.34	4.52	4.36	4.14	4.29	4.7	4.31	4	4.18	3.95	4.17	4.1	3.82	4.07	4.12	4.1	4.11	4.55	3.95	3.96	4.1	4.04	3.58	4	3.85	4	3.92	4.19	3.64	4.08	4.1	4.11	4.12	3.91	3.82	3.84	4.4	3.77
246011_at	AT5G08330	TCP family transcription factor, putative	9.96	10.04	8.76	8.15	9.4	9.28	8.32	7.58	8.78	8.22	8.75	9.19	8.74	8.41	9.86	8.52	9.96	9.55	8.94	9.12	9.99	10.39	9.5	8.91	9.27	9.48	10.07	10.71	9.67	9.52	9.47	8.91	9.96	9.5	9.06	8.99	9.3	9.81	9.48	8.91	9.17	9.19	10.01	10.13	9.63	9.29	9.28
246012_at	AT5G10650	zinc finger (C3HC4-type RING finger) family protein	4.93	3.76	3.32	3.75	3.62	3.62	3.86	4.03	3.46	3.62	3.5	3.78	3.21	3.68	3.07	3.62	4.93	4.02	4.19	3.94	3.72	3.75	4.5	4.02	4.07	3.99	4.35	3.99	4.32	4.22	4.08	5.2	4.93	4.11	3.99	3.64	4.38	5.27	4.91	3.99	4.03	4.54	4.14	4.81	4.84	5.13	4.85
246013_at	AT5G10660	calmodulin-binding protein-related	2.13	2.13	2.15	2.13	2.13	2.13	2.13	2.18	2.23	2.13	2.26	2.13	2.13	2.13	2.13	2.13	2.13	2.13	2.12	2.13	2.13	2.13	2.13	2.13	2.13	2.13	2.13	2.13	2.13	2.13	2.13	2.13	2.13	2.12	2.13	2.13	2.13	2.13	2.13	2.13	2.13	2.14	2.13	2.13	2.13	2.13	2.13
246015_at	AT5G10700	aminoacyl-tRNA hydrolase/ protein tyrosine phosphatase	7.95	7.95	7.38	7.48	7.72	6.92	7.63	7.27	7.46	7.68	7.65	7.69	7.97	7.5	7.34	7.25	7.95	7.98	8.36	7.92	8.1	8.79	8.39	8.25	8.26	8.33	7.92	8.44	8.35	7.83	7.92	7.84	7.95	8.26	8.02	8.42	7.94	8.19	8.52	8	7.98	7.92	8.25	8.34	7.92	7.92	7.92
246017_at	AT5G10730	binding / catalytic/ coenzyme binding	7.95	7.73	7.84	7.86	7.67	7.97	8.56	8.5	8.8	8.72	8.73	8.32	8.39	8.33	8.12	8.22	7.95	8.06	7.06	7.38	7.87	6.86	7.72	7.76	7.34	7.12	7.71	7.29	7.94	7.76	7.24	7.2	7.95	7.93	8.17	8.12	7.7	6.76	7.65	8.03	7.8	7.55	7.31	7.36	7.68	8	7.98
246018_at	AT5G10695	unknown protein	6.7	6.15	6.29	4.7	5.9	6.27	6.35	5.43	5.94	5.47	6.24	6.27	5.22	5.4	5.79	5.42	6.7	6.28	6.47	6.59	6.27	7.62	8.14	6.27	6.6	6.57	7.18	7.12	7.04	7.56	8.75	9.41	6.7	5.86	6.32	6.69	7.41	9.03	9.05	8.39	7.74	7.22	8.14	8.42	8.76	8.37	7.67
246019_at	AT5G10690	pentatricopeptide (PPR) repeat-containing protein / CBS domain-containing protein	9.42	8.85	8.49	8.41	8.51	8.51	8.34	8.15	8.17	8.31	7.91	8.18	8.48	8.63	8.14	8.04	9.42	8.91	8.46	8.18	8.7	9.3	9	8.96	8.81	8.8	9	9.34	9.08	8.96	8.35	7.89	9.42	8.98	8.43	8.51	8.14	8.38	8.78	8.59	8.93	8.81	8.94	8.7	8.94	8.6	8.74
246020_at	AT5G10710	protein binding	7.43	6.79	6.73	5.19	6.01	6.28	6.92	6.61	6.82	6.73	5.7	6.14	6.68	6.74	6.7	6.18	7.43	7.33	7.2	6.96	7.22	6.53	7.16	7.24	7.17	6.76	6.95	7.56	7.36	6.95	6.95	6.95	7.43	7.19	6.95	7	6.95	7.22	7.32	6.95	7.28	6.99	6.94	7.12	7.46	7.16	6.83
246021_at	AT5G21100	L-ascorbate oxidase, putative	9.66	9.18	8.52	8.42	8.47	8.24	7.58	8.19	7.89	8.04	8.55	8.37	8.32	8.53	8.13	7.98	9.66	9.48	8.89	9.17	9.81	8.93	8.54	9.62	9.21	9.44	9.7	8.92	8.95	9.55	8.61	8.58	9.66	9.48	9.21	9.23	9.17	8.25	8.06	9.05	9.45	9.61	8.92	8.46	8.33	8.93	9.24
246023_at	AT5G21120	EIL2 (ETHYLENE-INSENSITIVE3-LIKE 2); transcription factor	2.12	2.12	2.14	2.12	2.12	2.12	2.12	2.12	2.12	2.12	2.12	2.12	2.12	2.12	2.12	2.12	2.12	2.12	2.12	2.12	2.15	2.12	2.12	2.12	2.12	2.12	2.13	2.12	2.12	2.12	2.12	2.12	2.12	2.12	2.12	2.12	2.12	2.12	2.12	2.12	2.12	2.12	2.12	2.12	2.12	2.12	2.12
246026_at	AT5G21070	unknown protein	8.57	7.88	7.68	6.77	6.92	7.06	7.42	7.12	6.97	7.56	7.23	7.34	8.01	7.88	7.67	7.01	8.57	8.45	7.9	7.43	8.34	7.6	7.84	8.09	7.59	7.78	8.01	8.13	8.25	7.9	8.43	7.14	8.57	8.21	8.63	8.28	7.68	8.33	8.15	7.89	7.7	8.14	8.3	8.28	8.63	7.99	8.17
246027_at	AT5G21060	homoserine dehydrogenase family protein	8.42	8.37	8.3	8.46	8.71	8.47	8.68	8.65	8.83	8.47	8.46	8.72	8.46	8.72	8.58	8.49	8.42	8.47	8.68	8.38	8.42	8.24	8.38	8.48	8.55	8.34	8.29	8.27	8.09	8.33	8.46	8.24	8.42	8.58	8.49	8.69	8.31	8.37	8.42	8.66	8.79	8.42	8.36	8.1	8.31	8.45	8.51
246028_at	AT5G21170	5'-AMP-activated protein kinase beta-2 subunit, putative	7.9	7.13	6.54	6.52	5.19	5.06	5.8	4.52	6.06	6.13	5.6	5.98	5.35	6.06	7.03	6.63	7.9	7.31	8.88	9.28	7.67	8.27	7.91	7.13	8.69	9.38	8.09	8.87	7.98	7.3	8.98	8.96	7.9	7.45	7.16	7.24	7.37	8.36	7.81	7.54	7.28	7.76	8.23	8.61	8.02	7.71	7.54
246029_at	AT5G21090	leucine-rich repeat protein, putative	12.38	12.73	12.94	12.59	12.55	12.13	12.22	12.18	12.03	12.11	12.32	12.27	11.87	12.19	12.3	12.09	12.38	12.76	12.77	12.97	12.89	12.04	12.5	12.61	12.45	12.61	12.8	12.44	12.54	12.49	13.31	13.07	12.38	12.56	12.96	12.97	13.35	13.24	13.01	12.76	12.99	12.89	12.86	13.05	13.09	13.17	12.96
246030_at	AT5G21105	L-ascorbate oxidase/ copper ion binding / oxidoreductase	8.51	8.72	8.08	8.47	8.06	8.14	7.6	8.04	7.63	8.38	7.6	8.02	8.61	7.76	8.13	8.03	8.51	8.18	8.47	8.3	8.18	8.32	7.66	8.21	8.48	8.36	8.14	8.08	7.94	8.09	8.23	7.39	8.51	8.28	8.5	8.03	8.02	7.96	7.49	7.52	8.08	8.38	8.18	8.05	7.85	7.86	8.19
246031_at	AT5G21160	La domain-containing protein / proline-rich family protein	8.22	7.77	7.58	7.45	7.1	7.61	8.34	8.19	7.17	8.22	7.45	8.08	8.34	8.12	8.36	7.95	8.22	7.76	8.38	8.21	8.19	8.59	7.28	8.21	8.31	8.07	8.08	8.26	8.45	8.07	8.43	7.26	8.22	7.94	7.97	8.33	8.11	8.46	8.15	7.78	7.91	7.84	8.23	8.29	8.07	7.75	7.88
246033_at	AT5G08280	HEMC (HYDROXYMETHYLBILANE SYNTHASE); hydroxymethylbilane synthase	11.37	11.44	11.18	11.04	10.81	10.78	10.77	10.76	10.44	10.36	10.31	10.4	10.54	10.49	10.53	10.55	11.37	11.15	11.12	11	10.63	11.24	11.18	11.37	11.4	10.99	11.21	11.34	11.43	10.87	10.92	10.91	11.37	11.27	11.04	10.82	11.17	11.22	11.31	11.25	11.45	11.18	11.31	11.35	11.21	11.02	10.92
246034_at	AT5G08350	GRAM domain-containing protein / ABA-responsive protein-related	3.54	3.31	3.31	3.47	3.84	2.77	2.37	3.2	3.31	3.31	3.3	3.31	2.95	3.07	3.66	3.61	3.54	3.32	3.5	3.87	4.02	3.31	3.31	3.31	3.99	3.58	3.4	3.31	3.35	3.31	3.29	3.79	3.54	3.31	3.33	3.31	3.31	3.43	3.31	3.31	3.44	3.31	3.31	3.31	3.31	3.31	2.64
246035_at	AT5G08300	succinyl-CoA ligase (GDP-forming) alpha-chain, mitochondrial, putative / succinyl-CoA synthetase, alpha chain, putative / SCS-alpha, putative	10.45	10.57	10.41	10.5	10.76	10.47	10.67	10.63	10.44	10.9	10.65	10.73	11.01	10.86	10.8	10.88	10.45	10.63	10.92	10.66	10.41	10.51	10.66	10.44	10.6	10.66	10.28	10.42	10.69	10.4	11.02	10.97	10.45	10.53	10.8	10.9	10.75	10.87	11.06	10.67	10.99	10.86	10.81	10.86	10.85	10.87	10.92
246036_at	AT5G08370	AtAGAL2 (Arabidopsis thaliana ALPHA-GALACTOSIDASE 2); alpha-galactosidase/ catalytic/ hydrolase, hydrolyzing O-glycosyl compounds	8.32	8.27	8.18	8.08	7.89	8.09	8.1	7.99	8.08	7.91	7.83	7.85	7.98	8.01	7.88	7.79	8.32	8.54	8.32	7.99	7.91	8.8	8.41	8.85	8.58	8.33	8.19	8.23	8.4	8.42	8.26	7.65	8.32	8.51	8.48	8.45	8	7.91	8.12	8.29	8.71	8.41	8.34	8.12	8.22	8.1	8.52
246037_at	AT5G19420	Ran GTPase binding / chromatin binding / zinc ion binding	2.12	2.12	2.12	2.12	2.12	2.12	2.12	2.12	2.12	2.45	2.12	2.12	2.38	2.12	2.12	2.12	2.12	2.12	2.12	2.12	2.12	2.12	2.12	2.12	2.12	2.12	2.12	2.12	2.12	2.3	2.12	2.34	2.12	2.12	2.12	2.12	2.12	2.17	2.12	2.12	2.12	2.12	2.12	2.12	2.12	2.12	2.12
246039_at	AT5G19480	unknown protein	7.15	6.87	7.24	7.01	7.16	6.74	7.02	7.31	6.74	7.01	6.98	7.06	6.75	6.89	6.8	6.85	7.15	7.35	7.36	7.14	6.7	6.56	7.02	7.25	7.15	7.02	7.02	7.06	7.02	7.02	6.87	6.91	7.15	7.09	7.2	7.03	7.27	7.02	7.02	7.26	7.13	7.02	7.02	6.79	6.83	7.02	7.02
246040_at	AT5G19370	rhodanese-like domain-containing protein / PPIC-type PPIASE domain-containing protein	10.82	10.74	10.66	10.61	10.51	10.52	10.5	10.44	10.36	10.39	10.4	10.44	10.66	10.34	10.4	10.55	10.82	10.78	10.86	10.48	10.73	10.66	10.85	10.8	10.87	10.69	10.7	10.79	10.76	10.82	10.77	10.65	10.82	11.11	10.86	10.91	10.67	10.65	10.84	10.81	10.96	10.78	10.87	10.7	10.68	10.81	10.75
246041_at	AT5G19290	esterase/lipase/thioesterase family protein	10.56	10.13	9.52	9.41	9.53	9.38	9.37	9.69	9.86	9.51	9.56	9.75	9.69	9.84	9.67	9.51	10.56	10.44	10.29	10.2	10.62	10.54	10.27	10.63	10.5	10.53	10.63	10.16	10.35	10.44	10.35	9.88	10.56	10.29	10.48	10.27	10.17	9.95	10.4	10.57	10.31	10.62	10.35	10.11	10.29	10.35	10.49
246042_at	AT5G19440	cinnamyl-alcohol dehydrogenase, putative (CAD)	10.63	10.51	10.56	10.55	10.58	10.86	11.22	11.03	10.86	11.02	11.01	10.91	11.17	11.12	11.08	10.66	10.63	10.86	10.48	10.39	10.54	10.75	10.67	10.85	10.33	10.25	10.73	10.69	10.78	10.83	10.77	10.41	10.63	10.78	10.97	10.89	10.98	11.18	11.06	11.29	11.09	11	11.23	11.18	11.29	11.11	11.18
246043_at	AT5G19380	unknown protein	8	7.92	7.61	7.62	7.34	7.72	7.41	7.64	7.24	7.67	7.48	7.61	7.85	7.95	7.95	7.6	8	7.91	8.01	7.59	7.59	7.4	7.59	7.73	7.34	7.62	7.25	7.27	7.58	7.56	7.76	7.39	8	7.95	7.88	7.66	7.04	7.32	7.54	7.59	7.57	7.67	7.49	6.91	7.35	7.71	7.63
246044_at	AT5G19450	CDPK19 (CALCIUM-DEPENDENT PROTEIN KINASE 19); ATP binding / calcium ion binding / calmodulin-dependent protein kinase/ kinase/ protein kinase/ protein serine/threonine kinase	7.93	7.93	8.21	8.01	7.87	7.68	7.7	7.84	7.69	7.98	7.81	7.67	8.14	8	8.03	7.77	7.93	7.93	8.19	8.36	8.07	7.49	7.65	7.89	8.06	7.95	8.03	8.09	7.88	8.25	8.42	8.08	7.93	7.87	7.94	7.82	8.31	7.67	7.68	7.75	7.73	7.87	7.99	7.76	7.94	7.75	7.71
246045_at	AT5G19430	zinc finger (C3HC4-type RING finger) family protein	6.59	6.46	6.17	5.49	6.56	6.23	6.4	5.66	6.32	6.12	5.93	5.8	5.38	6.15	5.95	5.86	6.59	6.34	6.79	7.01	6.23	6.57	6.27	6.47	6.87	6.93	6.48	6.17	6.44	6.78	6.38	6.68	6.59	6.84	6.31	6.29	5.68	6.26	6.63	6.59	7.02	6.83	6.94	6.77	6.94	6.9	6.8
246047_at	AT5G28870	transposable element gene	2.13	2.15	2.13	2.13	2.28	2.13	2.13	2.13	2.13	2.12	2.19	2.13	2.13	2.13	2.13	2.13	2.13	2.13	2.13	2.13	2.55	2.13	2.62	2.13	2.13	2.13	2.13	2.56	2.13	2.13	2.13	2.28	2.13	2.13	2.12	2.13	2.25	2.13	2.13	2.35	2.13	2.14	2.13	2.13	2.13	2.13	2.13
246051_at	AT5G28840	GME (GDP-D-MANNOSE 3',5'-EPIMERASE); GDP-mannose 3,5-epimerase/ NAD or NADH binding / catalytic	11.9	11.92	12.17	12.4	12.67	12.48	12.46	12.16	12.05	12.5	12.5	12.26	12.32	12.26	12.2	12.39	11.9	12.03	12.25	12.41	11.72	11.29	11.6	11.92	12.2	12.43	11.65	11.16	11.5	12.17	12.2	12.02	11.9	11.97	11.94	12.28	11.52	11.43	11.47	11.93	12.09	11.99	11.87	11.43	11.36	11.91	11.95
246052_at	AT5G08310	pentatricopeptide (PPR) repeat-containing protein	3.61	3.6	3.53	3.63	3.32	3.6	3.66	4.46	4.49	4.88	4.55	4.39	4.75	5	5.32	5.04	3.61	2.64	2.89	3.6	3.54	3.6	4.09	3.7	3.66	3.13	3.11	3.62	4.01	3.81	3.39	3.63	3.61	3.11	3.6	3.63	3.63	3.11	4.2	3.81	4.52	3.24	3.45	3.53	3.69	3.62	3.56
246053_at	AT5G08340	riboflavin biosynthesis protein-related	6.52	6.01	5.29	5.71	5.15	6.21	6.35	6.19	6.24	6.19	6.15	6.27	6.46	6.25	5.95	6.19	6.52	5.82	6.14	6.29	6.4	6.28	6.25	6.17	6.19	6.66	6.38	6.24	6.52	6.1	6.43	6.34	6.52	6.33	5.79	5.98	6.1	6.27	6.24	6.1	6.1	6.1	6.19	6.19	6.45	5.81	5.74
246054_at	AT5G08360	unknown protein	2.89	2.89	4.01	4.35	2.55	2.93	3.31	3.27	4.01	3.84	3.08	3.21	3.01	2.92	3.67	2.96	2.89	2.92	3.86	2.99	3.48	2.93	2.93	2.89	2.93	2.91	2.93	3.29	2.9	2.89	2.93	3.51	2.89	2.93	2.96	3.27	3.01	2.93	3.24	2.89	2.89	2.89	2.89	2.89	2.93	2.93	2.89
246055_at	AT5G08380	AtAGAL1 (Arabidopsis thaliana ALPHA-GALACTOSIDASE 1); alpha-galactosidase/ catalytic/ hydrolase, hydrolyzing O-glycosyl compounds	9.89	9.62	9.83	9.39	9.23	9.34	9.77	9.85	10.44	9.9	10.07	9.96	9.93	10.2	10.13	10.13	9.89	9.94	9.48	9.27	8.78	9.15	10.39	9.98	9.5	9.37	9	9.61	10.09	10.37	9.97	9.93	9.89	9.82	9.92	9.88	9.39	9.95	10.51	10.56	10.48	10.32	10.15	10.25	10.57	10.63	10.56
246056_at	AT5G08390	FUNCTIONS IN: molecular_function unknown; INVOLVED IN: biological_process unknown; LOCATED IN: CUL4 RING ubiquitin ligase complex; EXPRESSED IN: 22 plant structures; EXPRESSED DURING: 13 growth stages; CONTAINS InterPro DOMAIN/s: WD40 repeat-like (InterPro:IPR011046), WD40 repeat, region (InterPro:IPR017986), WD40/YVTN repeat-like (InterPro:IPR015943), WD40 repeat (InterPro:IPR001680); BEST Arabi…	7.49	7.2	7.07	7.26	7.27	7.84	7.63	7.72	7.29	7.18	7.47	7.4	7.88	7.4	7.4	7.4	7.49	7.05	7.21	7.37	7.35	7.4	7.32	7.56	7.57	7.52	7.45	7.4	7.4	7.42	7.44	7.46	7.49	7.23	7.16	7.35	7.31	7.4	7.22	7.48	7.53	7.41	7.43	7.18	7.4	7.4	7.4
246057_at	AT5G08400	unknown protein	9.04	8.8	9.03	8.7	8.73	8.61	9.05	8.86	9.24	9.15	9.1	9.23	9.45	9.53	9.47	9.65	9.04	8.7	8.15	7.88	7.66	7.99	8.86	9.04	8.58	7.95	7.83	8.42	9.06	8.63	7.8	8.08	9.04	8.93	8.52	8.34	8.09	8.1	9.08	8.89	8.85	8.35	8.17	8.6	8.76	8.49	8.13
246058_at	AT5G08430	SWIB complex BAF60b domain-containing protein / plus-3 domain-containing protein / GYF domain-containing protein	7.76	7.54	7.6	8.27	8.32	8.19	7.82	8.12	7.98	8.14	8.23	7.59	7.48	7.81	7.7	7.75	7.76	7.76	7.42	8.23	8.03	7.33	7.32	7.79	7.98	8.27	8.16	7.32	7.64	8.01	7.8	7.7	7.76	7.67	7.67	7.74	7.74	7.38	7.34	7.72	8.02	7.88	7.72	7.51	7.59	7.59	7.54
246059_at	AT5G08450	FUNCTIONS IN: molecular_function unknown; INVOLVED IN: biological_process unknown; LOCATED IN: cellular_component unknown; EXPRESSED IN: 25 plant structures; EXPRESSED DURING: 15 growth stages; CONTAINS InterPro DOMAIN/s: Histone deacetylation protein Rxt3 (InterPro:IPR013951); Has 32702 Blast hits to 18312 proteins in 878 species: Archae - 45; Bacteria - 1760; Metazoa - 16233; Fungi - 3347; Plan…	7.49	7.14	7.15	7.49	7.52	7.66	7.88	7.84	7.88	7.49	7.63	7.58	7.49	7.66	7.49	7.49	7.49	7.49	7.41	7.07	7.49	7.53	7.49	7.49	7.71	7.45	7.51	7.36	7.48	7.5	7.49	7.48	7.49	7.28	7.11	7.31	7.06	7.82	7.49	7.51	7.49	7.42	7.38	7.66	7.58	7.49	7.42
246060_at	AT5G08420	RNA binding	7.8	7.71	7.69	7.28	7.44	7.78	7.77	7.67	7.18	7.63	7.49	7.65	7.46	7.68	7.86	7.66	7.8	7.57	7.88	7.51	7.55	6.74	7.37	7.89	7.73	7.39	7.72	7.67	7.77	7.47	7.15	7.07	7.8	7.7	7.77	7.63	7.94	7.52	7.33	7.53	7.8	7.43	7.44	7.68	7.57	7.32	7.52
246061_at	AT5G19320	RANGAP2 (RAN GTPASE ACTIVATING PROTEIN 2); RAN GTPase activator	7.32	7.39	7.47	7.67	7.49	7.89	8.17	7.89	7.47	7.66	7.9	8.03	8	8.1	8.05	7.8	7.32	7.18	7.47	7.12	7.21	7.37	7.29	7.44	7.36	7.31	7.37	7.47	7.43	7.55	7.66	7.47	7.32	7.21	7.38	7.13	7.7	7.66	7.25	7.38	7.21	7.34	7.7	7.36	7.41	7.39	7.47
246062_at	AT5G19330	armadillo/beta-catenin repeat family protein / BTB/POZ domain-containing protein	8.1	7.77	7.82	7.53	7.58	7.97	8.58	7.89	7.89	7.68	7.95	8.03	8.03	7.93	7.83	7.89	8.1	7.89	7.89	8.46	7.14	6.82	7.84	7.78	8.45	8.29	7.93	7.89	8.01	7.89	8.28	7.98	8.1	7.55	7.71	7.3	7.45	7.87	7.73	8.12	7.89	7.89	7.51	8.02	7.95	8.01	7.92
246063_at	AT5G19340	unknown protein	2.2	2.2	2.2	2.2	2.2	2.2	2.2	2.2	2.61	2.2	2.2	2.2	2.2	2.2	2.2	2.2	2.2	2.2	2.4	2.2	2.2	2.2	2.2	2.2	2.2	2.2	2.2	2.2	2.22	2.2	3	2.2	2.2	2.2	2.2	2.2	2.2	2.2	2.2	2.2	2.2	2.2	2.2	2.2	2.25	2.2	2.2
246064_at	AT5G19350	RNA-binding protein 45 (RBP45), putative	9.52	9.32	9.26	9.41	9.65	10.01	10.05	9.96	10.28	10.24	9.98	10.22	10.33	10.21	10.1	10.03	9.52	9.14	9.69	9.53	9.43	9.96	9.61	9.59	9.86	10.04	9.35	9.31	9.54	9.45	9.93	10.05	9.52	9.34	9.22	9.33	9.1	9.64	9.5	9.37	9.73	9.61	9.59	9.5	9.71	9.5	9.44
246066_at	AT5G19400	SMG7	6.94	6.41	6.18	6.3	6.41	6.75	6.77	6.93	6.89	7.19	6.75	7.01	7.44	7.29	7.14	6.76	6.94	6.49	6.48	6.2	6.63	7.28	6.75	6.8	6.63	6.96	6.75	6.89	6.75	6.63	7.24	6.63	6.94	6.33	6.24	6.63	6.45	6.87	6.75	6.97	6.75	6.75	6.75	6.75	6.75	6.78	6.9
246068_at	AT5G20290	40S ribosomal protein S8 (RPS8A)	14.03	14.04	13.79	13.97	14.2	14.11	14.11	14.37	14.4	14.39	14.35	14.44	14.51	14.59	14.56	14.45	14.03	13.91	14.3	14.1	14.16	14.13	14.18	14.07	14.14	14.07	13.89	14.13	14.04	13.86	14.17	13.97	14.03	14.08	14.12	14.15	14.05	14.17	14.39	13.91	14.2	14.13	14.03	14.06	14.11	13.99	14.04
246069_at	AT5G20220	zinc knuckle (CCHC-type) family protein	7.45	7.43	7.35	7.42	7.99	7.71	7.38	7.55	7.8	7.92	7.64	7.36	7.32	7.19	7.15	7.38	7.45	7.41	6.91	7.42	8.28	7.22	7.31	7.82	7.43	7.85	8.17	6.88	7.2	7.78	7.22	7.55	7.45	7.81	7.51	7.63	7.4	6.5	6.62	7.06	7.44	7.7	7.48	6.9	6.9	7.25	7.42
246070_at	AT5G20160	ribosomal protein L7Ae/L30e/S12e/Gadd45 family protein	11.27	11.93	12.46	12.46	13.09	13.29	13.86	13.74	13.6	13.74	13.56	13.58	13.74	13.64	13.65	13.72	11.27	11.92	12.25	11.8	12.2	12.22	12.29	11.96	12.11	11.39	12	11.98	12.11	11.31	11.91	11.87	11.27	12.05	12.17	12.26	12.4	12.46	12.65	12.04	12.13	11.71	11.9	12.06	11.83	11.81	11.72
246071_at	AT5G20150	SPX1 (SPX DOMAIN GENE 1)	8.58	10.79	8.42	5.61	9.7	8.41	8.04	9.3	6.52	6.36	9.62	8.06	8.82	8.85	7.05	7.13	8.58	8.42	6.47	6.16	7.93	8.37	8.54	9.7	6.71	6.69	8.35	8.74	9.44	9.53	7.29	6.82	8.58	8.37	8.28	8.2	9.2	9.03	8.98	9.59	8.98	9.19	9.48	9.25	9.61	9.5	8.9
246072_at	AT5G20240	PI (PISTILLATA); DNA binding / transcription factor	2.12	2.18	2.18	2.18	2.19	2.18	2.18	2.18	2.15	2.18	2.18	2.15	2.18	2.18	2.18	2.18	2.12	2.18	2.18	2.18	2.27	2.18	2.18	2.18	2.32	2.76	2.28	2.18	2.18	2.44	2.18	3.07	2.12	2.18	2.18	2.18	2.18	2.18	2.15	2.37	2.4	2.18	2.18	2.18	2.34	2.42	2.16
246073_at	AT5G20180	ribosomal protein L36 family protein	9.65	10.14	10.59	11.1	11.74	11.83	11.38	11.53	11.84	11.79	11.65	11.82	11.78	11.78	11.56	11.85	9.65	9.66	9.4	10.17	10.62	10.47	10.4	9.89	9.21	10.14	10.6	10.06	10.09	9.83	8.85	10.55	9.65	9.77	10.26	10.53	10.75	10.83	10.67	9.94	9.99	10.52	10.75	10.45	10.34	9.86	10.22
246074_at	AT5G20130	unknown protein	9.07	9.32	9.18	9.16	9.29	9.34	9.62	9.57	9.61	9.68	9.3	9.58	9.71	9.71	9.65	9.74	9.07	9.21	9.39	9.57	9.1	8.96	9.23	9.53	9.66	9.35	9.19	9.03	9.39	9.05	8.92	9.39	9.07	9.22	9.25	8.96	9.04	9.03	9.16	9.33	9.22	9.07	9.11	9.05	8.96	8.91	8.75
246075_at	AT5G20410	MGD2; 1,2-diacylglycerol 3-beta-galactosyltransferase/ UDP-galactosyltransferase/ transferase, transferring glycosyl groups	5.59	6.96	6.32	5.72	5.15	4.69	4.76	4.77	5.42	4.94	5.57	4.84	4.86	4.8	5.29	4.99	5.59	5.25	4.97	5.16	4.18	4.91	4.66	6.03	5.1	5.54	4.14	4.78	5.24	6.08	5.38	5.26	5.59	5.44	4.66	5.05	4.63	4.93	4.61	6.25	5.83	5.74	6.21	5.29	5.67	5.59	5.73
246076_at	AT5G20280	ATSPS1F (sucrose phosphate synthase 1F); sucrose-phosphate synthase/ transferase, transferring glycosyl groups	12.05	11.3	11.3	11.32	10.99	11.97	12.23	12.14	12.19	11.9	12.21	12.16	11.57	12.27	11.92	12.09	12.05	11.5	10.71	10.81	10.14	11.1	11.9	11.43	11.48	11.07	10.66	10.93	11.93	11.79	10.85	11.16	12.05	11.38	11.09	10.71	10.28	10.67	10.88	12.02	11.65	11.56	11.05	11.34	11.47	11.88	11.83
246079_at	AT5G20450	FUNCTIONS IN: molecular_function unknown; INVOLVED IN: biological_process unknown; LOCATED IN: cellular_component unknown; EXPRESSED IN: 17 plant structures; EXPRESSED DURING: 9 growth stages; CONTAINS InterPro DOMAIN/s: Dilute (InterPro:IPR002710); BEST Arabidopsis thaliana protein match is: XIK; motor/ protein binding (TAIR:AT5G20490.2); Has 1401 Blast hits to 1150 proteins in 266 species: Arch…	3.09	3.16	3.09	3.09	3.08	2.54	3.09	3.08	3.08	3.09	3.08	2.5	3.08	3.08	2.91	3.09	3.09	3.84	3.59	3.15	3.09	3.09	3.09	3.85	3.09	3	3.42	3.22	3.48	3.09	2.85	3.09	3.09	3.87	3.42	3.24	3.41	3.09	3.09	3.09	3.52	3.09	3.13	3.09	3.04	3.09	3.12
246082_at	AT5G20480	EFR (EF-TU RECEPTOR); ATP binding / kinase/ protein serine/threonine kinase	2.16	2.21	2.23	2.21	2.21	2.29	2.21	2.21	2.21	2.21	2.21	2.21	2.24	2.21	2.21	2.26	2.16	2.24	2.21	2.21	2.19	2.29	2.21	2.21	2.19	2.17	2.21	2.21	2.21	2.21	2.21	2.12	2.16	2.18	2.21	2.21	2.21	2.3	2.21	2.21	2.21	2.21	2.21	2.35	2.73	2.31	2.23
246085_at	AT5G20540	ATBRXL4 (BREVIS RADIX-LIKE 4)	3.93	4.46	4.23	4.94	3.5	3.62	4.26	3.79	3.36	3.37	4.01	3.74	3.61	3.79	3.84	3.48	3.93	4.73	4.86	4.5	4.11	3.56	3.45	4.82	4.13	4.67	3.43	3.37	3.67	3.73	3.72	3.54	3.93	4.62	4.35	4.81	3.42	3.43	3.69	3.69	4.55	4.95	4.28	3.59	3.72	3.45	4
246087_at	AT5G20580	unknown protein	6.78	6.76	6.67	6.56	6.43	6.6	6.59	6.69	6.72	6.87	6.59	6.48	6.66	6.75	6.59	6.64	6.78	6.59	6.56	6.58	6.59	6.59	6.63	6.79	6.4	6.74	6.42	6.6	6.62	6.57	6.93	6.52	6.78	6.57	6.59	6.59	6.56	5.99	6.58	6.47	6.96	6.63	6.25	6.49	6.56	6.56	6.61
246088_at	AT5G20600	FUNCTIONS IN: molecular_function unknown; INVOLVED IN: rRNA processing; LOCATED IN: preribosome, small subunit precursor; EXPRESSED IN: 22 plant structures; EXPRESSED DURING: 13 growth stages; CONTAINS InterPro DOMAIN/s: Nucleolar, Nop52 (InterPro:IPR010301); Has 444 Blast hits to 431 proteins in 151 species: Archae - 0; Bacteria - 10; Metazoa - 196; Fungi - 114; Plants - 27; Viruses - 0; Other E…	7.42	7.76	7.98	8.68	8.85	9.06	9.02	8.73	8.47	9.09	8.8	8.85	9.24	8.91	8.94	8.9	7.42	7.4	7.7	7.35	7.68	7.72	7.69	7.15	7.47	7.61	7.02	7.81	7.42	6.79	7.73	6.86	7.42	7.47	7.18	7.48	7.56	7.67	7.58	7	7.46	7.55	7.47	7.34	7.42	7.21	7.39
246089_at	AT5G20570	RBX1 (RING-BOX 1); protein binding	9.86	10.19	10.16	10.27	10.4	10.74	10.73	10.69	10.87	10.99	10.62	10.66	10.64	10.61	10.57	10.59	9.86	10.07	10.24	10.41	10.28	10.24	10.52	9.95	10.09	10.22	10.15	10.55	10.34	9.86	10.22	10.46	9.86	10.21	10.16	10.41	10.17	10.64	10.53	10.22	10.29	10.1	10.25	10.49	10.42	10.09	10.2
246090_at	AT5G20520	WAV2 (WAVY GROWTH 2)	8.8	8.43	7.84	8.86	8.77	8.51	8.71	8.7	8.34	8.94	8.71	8.84	8.79	8.99	8.98	8.88	8.8	8.89	9.32	9.52	8.62	8.07	8.17	8.64	9.41	9.41	8.48	8.68	8.4	8.67	9.24	8.81	8.8	8.73	8.88	8.61	8.52	8.62	8.4	8.24	8.82	8.53	8.69	8.76	8.63	8.56	8.48
246091_at	AT5G20590	unknown protein	7.66	7.19	7.19	7.24	7.29	7.35	7.38	7.19	6.97	7.04	7.19	7.31	7.18	7.54	7.19	7.19	7.66	7.54	7.22	7.19	6.68	6.91	7.19	7.13	7.19	7.3	7.17	7.05	7.61	7.19	7.19	7.19	7.66	7.54	7.45	7.17	6.67	6.69	6.7	7.05	7.19	7.22	6.99	7.19	7.12	7.3	7.52
246092_at	AT5G20500	glutaredoxin, putative	11.59	11.99	12.42	12.03	12.21	11.9	12.09	12.09	12.38	11.93	12.39	12.25	12.01	12.23	12.19	12.35	11.59	11.99	12.38	12.36	11.9	12.13	12.15	12.17	12.29	12	11.94	11.9	11.88	11.74	12.12	12.49	11.59	11.99	12.29	12.05	12.13	12.51	12.72	12.15	12.28	11.94	12.04	12.33	12.3	12.19	12.05
246094_at	AT5G19300	FUNCTIONS IN: molecular_function unknown; INVOLVED IN: biological_process unknown; LOCATED IN: cellular_component unknown; EXPRESSED IN: 20 plant structures; EXPRESSED DURING: 13 growth stages; CONTAINS InterPro DOMAIN/s: Nucleic acid-binding, OB-fold-like (InterPro:IPR016027), Protein of unknown function DUF171 (InterPro:IPR003750); Has 4766 Blast hits to 2044 proteins in 217 species: Archae - 7…	5.43	5.09	5.27	5.79	5.9	6.27	6.43	7.27	6.71	7.02	6.97	7.55	7.7	7.41	7.24	7.34	5.43	5.64	5.93	5.63	5.97	6.27	6.04	5.86	5.92	5.37	5.26	5.93	5.9	5.36	5.73	4.94	5.43	5.25	5.82	6.05	6.04	6.87	6.25	5.9	6	5.59	5.73	5.9	5.52	5.52	5.21
246095_at	AT5G19310	homeotic gene regulator, putative	5.37	4.54	4.08	4.03	3.75	4.03	4.33	4.25	4.03	4.08	4.03	4.25	4.66	4.53	4.68	4.39	5.37	4.62	5.03	4.59	4.85	4.85	4.83	4.85	4.77	5.29	4.72	4.48	5.39	5.25	5.26	4.79	5.37	4.81	4.53	4.79	4.68	4.75	4.77	4.25	4.74	4.59	4.87	5.15	4.7	4.68	4.88
246097_at	AT5G20270	HHP1 (HEPTAHELICAL TRANSMEMBRANE PROTEIN1); receptor	8.69	8.3	7.87	7.9	8.89	7.87	7.24	7.09	8.06	8.29	8.25	7.74	7.49	7.67	7.86	8.19	8.69	9.03	8.28	8.72	8.39	7.04	7.81	8.51	8.71	8.83	8.59	7.9	8.07	8.21	8.24	8.02	8.69	8.67	8.26	8.79	7.79	7.68	7.62	8.06	8.02	8.59	8.62	8.29	7.74	8.13	8.41
246098_at	AT5G20400	oxidoreductase, 2OG-Fe(II) oxygenase family protein	3.37	3.46	4.19	3.75	3.63	3.44	3.51	3.32	3.42	3.44	3.39	3.37	2.89	3.37	3.21	3.52	3.37	3.44	3.44	3.38	2.54	3.37	3.5	2.94	3.44	3.34	3.44	3.44	4.06	3.38	3.65	4.65	3.37	3.21	3.18	3.07	3.48	3.86	3.44	3.45	3.44	3.37	3.51	3.98	3.96	3.46	3.52
246099_at	AT5G20230	ATBCB (ARABIDOPSIS BLUE-COPPER-BINDING PROTEIN); copper ion binding / electron carrier	9.7	10.66	10.92	10.83	11.42	11.06	11.18	10.63	11.1	10.96	11.27	11.02	10.33	10.53	10.92	10.23	9.7	10.15	10.11	10.7	10.12	12.01	11.6	9.3	9.8	10.21	10.37	10.63	10.13	10.62	12.03	12.2	9.7	9.7	10.4	10.58	11.56	13.12	12.38	11.75	11.12	10.83	11.63	11.73	12.03	11.93	11.11
246103_at	AT5G28640	AN3 (ANGUSTIFOLIA 3); protein binding / transcription coactivator	5.46	5.58	6.18	6.27	6.11	6.62	7.11	6.38	5.78	6.49	6.21	6.08	6.48	6.65	6.01	6.08	5.46	6.23	5.94	5.97	6.1	5.33	5.42	6.11	6.1	6.28	6.45	6.35	6.12	5.97	4.95	4.79	5.46	6.43	6.08	5.87	4.92	5.59	6.33	6.13	6	6.2	5.32	6.09	6.3	6.51	6.1
246107_at	AT5G28700	transposable element gene	2.12	2.12	2.12	2.12	2.12	2.12	2.12	2.12	2.31	2.12	2.12	2.12	2.12	2.12	2.12	2.23	2.12	2.12	2.12	2.12	2.12	2.12	2.12	2.12	2.12	2.12	2.12	2.12	2.12	2.12	2.12	2.29	2.12	2.12	2.12	2.12	2.31	2.12	2.12	2.12	2.14	2.12	2.12	2.12	2.12	2.12	2.12
246109_at	AT5G20120	unknown protein	6.26	6.03	6.4	6.04	6.94	6.24	6.35	5.65	6.56	6.25	5.91	6.16	5.95	5.91	6.15	6	6.26	6.35	6.92	6.35	6.81	6.23	6.62	6.19	6.49	6.07	6.53	6.78	6.27	6.16	6.18	7.08	6.26	6.51	6.31	6.41	6.36	6.92	7.1	6.1	6.33	5.97	6.33	6.57	6.7	6.12	6.03
246110_at	AT5G20140	SOUL heme-binding family protein	9.96	9.88	9.82	9.97	9.66	10.11	9.87	9.88	9.72	9.8	10.04	9.85	9.79	10.23	10.09	10.19	9.96	9.93	10.04	9.95	10.04	9.91	9.55	10.12	10.31	10.24	10.09	9.87	9.95	9.78	9.62	9.73	9.96	10.02	10.11	9.94	9.87	9.28	9.5	9.88	9.73	9.8	9.89	9.6	9.39	9.56	9.81
246111_at	AT5G20170	unknown protein	7.07	6.81	6.64	6.78	6.86	7.27	7.58	7.02	6.88	7.04	7.29	7.63	7.78	7.59	7.5	7.36	7.07	7.08	6.71	6.5	7.12	7.61	6.97	6.99	6.91	7.22	7.25	7.38	7.06	7.46	7.02	6.9	7.07	7.02	6.82	7.02	7.02	7.13	7.14	6.98	7.12	7.17	7.42	6.99	7.5	7.14	7.18
246112_at	AT5G20200	nucleoporin-related	6.21	6.59	6.64	6.46	6.38	6.8	7.36	6.79	6.56	6.77	6.92	6.99	6.44	7.18	6.76	6.83	6.21	6.22	5.98	6.46	5.94	5.94	5.08	6.33	6.56	6.66	6.53	6.6	6.54	6.31	6.43	6.06	6.21	6.05	6.16	6.55	6.37	6.4	6.32	6.12	6.44	6.7	6.52	6.18	6.3	6.06	6.45
246114_at	AT5G20250	DIN10 (DARK INDUCIBLE 10); hydrolase, hydrolyzing O-glycosyl compounds	7.02	7.01	6.81	5.63	4.29	3.51	4.02	3.52	4.33	3.63	5.49	4.33	3.6	3.52	5.9	5.62	7.02	6	9.29	7.99	4.62	9.81	7.6	5.77	9.13	8.83	6.13	9.11	7.17	4.64	9.34	7.6	7.02	5.98	5.76	4.89	4.98	9.64	8.28	6.08	6.76	5.88	6.24	8.87	7.6	5.98	5.76
246115_at	AT5G20300	chloroplast outer membrane protein, putative	7.87	7.42	7.44	6.95	7.66	8.03	8.1	8.12	7.83	7.88	7.96	7.91	7.53	7.81	7.63	8	7.87	7.46	7.36	7.83	7.48	8	8.3	7.95	7.95	8.32	8.32	7.71	7.82	7.96	7.99	8.2	7.87	7.24	7.21	7.2	7.38	7.75	7.61	7.67	7.51	8.05	7.52	7.67	7.72	7.86	7.91
246116_at	AT5G20310	FUNCTIONS IN: molecular_function unknown; LOCATED IN: cellular_component unknown; EXPRESSED IN: sepal, flower, pollen tube; EXPRESSED DURING: 4 anthesis; BEST Arabidopsis thaliana protein match is: ATP binding / kinase/ protein kinase/ protein serine/threonine kinase (TAIR:AT2G24370.1); Has 154 Blast hits to 153 proteins in 11 species: Archae - 0; Bacteria - 0; Metazoa - 0; Fungi - 0; Plants - 15…	2.12	2.12	2.12	2.12	2.12	2.12	2.12	2.12	2.12	2.12	2.12	2.12	2.12	2.12	2.12	2.12	2.12	2.12	2.12	2.12	2.12	2.12	2.12	2.12	2.12	2.12	2.12	2.12	2.12	2.12	2.12	2.12	2.12	2.12	2.12	2.12	2.12	2.12	2.12	2.12	2.12	2.12	2.12	2.12	2.12	2.12	2.12
246117_at	AT5G20320	DCL4 (DICER-LIKE 4); RNA binding / protein binding / ribonuclease III	6.5	6.13	6.03	6.03	6.03	5.11	5.37	5.53	5.94	5.79	5.64	5.99	6.13	5.68	6.13	5.71	6.5	6.34	6.03	6.03	5.84	6.31	6.26	6.13	6.31	6.35	6.12	6.13	6.33	6.35	6.66	6.13	6.5	6.14	6.13	6.44	6.02	6.13	6.14	6.3	6.41	6.28	6.2	6.13	6.13	6.45	6.5
246119_at	AT5G20350	TIP1 (TIP GROWTH DEFECTIVE 1); S-acyltransferase/ acyl binding	10.64	10.31	10.18	10.18	9.88	9.98	10.36	10.17	9.95	10.44	10.41	10.29	10.34	10.27	10.42	10.12	10.64	10.37	10.45	10.19	9.71	10.36	10.41	10.36	10.64	10.69	10.41	10.36	10.61	10.54	11.07	10.61	10.64	10.34	10.15	9.95	10.06	10.39	10.25	10.48	10.23	10.49	10.64	10.3	10.52	10.57	10.57
246120_at	AT5G20360	octicosapeptide/Phox/Bem1p (PB1) domain-containing protein / tetratricopeptide repeat (TPR)-containing protein	7.28	7.5	7.99	8.76	8.02	7.81	7.64	7.85	7.23	7.94	8.07	7.46	7.51	7.79	7.83	7.74	7.28	7.28	7.11	7.36	6.66	4.93	6.74	7.47	7.41	7.54	6.62	6.39	7.04	7.52	7.14	6.78	7.28	7.3	6.83	7.52	6.97	6.31	6.23	7.43	7.31	7.01	6.75	6.17	6.46	6.95	7.08
246122_at	AT5G20380	PHT4;5; inorganic phosphate transmembrane transporter	8.99	8.35	8.45	8.95	9.86	9.55	9.37	9.57	9.34	9.69	9.74	9.79	9.97	9.87	9.75	9.71	8.99	8.7	8.35	8.99	9.81	8.99	8.45	8.69	8.3	9.26	9.9	9.35	8.81	9.1	8.31	8.54	8.99	8.54	8.87	9.18	9.23	8.57	8.35	8.15	8.81	9.25	9.67	8.89	8.66	8.29	8.75
246124_at	AT5G20060	phospholipase/carboxylesterase family protein	10.73	10.68	10.4	10.4	10.66	10.67	10.69	10.34	10.69	10.63	10.52	10.61	10.69	10.72	10.71	10.73	10.73	10.6	10.88	10.81	10.52	10.44	10.66	10.82	10.94	10.78	10.45	10.52	10.83	10.39	10.47	10.65	10.73	10.84	10.72	10.38	10.15	10.27	10.34	10.56	10.83	10.54	10.28	10.67	10.56	10.33	10.63
246125_at	AT5G19875	unknown protein	7.13	8.19	10.28	10.65	9.63	9.33	9.23	9.68	9.84	10.04	9.11	8.36	8.56	9.22	9.29	9.85	7.13	7.74	6.9	8.15	7.99	5.13	7.34	8.01	7.72	8.58	8	5.73	7.6	8.8	8.39	9.11	7.13	7.54	8.4	8.12	8.66	7.45	7.58	8.37	8.5	8.8	8.19	7.84	7.99	8.59	8.64
246126_at	AT5G20070	ATNUDX19 (ARABIDOPSIS THALIANA NUDIX HYDROLASE HOMOLOG 19); hydrolase/ metal ion binding	9.21	9.17	9.65	10.27	10.75	10.35	9.91	9.88	9.73	10.15	10.26	9.77	9.69	9.7	9.62	9.7	9.21	9.55	9.25	9.75	9.73	8.7	8.54	9.34	9.26	9.91	9.48	8.62	8.41	9.53	9.34	9.56	9.21	9.42	9.53	9.94	9.3	8.56	8.42	8.92	9.64	9.7	9.58	8.7	8.61	9	9.53
246131_at	AT5G20990	B73; molybdenum ion binding	9.42	9.12	9.12	9.12	8.83	8.71	9.12	9.07	9.12	9.12	9.13	9.28	9.39	9.28	9.3	9.25	9.42	9.06	9.18	8.92	9.12	9.38	9.39	9.25	9.29	9.19	9.44	9.61	9.46	9.39	9.64	9.51	9.42	8.99	9.03	9.1	9.12	9.84	9.78	9.31	9.25	9.47	9.51	9.8	9.85	9.62	9.63
246133_at	AT5G20960	AAO1 (ARABIDOPSIS ALDEHYDE OXIDASE 1); aldehyde oxidase/ indole-3-acetaldehyde oxidase	5.6	5.4	5.15	4.8	4.67	5.22	4.93	4.53	4.66	4.47	5.78	4.97	3.76	4.9	5.12	4.63	5.6	5.59	5.29	5.46	4.85	5.99	6.09	5.36	6.07	5.8	5.96	5.55	5.82	6.05	6.42	7.31	5.6	4.95	4.8	5.48	5.85	7.47	6.96	6.88	5.81	5.78	6.6	7.06	6.74	7.24	6.53
246134_at	AT5G20930	TSL (TOUSLED); kinase/ protein serine/threonine kinase	5.98	5.75	5.74	5.75	6.06	6.02	6.4	6.7	6.54	6.06	6.35	6.35	6.44	6.47	6.2	6.31	5.98	6.19	6.04	5.6	5.97	6.15	6.17	6.11	6.29	5.76	6.09	6.09	6.29	6.43	5.71	6.33	5.98	5.94	5.9	5.71	5.96	6.07	6.34	6.39	6.01	5.75	5.99	6.09	5.97	6	5.89
246135_at	AT5G20885	zinc finger (C3HC4-type RING finger) family protein	8.08	8.12	8.05	8.34	8.49	8.13	8.14	7.92	8.04	7.9	7.93	7.9	7.97	7.92	7.83	7.92	8.08	8.86	8.96	8.41	8.92	7.61	8.01	8.48	8.35	8.38	7.9	7.61	8.08	8.27	8.02	7.52	8.08	8.57	8.43	8.71	7.63	7.92	7.91	8.1	8.36	7.94	8.04	8.07	7.81	7.82	7.77
246137_at	AT5G28490	LSH1 (LIGHT-DEPENDENT SHORT HYPOCOTYLS 1)	7.56	7.41	7.68	7.68	7.62	8.47	8.34	8.48	8.1	7.83	7.86	8.1	7.94	8.34	7.68	7.68	7.56	7.33	7.66	7.54	7.56	7.79	7.9	7.64	7.3	7.8	7.66	7.85	7.62	7.68	7.68	7	7.56	7.69	7.8	7.56	7.68	7.37	7.14	7.64	7.57	8.08	7.53	6.77	7.41	7.82	8.18
246138_at	AT5G19870	unknown protein	2.12	2.12	2.12	2.12	2.12	2.12	2.12	2.12	2.12	2.12	2.12	2.12	2.12	2.12	2.12	2.12	2.12	2.12	2.13	2.12	2.12	2.12	2.12	2.12	2.16	2.12	2.12	2.12	2.12	2.12	2.12	2.12	2.12	2.12	2.12	2.12	2.12	2.12	2.12	2.12	2.12	2.13	2.12	2.12	2.12	2.12	2.12
246139_at	AT5G19900	PRLI-interacting factor, putative	6.65	6.25	6.09	6.26	6.09	6.38	6.95	6.69	6.03	6.52	6.52	6.33	6.4	6.61	5.98	6.36	6.65	6.77	6.21	6.09	6.57	6.39	6.28	6.71	6.38	6.21	6.53	6.45	6.43	7.1	6.49	6.62	6.65	6.47	6.42	6.43	6.64	6.5	6.38	6.38	6.68	6.38	6.5	6.38	6.51	6.26	6.39
246140_at	AT5G19910	SOH1 family protein	6.28	6.43	6.44	6.05	6.77	6.44	7.03	6.87	7.24	6.92	6.84	6.89	6.82	6.6	6.92	6.44	6.28	6.71	7.07	6.81	6.18	5.77	6.45	6.28	6.44	6.44	6.44	5.86	6.32	5.9	6.31	6.5	6.28	6.79	6.5	6.44	5.94	6.44	6.6	6.36	6.27	6.31	6.72	6.44	6.58	5.72	6.16
246142_at	AT5G19970	unknown protein	2.13	2.13	2.38	4.37	2.17	2.13	2.13	2.13	2.13	2.29	2.13	2.13	2.13	2.13	2.13	2.13	2.13	2.13	2.13	3.43	2.33	2.13	2.13	2.13	2.16	3.09	2.81	2.13	2.12	2.16	2.13	2.55	2.13	2.13	2.13	2.13	2.3	2.13	2.12	2.13	2.13	2.13	2.18	2.13	2.12	2.13	2.13
246143_at	AT5G19980	integral membrane family protein	9.37	9.75	9.68	9.63	9.47	8.92	8.84	8.88	8.51	9.01	9.23	9.15	9.23	9.23	9.32	9.27	9.37	9.73	9.43	9.15	9.36	8.6	9.19	9.45	9.02	8.93	9.46	9.03	9.65	9.23	9.74	9.32	9.37	9.48	9.67	9.41	9.97	10.03	9.61	9.51	8.84	9.3	9.52	9.36	9.6	9.34	9.3
246144_at	AT5G20110	dynein light chain, putative	6.01	6.88	7	6.98	7.41	7.47	7.25	7.18	7.95	8.18	7.68	7.41	6.71	7.25	7.93	7.77	6.01	6.09	6.63	7.2	6.66	6.62	6.5	5.89	6.38	7.59	6.6	6.41	6.06	6	6.78	7.48	6.01	6.12	5.37	5.97	6.88	6.71	6.5	5.89	5.89	6.59	6.72	6.57	6.12	6.55	6.32
246145_at	AT5G19880	peroxidase, putative	2.12	2.12	2.12	2.12	2.12	2.12	2.12	2.12	2.12	2.12	2.12	2.12	2.12	2.12	2.12	2.12	2.12	2.12	2.12	2.12	2.12	2.12	2.12	2.12	2.12	2.12	2.12	2.12	2.12	2.12	2.12	2.12	2.12	2.12	2.12	2.12	2.12	2.26	2.12	2.13	2.28	2.21	2.17	2.12	2.86	2.8	2.61
246146_at	AT5G20050	protein kinase family protein	7.64	7.45	7.37	7.23	6.8	7.05	7.03	6.94	7.02	7.24	6.88	7.03	7.1	6.82	6.99	7.31	7.64	7.09	7.44	7.16	7.81	7.41	7.68	7.49	7.49	7.63	7.87	7.71	7.5	7.85	7.93	8.17	7.64	7.07	7.36	7.05	7.83	7.66	7.41	7.41	7.46	7.37	7.87	7.62	7.67	7.38	7.41
246148_at	AT5G19960	RNA recognition motif (RRM)-containing protein	6.05	6.01	5.83	5.9	6.03	5.95	6.25	6.08	6.51	6.35	6.1	6.28	6.48	6.63	6.43	6.52	6.05	5.84	6.14	6.2	5.59	6.4	6.23	5.91	6.41	6.6	6.1	6.26	6.23	6.63	6.59	6.34	6.05	6.12	5.89	5.91	5.95	6.2	6.47	6.36	6.33	6.32	6.49	6.2	6.2	5.94	6.14
246149_at	AT5G19890	peroxidase, putative	2.12	2.12	2.12	2.12	2.12	2.12	2.12	2.12	2.12	2.12	2.12	2.12	2.12	2.12	2.12	2.12	2.12	2.12	2.12	2.12	2.12	2.12	2.12	2.12	2.12	2.12	2.12	2.12	2.12	2.12	2.12	2.12	2.12	2.12	2.12	2.12	2.12	2.12	2.12	2.12	2.12	2.12	2.12	2.12	2.12	2.12	2.12
246150_at	AT5G19930	integral membrane family protein	7.76	7.57	7.82	7.86	7.95	7.45	7.86	6.97	7.68	6.78	7.51	7.64	7.41	7.47	7.4	7.41	7.76	8.18	8.02	7.98	7.85	7.5	8	7.62	7.64	7.74	8.16	7.3	8.41	7.44	8.42	8.57	7.76	7.94	7.85	8.06	7.69	9.14	8.69	8.1	7.43	7.57	7.7	8.37	8.6	8.32	7.89
246151_at	AT5G19950	unknown protein	4.01	3.65	3.65	3.89	3.53	3.65	3.75	3.46	3.46	3.65	3.65	3.65	3.68	3.38	3.19	3.65	4.01	3.97	4.62	5.18	3.65	3.65	3.65	3.67	3.85	4.66	3.65	3.98	3.68	3.66	3.74	3.65	4.01	3.65	4.02	3.65	3.65	3.65	3.46	3.12	3.65	3.99	3.65	3.65	3.91	3.65	3.66
246152_at	AT5G20040	ATIPT9; ATP binding / tRNA isopentenyltransferase	8.37	8.02	8.08	8.08	7.91	7.65	7.85	8.17	8.34	8.3	7.95	8.13	8.42	8.31	8.56	8.3	8.37	7.83	8.08	7.97	8.17	8.95	8.17	8.39	8.55	8.17	8.17	8.71	8.4	7.82	7.94	7.54	8.37	8.17	7.8	8.2	7.89	8.33	8.63	8.17	8.28	8.03	8.41	8.36	8.15	7.93	7.68
246154_at	AT5G19940	plastid-lipid associated protein PAP-related / fibrillin-related	11.88	11.86	11.5	11.36	11.41	11.42	11.24	11.07	10.9	10.81	11.04	11.2	11.03	11.17	11.11	11.02	11.88	11.74	11.75	12.26	12.59	12.35	11.82	11.81	11.76	12.05	12.89	12.99	12.1	11.67	11.38	11.84	11.88	11.82	11.93	12.23	12.19	12.35	12.03	11.58	11.86	12.15	12.55	12.6	12.08	11.59	11.7
246155_at	AT5G20030	agenet domain-containing protein	3.02	2.61	2.45	2.45	2.45	2.44	2.45	2.45	2.45	2.34	2.45	2.45	2.45	2.44	2.38	2.45	3.02	2.45	2.7	2.47	2.45	3.62	2.88	2.51	3.39	2.45	2.61	2.45	2.8	2.58	2.65	2.5	3.02	2.62	2.45	2.45	2.45	2.45	2.45	2.59	2.44	2.44	2.44	2.45	2.46	2.59	3.05
246156_at	AT5G20090	unknown protein	10.91	10.96	11.04	10.77	10.96	11.01	10.89	10.89	11.05	10.82	10.97	10.96	10.9	11.16	11	11.1	10.91	11.1	11.27	11.1	11.06	10.67	11.08	11.06	11.22	10.97	11.08	10.93	11.05	10.84	10.65	11.2	10.91	11.18	11.05	11.08	11.12	11.31	11.21	11.24	11.33	10.97	11.1	11.22	11.11	11.05	11.09
246157_at	AT5G20080	NADH-cytochrome b5 reductase, putative	10.7	10.64	10.8	10.5	10.53	10.76	10.86	10.84	10.67	11.12	10.85	10.94	11.04	11.12	11.18	11.16	10.7	10.77	10.84	10.5	10.79	10.29	10.72	10.83	10.86	10.63	10.46	10.69	10.72	10.89	11.01	10.47	10.7	10.71	10.92	11.09	11.12	10.93	10.88	10.91	11.2	10.81	10.75	10.84	10.94	10.8	10.85
246158_at	AT5G19855	unknown protein	9.6	9.6	9.74	10.25	10.75	10.39	10.12	9.94	9.96	10.52	10.06	9.76	9.83	9.76	9.62	9.65	9.6	10.03	10.15	9.86	10.43	9.08	9.36	9.85	9.85	9.95	10.05	9.36	9.2	9.6	9.76	9.78	9.6	9.88	10.18	10.35	9.79	9.55	9.45	9.58	9.65	9.7	9.68	9.36	9.51	9.56	9.74
246159_at	AT5G20935	unknown protein	9.28	9.36	9.11	8.8	8.83	8.41	8.41	8.58	9.35	9.08	8.41	8.57	8.76	9.12	9.11	9.08	9.28	9.39	9.16	8.65	8.21	8.59	9.58	9.64	8.99	8.72	8.24	8.82	9.45	9.12	8.05	8.58	9.28	9.57	9.1	8.83	7.6	7.64	8.89	8.98	9.13	8.62	8.29	8.33	8.77	8.75	8.59
246160_at	AT5G21040	FBX2 (F-BOX PROTEIN 2)	8.66	8.6	8.71	8.78	8.58	8.81	8.79	8.64	8.93	8.98	8.86	8.57	8.8	8.79	8.81	8.65	8.66	8.26	8.29	8.32	8.23	8.63	8.6	8.38	8.82	8.87	8.28	8.56	8.36	8.93	8.98	8.61	8.66	8.58	8.31	8.39	8.03	8.24	8.4	8.59	8.39	8.47	8.52	8.28	8.43	8.47	8.54
246161_at	AT5G20900	JAZ12 (JASMONATE-ZIM-DOMAIN PROTEIN 12)	12.02	11.59	11.19	11.4	11.7	11.32	11.59	11.67	11.49	11.75	11.54	11.65	11.93	11.73	11.72	11.38	12.02	12.17	11.8	11.64	12.33	12.01	11.94	11.74	11.36	11.77	11.97	12.03	12	12.32	12.2	11.22	12.02	11.89	11.99	12.04	11.53	11.64	11.71	11.57	11.72	11.95	12.09	11.9	12.06	12.25	12.03
246162_at	AT4G36400	FAD linked oxidase family protein	6.68	6.51	6.31	5.6	5.81	5.41	5.68	4.92	4.98	4.98	5.22	4.96	5.06	5.34	5.65	5.13	6.68	6.63	6.55	6.41	6.22	6.2	6.6	6.58	6.37	6.29	6.73	6.56	6.72	6.2	6.7	6.2	6.68	6.61	6.38	6.3	6.44	6.42	6.21	6.66	6.28	6.25	6.43	6.47	6.84	6.61	6.65
246169_at	AT5G32470	FUNCTIONS IN: molecular_function unknown; INVOLVED IN: biological_process unknown; LOCATED IN: mitochondrion; EXPRESSED IN: 23 plant structures; EXPRESSED DURING: 13 growth stages; CONTAINS InterPro DOMAIN/s: Haem oxygenase-like, multi-helical (InterPro:IPR016084), TENA/THI-4 protein/Coenzyme PQQ biosynthesis protein C (InterPro:IPR004305); Has 1039 Blast hits to 1039 proteins in 384 species: Arc…	8	8.08	7.88	8.13	8.29	7.93	7.91	8.32	7.89	8.3	8.09	7.98	8.22	8.27	8.26	8.36	8	7.98	8.43	8.36	8.13	8.35	8.17	8.18	8.27	8.28	8.13	8.15	7.91	8.07	8.54	8.18	8	8.06	7.89	8.39	7.69	8.24	7.96	7.88	7.86	7.95	8.05	7.91	8.09	7.92	7.97
246170_at	AT5G32450	RNA recognition motif (RRM)-containing protein	10.32	10.61	10.52	10.4	10.58	10.6	10.38	9.97	10.13	10.28	10.24	10.34	10.33	10.13	10.25	10.43	10.32	10.13	10.82	10.55	10.34	10.9	10.28	10.18	10.59	10.52	10.29	10.67	10.24	9.94	10.15	10.5	10.32	10.22	10.17	10.2	10.11	10.67	10.38	9.82	9.99	10.03	10.3	10.56	10.31	9.95	9.91
246171_at	AT5G32440	LOCATED IN: chloroplast; EXPRESSED IN: 24 plant structures; EXPRESSED DURING: 15 growth stages; CONTAINS InterPro DOMAIN/s: Ubiquitin system component Cue (InterPro:IPR003892); BEST Arabidopsis thaliana protein match is: unknown protein (TAIR:AT1G80040.1); Has 303 Blast hits to 289 proteins in 67 species: Archae - 0; Bacteria - 2; Metazoa - 74; Fungi - 21; Plants - 93; Viruses - 0; Other Eukaryot…	8.77	8.76	8.65	8.49	8.64	8.24	8.55	8.46	8.74	8.46	8.39	8.3	8.15	8.49	8.38	8.46	8.77	8.77	9.2	9.48	8.73	8.78	9	8.69	9.32	9.31	8.85	8.58	8.97	8.64	9.14	9.61	8.77	8.68	8.67	8.66	8.83	9.34	8.94	9.02	8.98	8.89	8.82	9.14	9.25	9.02	8.92
246180_at	AT5G20840	phosphoinositide phosphatase family protein	7.99	7.4	7.27	7.59	8.12	7.77	7.77	7.55	7.46	8.18	7.98	7.75	8.02	7.58	8.03	7.79	7.99	7.42	7.12	7.2	7.98	7.06	7.03	7.62	7.32	7.74	8.03	8.11	7.66	7.88	8.15	7.05	7.99	7.23	7.38	7.1	6.82	7.75	7.22	7.3	7.53	7.94	7.76	8.01	7.69	7.75	7.71
246182_at	AT5G20870	glycosyl hydrolase family 17 protein	2.21	2.19	2.19	2.19	2.19	2.19	2.19	2.19	2.19	2.19	2.19	2.19	2.19	2.19	2.19	2.19	2.21	2.19	2.36	2.3	2.19	2.19	2.19	2.19	2.19	2.19	2.19	2.38	2.12	2.54	2.19	2.21	2.21	2.56	2.19	2.19	2.19	2.19	2.62	2.19	2.23	2.19	2.39	2.12	2.19	2.19	2.19
246184_at	AT5G20950	glycosyl hydrolase family 3 protein	10.94	10.87	10.56	10.41	10.35	10.54	10.85	10.38	10.67	10.47	10.6	10.89	10.63	10.89	10.95	10.6	10.94	10.75	11	10.65	10.4	11.6	11.45	10.74	11.13	11.01	10.65	11.35	11.09	11.06	11.63	11.07	10.94	10.59	10.51	10.45	10.57	11.76	11.46	10.96	10.94	10.94	10.89	11.65	11.52	11.35	11.09
246185_at	AT5G20980	ATMS3 (methionine synthase 3); 5-methyltetrahydropteroyltriglutamate-homocysteine S-methyltransferase/ methionine synthase	6.57	6.54	6.41	6.4	6.47	6.56	6.85	7.25	6.85	6.57	6.67	6.95	7.15	7.03	6.87	6.84	6.57	6.62	6.35	6.57	6.57	6.94	6.53	6.57	6.57	6.71	6.57	6.57	6.57	6.51	6.24	6.4	6.57	6.57	6.58	6.55	6.57	6.2	6.57	6.47	6.84	6.75	6.53	6.51	6.41	6.39	6.57
246188_at	AT5G21050	LOCATED IN: chloroplast; EXPRESSED IN: 14 plant structures; EXPRESSED DURING: 8 growth stages; CONTAINS InterPro DOMAIN/s: Hyccin (InterPro:IPR018619); BEST Arabidopsis thaliana protein match is: unknown protein (TAIR:AT5G64090.1); Has 170 Blast hits to 170 proteins in 49 species: Archae - 0; Bacteria - 0; Metazoa - 133; Fungi - 0; Plants - 30; Viruses - 0; Other Eukaryotes - 7 (source: NCBI BLin…	2.12	2.12	2.12	2.12	2.12	2.12	2.12	2.12	2.12	2.12	2.12	2.12	2.12	2.12	2.12	2.12	2.12	2.12	2.12	2.12	2.12	2.12	2.12	2.12	2.12	2.12	2.12	2.12	2.12	2.12	2.12	2.12	2.12	2.12	2.12	2.12	2.12	2.12	2.12	2.12	2.12	2.12	2.12	2.12	2.12	2.12	2.12
246189_at	AT5G20910	zinc finger (C3HC4-type RING finger) family protein	7.51	7.99	8.11	8.11	8.06	8.14	8.57	8.06	8.58	8.77	8.4	8.08	8.41	8.14	8.33	8.23	7.51	7.86	7.93	7.86	8.11	7.77	7.76	7.54	7.49	7.74	8.09	8.11	7.64	8.11	8.5	8.56	7.51	7.65	8.01	7.8	8.01	8.39	8.32	8.24	8.12	7.9	8.3	8.27	8.42	8.48	8.1
246190_at	AT5G21010	ATBPM5 (BTB-POZ and MATH domain 5); protein binding	6.73	6.68	6.99	7.07	7.08	7.11	7.4	7.35	7.44	7.25	7.14	7.01	7.49	7.48	7.26	7.19	6.73	6.85	7.19	6.88	6.81	6.92	7.24	6.73	6.7	7.06	6.73	7.61	6.81	6.94	7.16	7.23	6.73	6.82	6.82	6.47	6.56	6.89	6.96	6.85	6.96	6.92	7.01	7.03	7.18	6.86	6.83
246191_at	AT5G20890	chaperonin, putative	10.9	10.84	10.89	11.14	11.16	11.47	11.96	11.88	11.84	11.81	11.78	11.79	12.09	11.96	11.8	11.76	10.9	11	11.07	10.88	10.73	11.22	10.92	10.92	10.92	10.87	10.87	10.86	11	10.82	11.12	10.61	10.9	10.75	10.89	10.91	10.72	11.07	11.19	11.07	10.95	10.96	10.66	10.97	10.97	10.89	10.85
246192_at	AT5G20920	EIF2 BETA; translation initiation factor	9.67	9.68	9.41	9.53	9.77	10.18	10.21	10.21	10.18	10.38	10.05	10.23	10.3	10.33	10.22	10.27	9.67	9.67	9.67	9.33	10.09	9.19	9.9	9.87	9.84	9.47	10.02	9.66	9.86	9.32	9.59	9.72	9.67	9.54	9.86	9.69	9.99	9.94	10.12	9.91	9.68	9.67	9.8	9.96	9.97	9.67	9.86
246193_at	AT5G20880	transposable element gene	4.1	4.11	4.16	3.9	5.02	4.85	5.62	4.17	4.16	4.69	4.28	5.18	5.55	4.56	3.89	3.93	4.1	4.61	5.24	4.44	4.66	4.33	3.93	4.02	4.43	4.17	4.19	4.18	4.03	4.16	4.72	4.17	4.1	4.71	4.65	4.31	4.17	4.29	4.99	4.48	4.74	4.2	4.51	4.48	4.79	4.21	4.27
246194_at	AT4G37000	ACD2 (ACCELERATED CELL DEATH 2); red chlorophyll catabolite reductase	10.47	10.71	10.54	10.32	10.52	10.36	10.47	10.39	10.08	10.09	10.16	9.95	10.06	10.25	10.02	10.05	10.47	11.07	10.68	10.08	10.94	9.91	10.06	10.87	10.03	9.72	10.54	10.61	10.49	10.29	9.88	9.61	10.47	10.94	11.08	11.13	10.65	10.13	10.29	10.24	10.85	10.47	10.45	10.53	10.29	10.06	10.32
246195_at	AT4G36410	UBC17 (UBIQUITIN-CONJUGATING ENZYME 17); small conjugating protein ligase/ ubiquitin-protein ligase	3.28	2.88	2.45	2.6	2.36	2.36	2.59	2.59	2.59	2.59	2.4	2.2	2.51	2.36	2.42	2.47	3.28	2.87	4.63	3.44	2.97	3.98	3.29	3.36	4.37	3.47	2.59	2.5	2.79	3.46	3.08	3.06	3.28	2.59	2.6	3.03	2.51	3.02	3.58	3.22	3.62	2.69	3.03	2.4	2.2	2.43	2.36
246196_at	AT4G37090	unknown protein	5.13	5.67	5.91	6.08	6.69	6.7	6.86	7.16	7.49	7.06	6.8	6.87	6.88	7.1	7	7	5.13	5.17	5.79	5.71	6.05	6.08	6.13	5.35	5.3	4.99	4.97	5.36	5.72	4.87	5.4	5.49	5.13	5.78	5.73	6.12	6.12	6	6.08	5.33	5.76	5.44	5.03	5.64	5.45	5.23	5.39
246197_at	AT4G37010	caltractin, putative / centrin, putative	2.44	2.47	2.5	2.47	2.49	2.12	2.13	2.47	2.47	2.35	2.49	2.16	2.12	2.12	2.42	2.4	2.44	2.45	2.49	2.49	2.49	2.45	3.13	2.26	2.4	2.45	3.45	2.47	2.49	3.22	3.69	4.48	2.44	2.21	2.4	2.49	3.83	3.86	2.57	3.4	2.79	2.79	3.46	3.94	3.52	3.5	3.01
246198_at	AT4G36810	GGPS1 (GERANYLGERANYL PYROPHOSPHATE SYNTHASE 1); farnesyltranstransferase	9.9	9.5	9.33	9.1	9.17	9.06	8.91	8.87	8.49	9.22	8.9	8.96	9.42	9.16	9.21	9.25	9.9	9.46	9.37	8.77	9.55	9.35	9.46	9.68	9.28	9.23	9.35	9.78	9.77	9.68	9.54	9.11	9.9	9.63	9.45	9.3	9.34	9.29	9.57	9.27	9.32	9.42	9.39	9.29	9.52	9.47	9.49
246199_at	AT4G36530	hydrolase, alpha/beta fold family protein	11.28	10.75	11	11	11.37	11.74	12.12	11.76	11.71	11.69	11.84	11.91	11.97	11.83	11.68	11.77	11.28	11.38	10.91	10.9	11.45	11.27	10.83	11.41	11.29	10.96	11.34	11.07	11.1	11.28	10.72	10.45	11.28	11.24	11.29	11.51	11.22	10.65	10.58	11.1	11.28	11.37	11.19	10.94	10.49	10.93	11.09
246200_at	AT4G37240	unknown protein	5.86	6.8	5.72	5.77	6.02	5.95	4.94	4.74	6.24	5.35	4.84	5.36	4.98	4.85	7.11	5.71	5.86	5.78	7.31	6.81	5.63	6.66	6.11	5.74	6.79	6.44	5.77	6.56	5.77	4.75	6.41	6.52	5.86	5.77	5.77	5.7	5.7	6.39	5.96	5.55	5.72	5.68	5.65	6.21	5.81	5.77	5.61
246201_at	AT4G36750	quinone reductase family protein	7.99	8.15	7.98	7.92	7.8	7.36	7.29	7.03	7.06	7.65	7.36	7.41	7.72	7.3	7.61	7.62	7.99	8.15	8.47	8.18	7.92	7.88	7.97	7.93	8.24	8.03	7.97	8.18	8.1	8.02	8.28	8.17	7.99	8.22	7.93	7.99	7.92	8.41	7.97	8.13	7.98	7.77	8.03	8.19	8.15	8.03	7.88
246202_at	AT4G37040	MAP1D (METHIONINE AMINOPEPTIDASE 1D); aminopeptidase/ metalloexopeptidase	9.97	9.76	9.86	9.76	9.47	9.58	9.42	9.37	9.35	9.43	9.19	9.4	9.71	9.53	9.54	9.52	9.97	9.83	10.05	9.73	9.79	10.13	9.98	10.1	10.24	10.02	9.59	10.02	9.98	9.96	9.86	9.34	9.97	9.95	9.72	9.85	9.68	9.49	9.77	9.71	9.91	9.83	9.81	9.65	9.65	9.64	9.71
246203_at	AT4G36610	hydrolase, alpha/beta fold family protein	2.12	2.12	2.12	2.12	2.12	2.12	2.12	2.12	2.12	2.12	2.12	2.12	2.12	2.12	2.12	2.12	2.12	2.12	2.12	2.12	2.12	2.12	2.12	2.12	2.12	2.12	2.12	2.12	2.12	2.12	2.12	2.12	2.12	2.12	2.12	2.12	2.12	2.12	2.12	2.12	2.12	2.12	2.12	2.12	2.12	2.12	2.12
246204_at	AT4G37020	unknown protein	7.55	7.55	7.25	7.34	7.28	7.55	7.73	7.55	7.55	7.21	7.29	7.55	7.39	7.74	7.55	7.52	7.55	7.8	8.38	8.37	7.55	7.03	7.33	7.55	8.18	7.65	7.55	7.55	7.71	7.34	7.56	7.98	7.55	7.67	7.89	7.55	7.8	7.91	7.52	7.57	7.81	7.29	6.89	7.57	7.56	7.3	7.55
246205_at	AT4G36970	remorin family protein	8.56	8.54	8.25	7.84	7.1	7.91	8.37	8.8	7.96	8.15	7.92	8.51	8.21	8.31	8.32	8.22	8.56	8.41	8.72	8.47	7.8	8.35	8.82	8.56	8.91	8.35	7.4	8.16	8.68	8.49	8.16	8.27	8.56	8.45	8.13	8.35	8.51	8.6	8.54	8.21	8.34	8.12	7.68	8.11	8.65	8.53	8.32
246207_at	AT4G36960	RNA recognition motif (RRM)-containing protein	8.1	7.6	6.97	7.17	7.58	7.36	7.8	7.64	7.79	7.64	7.39	7.9	8.16	7.79	7.62	7.6	8.1	7.94	7.77	7.59	7.72	8.02	7.51	8.09	7.39	8.21	7.78	8.22	7.95	7.92	8	7.5	8.1	8.12	7.98	8.06	7.32	7.74	7.7	7.5	7.22	7.97	7.92	7.82	7.98	7.84	8.03
246209_at	AT4G36870	BLH2 (BEL1-LIKE HOMEODOMAIN 2); DNA binding / transcription factor	5.84	5.29	5.08	5.29	5.29	5.57	5.29	5.63	5.29	5.68	5.41	5.37	5.48	5.34	5.36	5.13	5.84	5.47	5.09	5.03	5.45	5.72	5.29	5.29	5.13	5.39	5.4	5.24	5.33	5.28	5.55	4.81	5.84	5.29	5.29	5.23	5.02	4.86	5.29	5.02	4.83	5.18	5.29	5.22	5.09	5.29	5.32
246210_at	AT4G36420	ribosomal protein L12 family protein	7.16	7.28	7.12	6.91	7.24	7.34	7.66	7.69	7.17	7.24	7.24	7.74	7.24	7.72	7.55	7.66	7.16	7.24	7.62	7.24	7.21	7.07	7.17	7.31	7.43	7.14	7.06	6.7	7.44	6.7	7.03	6.75	7.16	7.28	7.63	7.24	7.4	7.24	7.19	7.24	7.33	7.14	6.92	7.14	7.16	7.22	7.33
246211_at	AT4G36730	GBF1; sequence-specific DNA binding / transcription factor	8.4	8.4	8.33	8.38	8.54	8.33	8.44	8.26	8.51	8.59	8.33	8.35	8.25	8.08	8.25	8.19	8.4	8.31	8.55	8.88	8.67	8.95	8.17	8.15	8.68	8.98	8.69	8.69	8.33	7.93	8.54	8.57	8.4	8.28	8.07	8.5	8.52	8.58	8.44	7.97	8.36	8.31	8.5	8.52	8.13	8.17	8.13
246212_at	AT4G36930	SPT (SPATULA); DNA binding / transcription factor	2.61	3.03	2.29	2.29	2.12	2.27	3	2.79	2.29	2.29	2.29	2.29	2.29	2.29	2.27	2.29	2.61	2.29	2.28	2.29	2.42	2.29	2.35	2.29	2.29	2.29	2.27	2.34	2.29	2.43	2.29	2.29	2.61	2.29	2.33	2.29	2.41	2.29	2.29	2.47	2.29	2.48	2.29	2.29	2.29	2.31	2.29
246213_at	AT4G36480	ATLCB1 (LONG-CHAIN BASE1); protein binding / serine C-palmitoyltransferase	5.56	6.11	6.07	5.93	6.18	5.57	6.56	6.22	5.51	5.87	6.02	6.04	6.09	6.25	6.23	5.68	5.56	6.07	6.58	6.11	5.73	6.54	5.79	6.18	6.35	5.85	6.12	6.39	6	5.52	6.17	5.92	5.56	6.07	6.01	6.1	5.69	6.78	6.48	6.14	6.53	6.1	6.25	6.38	6.44	5.95	5.61
246215_at	AT4G37180	myb family transcription factor	6.63	6.33	5.64	4.78	6.43	7.43	7.45	7.78	7.27	6.96	7.37	7.63	7.65	7.23	7.36	6.29	6.63	7.02	6.66	6.33	8	8.14	7.04	6.84	7.1	6.17	8.05	8.08	6.93	6.92	6.41	6.21	6.63	6.41	7.12	7.41	7.55	7.95	8.02	7.27	7.63	7.72	7.87	7.9	7.28	7.1	7.29
246216_at	AT4G36380	ROT3 (ROTUNDIFOLIA 3); oxidoreductase, acting on paired donors, with incorporation or reduction of molecular oxygen, NADH or NADPH as one donor, and incorporation of one atom of oxygen / oxygen binding / steroid hydroxylase	2.58	2.57	2.58	2.58	3.03	2.67	2.66	2.58	2.57	2.58	2.57	2.71	3.1	2.59	2.58	2.58	2.58	2.57	2.58	2.34	2.77	2.79	2.58	2.58	2.58	2.58	2.58	2.58	2.57	2.58	2.58	2.58	2.58	2.58	2.58	2.58	2.85	3.21	2.58	2.58	2.58	2.58	2.61	2.52	2.58	2.58	2.58
246217_at	AT4G36920	AP2 (APETALA 2); transcription factor	7.83	8.58	7.81	7.71	8.04	8.26	7.92	7.71	7.81	7.57	7.58	7.61	7.58	7.48	7.96	7.45	7.83	7.83	7.88	7.4	7.45	7.25	7.4	7.52	7.61	7.52	6.59	7.24	7.41	7.49	8.14	6.97	7.83	7.86	7.74	7.53	6.53	7.33	7.29	7.58	7.57	7.57	7.35	7.32	7.35	7.74	7.67
246218_at	AT4G36800	RCE1 (RUB1 CONJUGATING ENZYME 1); NEDD8 ligase/ small conjugating protein ligase	8.12	8.46	8.05	7.66	7.65	8.21	7.95	8.39	7.87	7.76	7.83	7.95	7.2	7.85	7.5	8.25	8.12	7.05	8.09	8.31	7.93	7.91	8.01	8.08	8.28	8.38	8.29	7.86	8.26	8.02	7.65	8.56	8.12	7.45	7.99	7.65	8.58	8.64	7.51	7.73	7.7	8.3	8.13	8.15	7.87	7.89	8.09
246219_at	AT4G36760	ATAPP1; N-1-naphthylphthalamic acid binding / aminopeptidase	9.13	9	8.96	8.81	8.61	8.71	8.96	8.89	8.81	8.96	8.92	8.79	9.01	8.96	9.1	8.98	9.13	8.96	8.98	8.9	8.41	8.95	9.16	8.8	8.73	8.83	8.48	9.22	9.36	8.98	9.19	8.78	9.13	8.87	8.79	8.73	8.92	9.31	9.5	9.11	8.99	8.96	9.17	9.13	9.12	9.32	9.17
246220_at	AT4G37210	tetratricopeptide repeat (TPR)-containing protein	8.3	8.55	8.65	8.9	9	9.24	9.65	9.36	9.43	9.39	9.32	9.41	9.36	9.41	9.3	9.39	8.3	8.52	8.82	8.61	8.71	8.59	8.68	8.38	8.78	8.55	8.2	8.24	8.52	8.47	8.81	8.81	8.3	8.39	8.45	8.67	8.6	8.77	8.63	8.58	8.39	8.34	8.57	8.45	8.41	8.37	8.57
246221_at	AT4G37120	SMP2; single-stranded RNA binding	8.11	7.85	8.08	8.16	7.84	8.19	8.29	8.02	8.06	8.23	8.13	8.03	8.27	8.16	8.18	8.06	8.11	7.87	7.97	8.03	7.69	8.09	7.99	7.86	8.09	8.23	8.09	8.24	8.31	8.05	8.55	8.36	8.11	7.73	7.86	7.77	8.07	8.44	8.09	7.96	8.11	8.04	8.46	8.41	8.28	8.2	8.07
246222_at	AT4G36900	RAP2.10 (related to AP2 10); DNA binding / transcription factor	4.41	4.25	4.25	4.6	4.34	4.96	4.5	4.29	4.25	4.19	4.25	4.31	4.39	4.25	4.25	4.25	4.41	3.61	4.25	4.25	4.39	5.5	4.34	4.03	4.25	4.25	4.4	4.94	4.25	4.59	4.25	4.25	4.41	4.3	4.25	3.56	4.25	4.25	4.25	4.21	4.25	4.25	4.25	4.26	4.03	4.25	4.25
246223_at	AT4G36890	IRX14 (irregular xylem 14); transferase, transferring glycosyl groups / xylosyltransferase	8.35	8.45	8.43	8.83	8.72	8.26	8.4	8.23	8.21	8.42	8.28	7.97	8.38	8.34	8.26	8.33	8.35	8.43	8.54	8.23	8.32	7.71	8.02	8.32	8.35	8.06	7.88	8.09	8.12	7.74	8.35	7.8	8.35	8.25	8.17	8.21	8.41	8.07	7.95	8.31	8.19	8.02	8.01	7.89	8.04	8.19	8.17
246225_at	AT4G36910	LEJ2 (LOSS OF THE TIMING OF ET AND JA BIOSYNTHESIS 2)	8.79	8.61	8.63	8.4	8.26	8.36	8.37	8.21	7.61	8.28	7.91	7.44	7.87	7.79	7.91	7.91	8.79	8.98	9.33	8.94	8.16	6.68	7.72	8.8	9.08	8.64	8.14	7.8	8.38	8.93	8.72	8.12	8.79	9.07	9.02	8.97	8.4	7.94	8.08	8.61	9.08	8.81	8.55	8.14	8.16	8.38	8.58
246226_at	AT4G37200	HCF164; oxidoreductase, acting on sulfur group of donors, disulfide as acceptor	10.58	10.51	10.09	10.25	10.37	10.35	10.28	10.21	10.3	10.33	10.17	10.25	10.45	10.21	10.26	10.35	10.58	10.58	10.47	10.45	10.96	10.21	10.25	10.75	10.6	10.78	10.82	10.57	10.47	10.09	10.69	10.36	10.58	10.67	10.74	10.76	10.25	10.02	10.37	10.57	10.41	10.73	10.64	10.29	10.28	10.36	10.6
246228_at	AT4G36430	peroxidase, putative	2.57	2.62	2.62	2.64	2.62	2.62	2.59	2.62	2.61	2.62	2.62	2.62	2.62	2.62	2.62	2.62	2.57	2.62	2.6	2.62	2.62	2.62	2.83	2.57	2.62	2.62	2.62	2.64	2.62	2.62	2.67	2.62	2.57	2.62	3.13	2.62	3.36	2.63	2.62	2.76	2.89	2.95	3.5	2.77	2.62	2.62	2.73
246230_at	AT4G36710	transcription factor	7.02	6.75	6.54	6.61	6.16	5.63	6.41	6.6	6.26	6.33	6.61	6.23	6.63	6.64	6.09	6.44	7.02	7.29	6.61	6.33	6.29	6.39	7.29	6.75	6.48	6.61	6.16	5.81	7	6.69	7.6	6.73	7.02	7.34	6.73	6.61	6.43	6.31	6.89	7.29	6.73	7.18	6.59	6.16	6.59	7.5	7.64
246231_at	AT4G37080	unknown protein	7.88	7.42	6.61	6.15	6.3	7	6.82	6.71	6.83	6.93	6.82	6.97	7.81	7.17	7.75	7.17	7.88	7.09	7.24	7.04	7	7.06	7.04	7.53	7.6	7.45	7.33	7.53	7.39	7.59	7.3	6.88	7.88	7.32	6.82	7	7.04	6.62	7.04	6.7	7.22	7.23	7.45	6.98	6.61	6.99	7.11
246232_at	AT4G36630	EMB2754 (EMBRYO DEFECTIVE 2754); binding / small GTPase regulator	6.56	6.28	6.04	5.93	6	6.46	6.26	6.5	6.46	6.36	6.1	6.41	6.55	6.47	6.46	6.52	6.56	6.01	6.23	6.23	6.46	7.09	6.66	6.68	6.68	6.46	6.62	6.56	6.63	6.6	6.65	6.47	6.56	6.18	6.07	5.91	6.51	6.47	6.89	6.75	6.79	6.44	6.45	6.57	6.52	6.56	6.2
246233_at	AT4G36550	binding / ubiquitin-protein ligase	5.83	6.36	6.26	5.78	5.14	5.55	5.01	5.43	5.68	4.66	5.27	5.74	5.69	5.75	5.9	5.78	5.83	6.02	5.81	6.04	6.06	6.15	6.19	5.73	5.77	5.94	6	5.98	6.19	5.38	6.04	6.7	5.83	5.44	5.31	5.29	6.23	6.34	5.93	5.81	6.21	5.43	5.76	6	5.89	5.97	6.23
246234_at	AT4G37280	MRG family protein	8	7.7	7.83	7.82	7.99	8.13	8.32	8.22	7.81	8.09	8.02	8.12	8.56	8.44	8.52	8	8	8.18	8.44	8.61	8	7.35	7.42	7.84	8.3	8.62	7.8	7.75	7.92	7.56	7.74	7.5	8	8.03	7.72	7.88	7.43	7.36	7.23	7.66	7.67	7.81	7.9	7.85	7.72	7.44	7.76
246235_at	AT4G36830	GNS1/SUR4 membrane family protein	5.86	5.83	5.83	5.83	5.83	5.83	5.83	5.83	5.83	6.02	6.8	6.39	6.66	5.83	5.83	5.83	5.86	5.9	5.83	5.83	5.83	5.83	5.83	6.39	5.83	5.83	5.83	5.83	5.83	5.83	5.71	5.83	5.86	6.15	6.01	5.87	5.83	5.83	5.83	5.83	5.83	6.45	5.83	5.83	5.83	5.83	5.83
246237_at	AT4G36390	radical SAM domain-containing protein / TRAM domain-containing protein	9.62	9.29	9.2	9.08	9.07	9.55	9.32	9.64	9.43	9.73	9.52	9.72	10.18	9.78	9.78	9.76	9.62	9.01	9.32	9.2	9.19	9.63	9.52	9.54	9.66	9.53	9.39	9.6	9.69	9.54	9.21	9.11	9.62	9.19	9.06	9.11	9.21	9.01	9.4	9.28	9.46	9.36	9.35	9.17	9.15	9.05	9.14
246238_at	AT4G36670	mannitol transporter, putative	6.85	7.01	7.05	6.82	5.99	7.05	7.45	6.71	6.9	6.29	6.17	7.96	7.9	6.81	7.18	7.2	6.85	6.14	7.72	6.15	7.75	9.76	8.37	5.63	7.17	6.54	7.84	9.53	7.79	5.11	7.88	7.03	6.85	6.6	6.21	4.74	6.4	9.8	8.43	6.4	6.01	5.78	7.49	8.68	8.7	7.21	6.4
246239_at	AT4G36790	transporter-related	6.91	5.7	5.91	5.4	4.91	6.1	6.7	6.25	6.1	6.43	6.22	6.74	7.18	6.48	6.55	6.51	6.91	6.49	7.36	6.91	5.77	7.04	6.53	6.5	6.83	6.86	6.57	7.15	6.81	5.94	7.53	6.45	6.91	6.72	6.48	6.25	5.23	7.52	7.15	6.52	6.39	6.25	6.6	7.16	7.24	6.83	6.57
246240_at	AT4G37130	hydroxyproline-rich glycoprotein family protein	7.25	7.11	7.33	7.25	7.25	7.77	7.71	7.81	8.19	8.07	7.71	8.08	8.13	7.94	7.9	7.82	7.25	6.97	7.25	7.16	7.31	7.25	7.41	7.35	7.43	7.47	7.17	7.29	7.25	7.33	7.61	7.26	7.25	7.25	7.06	6.78	6.94	7.36	7.32	7.02	7.27	7.17	7.02	7.25	7.25	6.94	7.29
246244_at	AT4G37250	leucine-rich repeat family protein / protein kinase family protein	4.45	3.93	3.63	3.63	3.65	4.05	3.94	4	4.58	4.35	3.8	3.93	4.03	3.97	4.53	3.77	4.45	3.99	3.97	3.97	3.62	4.07	4.24	3.97	3.99	4.78	3.97	3.97	4.14	4.08	4.33	3.97	4.45	3.97	3.9	3.37	3.19	3.97	3.97	3.97	3.97	4.13	3.96	3.97	3.97	3.96	3.97
246245_at	AT4G36440	unknown protein	8.37	7.83	7.76	7.51	6.5	6.68	7.24	6.9	6.73	6.87	7.04	7.1	6.57	7.05	6.84	6.94	8.37	8.08	8.1	8.33	7.67	7.86	7.69	7.72	7.9	7.85	7.34	7.81	7.95	8.05	7.95	7.85	8.37	8.27	7.96	7.53	7.68	7.75	7.45	7.45	7.72	7.57	7.77	7.83	8.24	8.01	7.85
246246_at	AT4G37170	pentatricopeptide (PPR) repeat-containing protein	2.53	2.35	2.5	2.53	2.39	2.58	2.89	3.46	4.55	4	3.1	3.39	3.21	3.78	3.57	3.54	2.53	2.55	2.43	2.53	2.53	2.9	2.53	2.56	2.61	2.43	2.22	2.53	2.55	2.53	2.53	2.37	2.53	2.53	2.3	2.19	2.53	2.35	3.57	2.53	2.7	2.53	2.39	2.53	2.53	2.53	2.28
246247_at	AT4G36640	SEC14 cytosolic factor family protein / phosphoglyceride transfer family protein	7.16	7.57	8.04	8.53	8.53	7.33	6.88	7.7	7.29	7.72	8.07	6.98	7.34	7.52	7.29	7.66	7.16	8.08	7.5	7.9	7.72	5.73	6.2	7.61	6.89	7.41	7.2	6.03	6.7	7.55	7.42	7.4	7.16	8.06	8.26	8.15	8.36	7.2	6.64	7.66	8.04	7.83	7.69	7.14	6.87	7.54	7.87
246249_at	AT4G36680	pentatricopeptide (PPR) repeat-containing protein	7.16	7.29	7.18	7.66	7.69	8.3	8.46	8.48	8.05	8.4	8.27	8.42	8.5	8.47	8.42	8.18	7.16	6.88	6.97	6.52	6.57	7.18	7.11	7.15	6.64	6.59	6.77	7.12	7.48	6.96	6.82	6.61	7.16	6.76	7.24	6.93	7.34	7.23	7.54	6.88	7.07	6.85	7.02	6.97	7.04	7.01	6.97
246250_at	AT4G36880	CP1 (CYSTEINE PROTEINASE1); cysteine-type endopeptidase/ cysteine-type peptidase	2.81	2.77	2.79	3.06	2.81	2.64	2.64	2.81	2.81	2.99	3.12	2.81	3.18	2.77	2.81	2.81	2.81	2.64	2.79	2.64	2.95	2.91	2.81	2.85	3.08	2.81	2.82	2.81	2.55	2.99	2.81	3.56	2.81	2.81	2.95	2.64	2.91	2.81	2.81	2.99	2.87	2.72	2.81	2.82	2.72	2.81	2.8
246253_at	AT4G37260	MYB73 (MYB DOMAIN PROTEIN 73); DNA binding / transcription factor	9.15	9.94	8.83	8.09	8.6	9.87	9.52	8.33	10.12	8.95	8.32	9.66	9.19	8.93	10.5	8.91	9.15	8.84	8.82	8.31	7.58	9.61	8.81	8.18	8.4	8.5	7.57	9.24	8.54	8.27	8.65	8.81	9.15	8.67	8.67	7.95	7.7	9.03	8.76	8.48	8.25	8.18	8.31	8.97	8.86	8.56	8.65
246255_at	AT4G36650	ATPBRP (PLANT-SPECIFIC TFIIB-RELATED PROTEIN); RNA polymerase II transcription factor/ rDNA binding	4.76	4.68	4.68	4.74	4.68	4.64	5.3	4.7	4.88	4.68	4.63	4.67	4.53	4.25	4.68	4.3	4.76	4.84	4.74	5.03	4.68	4.62	4.64	4.65	5.39	4.61	4.53	4.64	4.68	4.68	5.04	4.64	4.76	4.68	4.95	4.68	4.64	4.68	4.06	4.95	4.96	4.68	5.06	4.45	4.61	5.07	4.68
246257_at	AT4G36690	ATU2AF65A; RNA binding / nucleic acid binding / nucleotide binding	8.92	7.78	7.68	7.75	8.55	8.79	8.84	9.04	8.65	9.19	9.09	9.07	9.62	9.17	9.24	8.95	8.92	8.38	8.17	8.08	8.37	8.93	8.58	8.51	8.48	8.69	8.73	8.89	8.8	8.83	9.07	8.17	8.92	8.09	8.16	8.21	8.11	8.61	8.65	8.37	7.98	8.7	8.81	8.65	8.77	8.45	8.59
246258_at	AT1G31840	LOCATED IN: endomembrane system; EXPRESSED IN: 21 plant structures; EXPRESSED DURING: 11 growth stages; CONTAINS InterPro DOMAIN/s: Pentatricopeptide repeat (InterPro:IPR002885); BEST Arabidopsis thaliana protein match is: pentatricopeptide (PPR) repeat-containing protein (TAIR:AT3G22470.1); Has 23098 Blast hits to 5773 proteins in 180 species: Archae - 3; Bacteria - 16; Metazoa - 407; Fungi - 45…	2.12	2.12	2.12	2.12	2.12	2.12	2.12	2.12	2.12	2.12	2.12	2.12	2.12	2.12	2.12	2.12	2.12	2.12	2.12	2.12	2.12	2.12	2.12	2.12	2.12	2.12	2.12	2.12	2.12	2.12	2.12	2.23	2.12	2.12	2.12	2.14	2.2	2.12	2.13	2.12	2.12	2.12	2.12	2.12	2.12	2.12	2.12
246259_at	AT1G31830	amino acid permease family protein	7.88	7.76	7.65	7.35	7.77	8.03	8.57	8.31	8.17	8.37	7.96	8.01	8.52	8.42	8.03	7.97	7.88	7.9	7.82	7.62	7.75	8.05	8	7.85	7.83	7.74	7.34	7.47	8	8.35	8.01	7.49	7.88	8.2	8	7.91	7.13	7.53	8.04	7.79	8.03	7.86	7.9	7.84	8.05	8.02	8.07
246260_at	AT1G31820	amino acid permease family protein	5.97	5.15	4.9	4.49	4.73	4.3	3.98	4.56	4.7	4.61	5.21	4.71	4.31	4.16	4.34	4.77	5.97	5.64	5.78	5.93	5.8	5.94	5.68	5.66	5.78	6.19	6.61	4.69	5.55	6.05	5.71	6.43	5.97	5.66	5.47	5.71	6.43	5.85	5.72	5.72	6.05	6.31	6.5	6.38	5.81	6.15	6.37
246261_at	AT1G31810	actin binding	5.21	4.82	4.21	4.12	4.13	4.82	5.13	4.9	4.82	4.79	4.71	5.46	4.82	4.85	4.94	4.82	5.21	4.71	4.05	4.5	4.38	4.82	5.44	5.21	5.1	5.01	5.64	4.77	5.36	3.57	3.74	4.96	5.21	4.46	4.07	4.72	4.34	4.86	5.15	4.82	3.99	5.19	4.96	5.05	5.11	4.82	5.08
246262_at	AT1G31790	pentatricopeptide (PPR) repeat-containing protein	4.01	4.33	4.01	3.63	3.65	4.12	4.06	4.74	4.81	4.79	4.01	4.58	4.07	5.05	4.73	4.51	4.01	3.87	4.01	3.98	3.01	3.63	4.3	4.01	4.43	4.01	3.95	3.63	4.24	3.69	3.63	4.05	4.01	4.01	4.09	3.63	3.69	3.69	4.03	3.89	4.16	3.77	4.01	4.01	4.01	4.01	3.39
246263_at	AT1G31780	FUNCTIONS IN: molecular_function unknown; INVOLVED IN: biological_process unknown; LOCATED IN: cellular_component unknown; EXPRESSED IN: 24 plant structures; EXPRESSED DURING: 15 growth stages; CONTAINS InterPro DOMAIN/s: Conserved oligomeric complex COG6 (InterPro:IPR010490); Has 281 Blast hits to 279 proteins in 131 species: Archae - 0; Bacteria - 2; Metazoa - 132; Fungi - 106; Plants - 21; Vir…	9.3	8.91	8.72	8.72	8.41	8.74	8.34	8.78	8.56	8.82	8.92	8.81	8.95	8.96	8.89	8.78	9.3	8.96	9.16	8.63	8.64	9.3	9.14	8.95	9.09	8.8	8.83	9.24	9.23	8.97	9.29	8.9	9.3	8.98	8.87	8.7	8.48	9.19	9.09	8.8	8.69	9.38	9.11	9.32	9.44	9.13	9.36
246264_at	AT1G31814	FRL2 (FRIGIDA LIKE 2)	2.91	2.73	2.63	2.9	2.93	2.54	2.73	2.73	2.67	3.11	2.73	2.72	2.54	2.73	2.58	2.63	2.91	2.78	2.97	2.73	2.73	2.63	2.8	2.8	2.94	3.15	2.75	2.73	2.73	2.76	2.77	2.96	2.91	2.73	3.01	2.48	2.65	2.82	2.58	2.73	2.73	2.91	2.62	2.63	2.67	2.88	2.96
246265_at	AT1G31860	AT-IE; phosphoribosyl-AMP cyclohydrolase/ phosphoribosyl-ATP diphosphatase	8.08	8.03	8.01	8.25	8.25	8.88	8.87	8.57	8.14	8.47	8.11	8.71	8.61	8.76	8.66	8.6	8.08	7.94	7.96	7.24	8	7.95	8	8.21	8.21	7.45	7.8	7.72	8.28	7.48	7.67	7.49	8.08	8.2	8.12	8.13	7.82	7.81	8.27	7.77	8.22	7.72	7.78	7.78	7.91	7.92	7.98
246266_at	AT1G31817	NFD3 (NUCLEAR FUSION DEFECTIVE 3); structural constituent of ribosome	7.53	7.84	7.74	7.6	7.84	8.2	8.22	8.12	7.78	7.86	7.92	8.3	8.11	8.39	7.92	8.22	7.53	7.59	7.75	7.08	7.47	7.08	7.58	7.95	7.64	6.96	7.5	7.05	7.81	7.13	7.09	7.05	7.53	7.91	8.07	7.74	7.87	8.05	7.77	7.47	7.66	7.37	7.32	7.62	7.45	7.25	7.44
246267_at	AT1G31812	ACBP6 (acyl-CoA-binding protein 6); acyl-CoA binding / phosphatidylcholine binding	12.56	12.24	12.4	12.07	12.33	12.33	12.12	12.06	12.31	12.12	11.78	11.69	11.85	11.92	11.86	11.82	12.56	12.3	12.49	12.32	12.42	12.41	12.57	12.55	12.58	12.52	12.49	12.43	12.59	12.59	12.41	12.64	12.56	12.35	12.4	12.34	12.63	12.59	12.58	12.54	12.62	12.39	12.57	12.68	12.59	12.53	12.48
246268_at	AT1G31800	CYP97A3 (CYTOCHROME P450-TYPE MONOOXYGENASE 97A3); carotene beta-ring hydroxylase/ oxygen binding	10.42	10.24	10.06	10.01	9.78	9.44	9.42	9.48	9.54	9.6	9.49	9.46	9.99	9.53	9.58	9.75	10.42	10.4	10.27	9.89	10.23	9.85	10.12	10.44	10.22	10.18	9.81	9.9	10.23	9.98	10.17	9.81	10.42	10.46	10.2	10.4	9.98	9.19	9.62	9.78	9.72	10.01	9.64	9.62	9.76	9.88	9.96
246269_at	AT4G37110	protein binding / zinc ion binding	4.83	4.21	4.4	4.19	4	4.41	4.5	4.53	3.93	4.35	4.4	4.4	5.18	4.92	4.29	4.4	4.83	4.52	4.53	4.54	4.2	4.67	4.48	5.37	4.83	5.17	4.35	4.37	4.96	4.22	4.41	4.25	4.83	4.61	4.23	4.4	4.32	4.35	4.48	4.51	4.64	4.28	4.58	4.73	4.35	4.23	4.35
246270_at	AT4G36500	unknown protein	8.73	9.96	10.36	9.72	10.21	9.85	9.23	8.17	9.5	9.03	8.95	9.28	8.72	7.94	9.11	9.38	8.73	8.87	9.68	9.07	8.99	9.37	9.42	8.83	9.4	8.98	9.11	9.2	9.47	9.02	9.68	10	8.73	8.79	9.25	9.15	9.7	10	9.75	8.41	8.49	8.6	9.39	9.87	9.92	9	8.85
246272_at	AT4G37150	MES9 (METHYL ESTERASE 9); hydrolase, acting on ester bonds / methyl indole-3-acetate esterase/ methyl jasmonate esterase/ methyl salicylate esterase	3.45	4.26	4.89	4.59	5.52	4.99	4.59	4.28	4.62	4.29	4.62	4.4	4.25	3.69	4.31	4.14	3.45	4.48	4.25	4.55	5.57	3.69	4.26	3.87	5.25	4.59	6.17	4.59	3.4	4.59	3.69	4.59	3.45	4.2	4.59	4.67	5.87	5.56	4.56	6	4.59	5.35	6.34	6.73	5.33	5.74	4.9
246275_at	AT4G36540	BEE2 (BR Enhanced Expression 2); DNA binding / transcription factor	9.68	9.02	8.61	8.19	8.41	8.26	8.17	7.51	7.56	7.58	7.39	8.09	8.32	7.82	8.03	8.29	9.68	9.27	9.69	10.16	9.61	9.33	9.66	9.94	10.11	9.93	9.62	9.46	9.59	9.14	9.63	9.42	9.68	9.37	9.17	9.21	9.43	9.37	9.26	9.48	9.5	9.32	9.2	9.3	9.25	9.06	9.15
246276_at	AT4G37270	HMA1; ATPase/ cadmium-transporting ATPase/ calcium-transporting ATPase/ copper-exporting ATPase/ zinc transporting ATPase	8.46	8.1	7.94	8.15	8.07	8.15	8.22	8.13	8.36	8.22	8.22	8.15	8.19	7.97	7.83	8.18	8.46	8.44	8.11	8.04	8.44	8.14	8.36	8.56	8.65	8.48	8.41	8.2	8.15	8.89	8.56	8.38	8.46	8.3	8.23	8.45	8.23	7.93	8.36	8.42	8.6	8.47	8.36	8.07	8.27	8.53	8.56
246278_at	AT4G37190	INVOLVED IN: protein polymerization; LOCATED IN: cytosol, plasma membrane; EXPRESSED IN: 20 plant structures; EXPRESSED DURING: 13 growth stages; CONTAINS InterPro DOMAIN/s: Beta tubulin, autoregulation binding site (InterPro:IPR013838), Tubulin/FtsZ, GTPase (InterPro:IPR003008); Has 251 Blast hits to 250 proteins in 111 species: Archae - 0; Bacteria - 0; Metazoa - 122; Fungi - 89; Plants - 28; V…	5.01	3.89	4.94	5.29	6.42	7.45	6.88	5.97	5.44	6.33	6.5	6.81	6.76	6.13	6.03	5.71	5.01	5.01	5.22	5.28	5.97	6.23	5.16	4.58	5.73	4.87	6.26	6.21	5.58	4.51	5.82	4.97	5.01	4.56	5.06	4.96	5.79	6.35	5.69	4.83	4.95	5.29	6.13	5.96	5.45	4.99	5.22
246280_at	AT4G36660	unknown protein	8.43	8.41	8.34	8.49	8.61	8.53	8.75	8.59	8.38	8.52	8.43	8.74	8.91	8.68	8.39	8.23	8.43	8.59	8.6	8.31	8.44	8.3	8.02	8.61	8.41	8.38	8.26	8.34	8.27	8.28	8.27	7.75	8.43	8.52	8.81	8.71	7.75	8.24	8.13	8.36	8.68	8.49	8.49	8.2	8.33	8.37	8.61
246281_at	AT4G36940	NAPRT1 (NICOTINATE PHOSPHORIBOSYLTRANSFERASE 1); nicotinate phosphoribosyltransferase	7.98	7.83	7.79	7.72	7.48	7.78	8.23	8.22	7.72	7.85	7.78	8.16	8.14	8.16	8.11	8.01	7.98	7.77	7.72	7.08	7.62	7.38	7.9	7.9	7.78	7.25	7.5	7.77	8	7.72	7.68	7.1	7.98	7.78	7.9	7.78	7.95	7.65	7.76	7.66	7.97	7.79	7.59	7.39	7.75	7.79	7.87
246282_at	AT4G36580	AAA-type ATPase family protein	3.31	3.31	3.19	4.33	5.55	6.54	7.09	7.37	6.97	7.29	7.19	7.17	7.4	7.2	7.22	6.93	3.31	3.04	3.31	3.31	3.19	3.8	3.14	3.19	3.19	3.31	3.19	3.19	3.64	3.19	3.48	3.19	3.31	3.19	3.31	3.54	3.19	3.92	4.03	3.19	3.14	3.19	3.25	3.25	3.19	3.19	3.31
246283_at	AT4G36860	zinc ion binding	8.44	8.28	8.28	7.81	7.9	7.84	7.79	7.68	7.72	8.29	8.13	8.23	8.59	8.04	8.5	8.36	8.44	8.28	8.89	8.62	8.34	8.32	8.43	8.14	8.83	9.09	8.5	8.62	8.35	8.29	9.22	8.55	8.44	8.28	8.24	8.22	8.28	8.35	8.28	8.03	8.21	8.56	8.82	8.64	8.58	8.31	8.52
246284_at	AT4G36780	transcription regulator	6.37	6.55	6.57	5.99	5.91	5.68	6.51	5.88	5.37	5.98	6.08	5.59	5.72	5.99	5.99	5.69	6.37	6.73	7.21	6.81	6.15	5.19	5.67	6.53	7.12	6.56	6.15	6.23	6.56	5.99	6.55	5.87	6.37	6.66	6.57	6.29	6.92	6.34	5.66	6.43	5.99	6.01	5.89	6.17	6.21	6.26	6.07
246285_at	AT4G36980	unknown protein	7.44	6.44	6.36	6.53	6.17	6.49	6.82	6.72	6.45	6.58	6.61	6.68	6.76	6.77	6.58	6.29	7.44	7.46	7.11	7.07	6.93	6.88	7.03	6.91	7.05	7.36	7.22	7.53	7.05	7.23	7.21	7.14	7.44	6.83	6.81	7.3	6.43	6.91	6.86	6.82	6.94	7.2	7.05	6.83	6.65	6.77	7.05
246286_at	AT1G31910	GHMP kinase family protein	11.16	10.62	10.47	10.38	10.18	10.62	10.89	10.8	10.84	10.81	10.8	11.1	11.01	11.08	11.11	10.95	11.16	10.62	10.66	10.42	10.52	10.92	11.18	10.78	10.65	10.68	10.84	10.72	10.9	10.9	10.71	10.92	11.16	10.67	10.69	10.66	10.51	10.99	10.98	10.82	10.62	11.05	10.82	10.91	10.85	11.13	11
246287_at	AT1G31870	unknown protein	6.7	6.61	6.63	6.63	6.83	7.15	7.43	7.06	6.96	7.15	6.99	7.05	6.95	6.97	7.15	7.05	6.7	6.37	6.43	6.13	6.11	6.47	6.45	6.55	6.68	6.2	6.54	6.45	6.64	6.69	6.78	6.53	6.7	6.3	6.32	6.2	6.54	6.59	6.69	6.51	6.51	6.55	6.59	6.54	6.29	6.7	6.63
246288_at	AT1G31850	dehydration-responsive protein, putative	9.34	8.98	8.67	8.81	8.96	9.28	9.89	9.54	9.05	9.29	8.7	8.96	9.67	9.63	9.34	9.03	9.34	9.28	9.02	8.85	7.59	8.6	9.25	9.4	8.58	8.84	7.62	9.35	9.49	9.04	9.31	8.26	9.34	9.14	9.11	8.69	6.98	8.2	9.1	9.09	9.16	8.89	8.36	8.59	9.14	9.08	9.12
246289_at	AT3G56880	VQ motif-containing protein	9.99	10.87	10.52	10.44	10.28	10.21	10.3	9.77	10.17	9.72	10.01	10.19	9.26	9.47	9.98	9.51	9.99	10.14	10.32	9.65	9.38	10.08	9.96	9.55	9.74	9.81	9.45	10.25	9.75	10.3	10.47	10.17	9.99	10.11	10.14	9.78	9.66	10.11	9.97	9.76	9.67	9.9	9.91	9.79	10.09	10.08	10.09
246290_at	AT3G56800	CAM3 (CALMODULIN 3); calcium ion binding	10.51	10.6	10.85	10.67	11	10.85	10.65	10.21	10.4	10.15	10.16	10.29	9.97	10.07	9.98	10.06	10.51	10.5	10.58	10.63	10.39	10.19	10.62	10.7	10.64	10.48	10.62	10.44	10.58	10.55	10.88	11.28	10.51	10.29	10.64	10.59	11.01	11.1	10.97	10.53	11.01	10.77	10.63	10.94	10.84	10.93	10.87
246291_at	AT3G56820	unknown protein	5.98	6.17	6.39	6.37	6.38	6.27	6.33	6.2	6.04	6.35	6.14	5.73	5.28	5.97	5.91	5.94	5.98	5.97	6.48	5.95	6.04	5.85	5.97	5.66	6.62	5.97	5.97	5.89	5.96	5.68	5.97	6.63	5.98	6.04	5.97	5.57	6.23	6.24	6.22	6.03	6.12	5.97	6.14	5.97	6.02	5.92	5.6
246292_at	AT3G56860	UBP1 interacting protein 2a (UBA2a)	9.35	9.11	9.07	9.28	9.22	9.17	9.79	9.85	9.6	10.19	9.8	9.98	10.28	10.08	9.98	9.92	9.35	9.53	9.65	8.99	9.37	9.28	9.12	9.28	9.59	9.28	9.32	9.54	9.55	9.45	9.82	8.69	9.35	9.41	9.48	9.19	9.01	9.44	9.44	9.22	9.24	9.37	9.08	9.21	9.51	9.61	9.52
246293_at	AT3G56710	SIB1 (SIGMA FACTOR BINDING PROTEIN 1); binding / protein binding	8.8	9.68	10.13	8.17	9.09	8.51	9.03	8.51	9.21	7.99	8.97	9.61	9	9.34	9.38	8.63	8.8	9.17	8.64	8.29	9.25	8.71	9.49	8.35	7.55	8.15	9.5	9.81	10.11	9.7	9.74	10.33	8.8	9.14	9.8	9.98	10.34	9.71	9.53	9.25	9.04	9.25	10.02	10.06	10.21	9.79	9.49
246294_at	AT3G56910	PSRP5 (PLASTID-SPECIFIC 50S RIBOSOMAL PROTEIN 5)	13.77	13.58	13.55	13.54	13.64	13.55	13.44	13.35	13.39	13.67	13.23	13.26	13.53	13.32	13.45	13.59	13.77	13.62	13.58	13.57	13.81	14.03	13.85	13.83	13.86	13.92	13.74	13.89	13.84	13.72	13.83	13.74	13.77	13.88	13.46	13.61	13.46	13.42	13.66	13.64	13.75	13.59	13.74	13.7	13.69	13.61	13.67
246295_at	AT3G56690	CIP111 (CAM INTERACTING PROTEIN 111); ATPase/ calmodulin binding	5.14	5.72	3.38	5	4.65	5.3	6.03	5.79	6	6.27	5.67	5.84	6.28	5.65	5.6	5.46	5.14	5.66	5.84	5.06	4.81	5.42	5.92	5.31	5.47	4.93	4.68	5.42	5.67	5.79	5.33	5.42	5.14	5.4	4.74	4.92	4.96	6.06	5.89	4.99	5.2	4.77	5.46	5.55	5.82	5.32	4.94
246296_at	AT3G56750	unknown protein	6.52	5.51	5.15	4.84	5.18	5.2	5.63	4.3	4.6	5.47	5.03	5.73	5.39	5.68	5.48	5.58	6.52	7.01	7.15	7.51	5.81	4.76	5.18	5.97	6.29	6.11	5.75	6.16	5.95	5.91	6.47	4.88	6.52	7.14	6.93	7.1	5.43	5.31	5.74	5.06	6.08	5.4	5.4	6.76	5.9	5.95	5.48
246298_at	AT3G51770	ETO1 (ETHYLENE OVERPRODUCER 1); protein binding, bridging	6.28	6.15	6.23	6.19	6.23	6.13	6.23	5.96	6.15	6.23	5.95	5.81	6.14	6.23	6.19	6.04	6.28	6.52	6.34	6.21	6.23	5.84	5.84	6.3	6.92	6.7	6.26	6.23	6.32	6.23	6.7	6.23	6.28	6.23	6.23	6.29	6.16	6.63	6.23	6.24	6.23	6.6	6.41	6.23	6.31	6.39	6.32
246300_at	AT3G51830	ATG5; phosphatidylinositol-4,5-bisphosphate 5-phosphatase	7.57	6.77	6.24	5.82	5.66	5.2	5.83	5.8	5.97	5.97	5.55	5.87	6.24	6.32	6.27	5.8	7.57	7.23	6.63	6.81	6.61	7.18	7.34	6.89	6.84	7.01	7.2	7.33	7.34	6.96	6.73	6.61	7.57	6.73	6.44	6.4	6.21	6.83	7.02	6.86	6.83	6.93	6.77	6.99	7.66	6.91	6.92
246301_at	AT3G51850	CPK13; ATP binding / calcium ion binding / calmodulin-dependent protein kinase/ kinase/ protein kinase/ protein serine/threonine kinase/ protein tyrosine kinase	9.58	9.35	9.28	9.3	9.2	9.33	9.23	9.27	8.73	9.13	9.07	9.08	9	9.32	8.95	8.73	9.58	9.3	9.44	9.7	9.13	9.06	8.75	9.36	9.34	9.53	9.53	9.27	9.4	9.47	9.12	8.88	9.58	9.38	9.34	9.34	9.24	9.24	9.02	9.06	9.46	9.55	9.43	9.24	9.22	9.28	9.33
246302_at	AT3G51860	CAX3 (CATION EXCHANGER 3); calcium:cation antiporter/ calcium:hydrogen antiporter/ cation:cation antiporter	8.8	9.66	10.28	9.97	10.84	9.57	8.87	8.78	9.31	8.93	10.53	9.55	8.58	8.93	8.71	8.83	8.8	9.99	9.9	10.78	9.84	8.82	9.5	9.23	9.52	10.65	10.4	9.32	8.72	9.2	10.6	10.77	8.8	9.4	9.75	9.78	10.45	10.4	9.86	10.59	10.89	11.01	10.83	10.81	10.57	10.84	10.8
246303_at	AT3G51870	binding / transporter	9.25	9.58	9.28	9.67	9.55	9.99	10.06	10.28	9.74	10.42	10.39	10.49	10.99	10.9	10.94	10.8	9.25	9.22	9.18	8.78	9.52	9.43	9.58	9.76	9.1	9.27	9.1	9.73	9.67	9.13	9.14	8.69	9.25	9.47	9.14	9.58	9.77	9.42	9.75	9.49	9.87	9.58	9.38	9.22	9.18	8.98	9.09
246304_at	AT3G51840	ACX4 (ACYL-COA OXIDASE 4); acyl-CoA oxidase/ oxidoreductase	9.61	9.3	9.1	8.9	8.63	8.18	8.31	7.91	8.19	8.02	8.18	8.13	8.32	8.1	8.35	8.26	9.61	9.41	9.6	9.95	9.71	9.58	9.68	9.14	9.64	9.9	10.07	10.32	9.54	9.41	10.05	10.09	9.61	9.34	9.11	9.09	9.32	9.85	9.78	9.69	9.57	9.49	9.89	10.21	9.85	9.72	9.58
246305_at	AT3G51890	protein binding / structural molecule	8.45	8.91	9.29	9.25	8.84	7.21	7.83	7.68	8.43	7.95	8.16	7.79	7.56	7.62	8.13	8.07	8.45	8.94	8.59	8.23	8.94	8.59	8.94	8.45	7.89	8.1	8.98	8.64	8.98	9.15	9.24	9.56	8.45	8.76	9.14	9.13	9.24	9.51	9.33	9.04	8.67	8.73	9.2	9.06	9.3	9.31	8.92
246306_at	AT3G51780	ATBAG4 (ARABIDOPSIS THALIANA BCL-2-ASSOCIATED ATHANOGENE 4); protein binding	8.92	8.68	8.61	8.38	8.75	9.37	9.52	9.3	9.3	9.56	8.86	9.34	9.17	9.43	9.31	9.25	8.92	8.66	8.6	8.44	8.51	8.37	9.01	8.77	8.68	8.75	8.45	8.15	8.85	8.65	8.77	8.47	8.92	8.84	8.56	8.76	8.5	8.2	8.78	8.86	8.64	8.72	8.58	8.44	8.77	8.6	8.64
246307_at	AT3G51800	ATG2; aminopeptidase/ metalloexopeptidase	11.02	11.04	11.32	11.23	11.55	11.97	12.23	12.39	12.17	12.3	12.19	12.27	12.36	12.29	12.38	12.29	11.02	11.04	11.05	10.88	11.31	11.3	11.39	11.29	11.33	10.77	11.2	11.21	11.25	11.16	11.04	10.9	11.02	11.12	11.21	11.28	11.44	11.45	11.52	11.31	11.4	11.15	11.22	11.09	11.05	11.08	11.16
246308_at	AT3G51820	G4; chlorophyll synthetase	11.98	11.8	11.44	11.64	11.67	11.68	11.6	11.68	11.56	11.59	11.48	11.5	11.71	11.64	11.65	11.51	11.98	11.78	11.77	11.97	12.05	12.18	11.71	12.05	12.15	12.18	11.93	11.92	11.96	12.13	11.79	11.85	11.98	11.84	11.92	12.14	11.71	11.8	11.62	11.79	12.06	12.01	12.06	11.79	11.69	11.56	11.77
246309_at	AT3G51790	ATG1 (ARABIDOPSIS TRANSMEMBRANE PROTEIN G1P-RELATED 1)	6.51	7	6.75	7.02	7.53	7.2	6.9	7.03	6.16	7.43	7.11	7.13	7.65	7.05	7.32	7.28	6.51	6.74	6.84	6.32	6.32	6.45	6.67	6.27	6.08	6.27	6.32	7	6.69	6.24	7.42	5.26	6.51	6.74	6.46	6.93	6.51	6.17	6.21	6.32	6.57	6.21	6.66	6.69	6.49	6.8	6.81
246310_at	AT3G51895	SULTR3;1 (SULFATE TRANSPORTER 3;1); secondary active sulfate transmembrane transporter/ sulfate transmembrane transporter/ transporter	8.57	8.62	10.43	11.61	11.33	10.85	10.16	9.65	9.9	10.84	10.77	9.73	8.96	8.96	9.87	10.27	8.57	8.94	8.97	10.26	10.02	8.55	7.8	9.15	9.07	10.3	10.49	8.7	8.22	9.09	9.01	9.52	8.57	8.65	9.11	9.39	9.63	9.03	8.39	8.88	9.06	9.77	10.03	9.53	8.87	8.55	8.55
246311_at	AT3G51880	HMGB1 (HIGH MOBILITY GROUP B 1); DNA binding / chromatin binding / structural constituent of chromatin / transcription factor	8.67	8.66	8.99	8.83	8.86	8.91	9.26	9.04	8.75	8.93	8.78	8.75	8.77	8.89	8.89	8.96	8.67	8.66	9.02	9.07	8.84	8.73	8.65	8.86	9.06	8.71	8.87	8.84	8.84	9	8.44	8.66	8.67	8.65	8.77	8.56	8.96	8.61	8.67	8.78	8.86	8.45	8.6	8.6	8.5	8.64	8.35
246312_at	AT1G31930	XLG3 (extra-large GTP-binding protein 3); guanyl nucleotide binding / signal transducer	7.3	6.96	6.9	6.97	7.05	7.72	7.73	6.97	6.93	7.33	7.4	7.58	7.37	7.25	7.45	7.83	7.3	7.16	7.09	6.76	7.13	7.21	7.14	7.27	7.47	7.89	7.51	7.42	7.31	6.77	7.7	6.69	7.3	6.41	6.43	6.86	5.79	7.44	6.57	6.78	6.8	7.48	7.59	7.47	7.32	7.18	7.02
246313_at	AT1G31920	pentatricopeptide (PPR) repeat-containing protein	6.69	6.06	6.38	6.48	6.34	6.36	5.35	5.86	5.84	6.26	6.28	6.15	5.79	5.91	6.28	6.67	6.69	6.3	6.37	7.3	6.77	6.14	6.08	6.63	6.79	7.66	6.92	6.61	6.18	6.25	6.43	6.25	6.69	6.52	6.39	6.59	5.91	5.66	5.52	5.74	6.42	6.99	6.29	5.9	5.69	6.07	6.51
246314_at	AT3G56850	AREB3 (ABA-RESPONSIVE ELEMENT BINDING PROTEIN 3); DNA binding / transcription activator/ transcription factor	7.59	7.5	7.54	7.86	7.55	7.52	7.56	7.57	7.37	7.81	7.64	7.63	7.45	7.5	7.5	7.46	7.59	7.5	7.95	7.68	7.24	7.41	7.15	7.5	7.71	7.72	7.28	7.44	7.38	7.55	7.73	7.58	7.59	7.72	7.56	7.36	7.5	7.4	7.3	7.32	7.5	7.37	7.5	7.12	7.45	7.5	7.46
246315_at	AT3G56870	unknown protein	2.62	2.62	2.62	2.62	2.62	2.97	3.4	2.62	2.75	2.99	2.95	3.32	3.06	3.25	2.74	2.62	2.62	2.53	2.53	2.52	2.58	2.6	2.62	2.62	2.57	2.51	2.51	2.6	2.79	2.52	2.62	2.68	2.62	2.64	2.58	2.6	2.6	2.58	2.62	2.47	2.62	2.6	2.62	2.8	2.62	2.61	2.62
246317_at	AT3G56900	aladin-related / adracalin-related	6.77	6.53	6.98	7.06	7.51	7.87	8.17	8.13	8.02	8.21	7.88	8.05	7.74	8.2	7.96	7.87	6.77	6.89	7.13	6.69	6.71	7.07	6.94	6.86	7.59	6.56	6.94	6.44	7.33	6.17	6.75	6.33	6.77	7.08	6.64	7.27	7.28	6.83	7.2	7.14	6.59	6.87	6.67	7.04	7.03	6.65	6.67
246318_at	AT3G56740	ubiquitin-associated (UBA)/TS-N domain-containing protein	7.57	7.04	7.05	6.65	7.06	7.38	7.44	7.17	6.93	7.56	7.39	7.4	7.86	7.74	7.48	7.39	7.57	7.42	7.43	7.27	7.38	7.06	7.15	7.26	7.39	7.39	7.38	7.59	7.31	7.4	7.75	7.39	7.57	7.29	7.41	7.3	7.2	7.39	7.41	7.39	7.51	7.39	7.5	7.39	7.55	7.84	7.58
246319_at	AT3G56680	nucleic acid binding	10.02	10.04	10.29	9.9	10.08	10.38	10.49	10.72	10.83	10.83	10.45	10.6	10.64	10.57	10.58	10.55	10.02	10.07	10.57	10.76	10.14	10.57	10.21	10.43	10.78	10.85	10	10.5	10.2	9.9	10.44	10.35	10.02	10.11	9.83	9.95	9.93	10.17	10.5	10.24	10.13	9.72	9.76	9.94	10.19	9.77	9.69
246320_at	AT1G16560	Per1-like family protein	9.65	9.69	9.73	9.52	9.11	8.85	9.01	8.68	8.38	8.96	9.05	8.93	9.33	9.25	9.37	9.09	9.65	9.97	9.88	9.56	9.34	8.42	9.17	9.59	9.45	9.39	9.15	9.25	9.78	9.03	10.03	9.26	9.65	9.81	9.83	9.59	9.65	9.85	9.81	9.53	9.52	9.38	9.39	9.6	9.98	9.71	9.63
246321_at	AT1G16640	transcriptional factor B3 family protein	2.16	2.52	2.16	2.16	2.13	2.13	2.16	2.15	2.16	2.16	2.16	2.16	2.16	2.16	2.15	2.24	2.16	2.16	3.44	3.34	2.16	2.16	2.17	2.31	3.53	2.24	2.13	2.16	2.14	2.16	2.33	2.39	2.16	2.13	2.16	2.24	2.16	2.47	2.16	2.16	2.29	2.16	2.16	2.16	2.16	2.12	2.16
246322_at	AT1G16680	DNAJ heat shock N-terminal domain-containing protein / S-locus protein, putative	7.32	6.77	6.74	6.64	6.19	6.65	6.93	6.96	6.95	6.16	6.71	6.95	6.93	7.35	6.9	6.9	7.32	7.09	6.86	7.34	7.09	7.12	7.28	7.22	7.32	7.31	6.65	6.9	7.15	7.22	6.76	7.06	7.32	7.09	6.85	6.83	6.29	6.54	6.47	6.96	7.01	6.94	6.64	6.92	6.9	6.75	6.55
246323_at	AT1G16690	transcription factor-related	4.86	4.89	4.99	5.09	5.32	5.47	5.66	5.34	5.4	5.05	5.17	5.16	5.34	5.19	5.1	4.99	4.86	4.99	5.06	4.99	4.97	5.29	5.17	4.99	5.26	4.99	4.86	4.99	4.84	5.12	5.08	4.99	4.86	4.86	4.99	4.99	4.99	4.84	4.99	5.04	5.33	4.86	4.99	4.83	4.84	4.86	4.87
246324_at	AT1G16610	SR45; RNA binding / protein binding	8.61	8.33	8.36	8.82	8.9	8.98	8.9	8.98	8.89	9.45	9.08	9.15	9.43	9.03	9.2	8.93	8.61	8.53	8.75	8.53	8.46	9.17	8.65	8.47	8.43	8.74	8.27	8.97	8.73	8.56	8.86	8.23	8.61	8.51	8.54	8.6	8.32	8.62	8.7	8.49	8.47	8.82	8.93	8.62	8.56	8.34	8.69
246326_at	AT1G16590	REV7; DNA binding	3.33	3.08	2.28	2.91	3.13	2.85	2.27	2.12	2.88	3.25	3.08	2.48	2.83	3.08	2.85	3.19	3.33	3.62	3.44	3.89	3.08	3.14	2.83	3.36	3.58	3.57	3.31	3.13	3.52	3.06	3.55	3.13	3.33	3.89	3.37	3.43	3.12	2.56	3.43	3.3	3.13	3.5	3.06	3.45	3.62	3.51	3.18
246327_at	AT1G16670	protein kinase family protein	7.44	8.06	8.72	8.02	7.03	5.87	6.91	6.66	6.95	6.63	6.73	6.98	6.32	7.22	7.16	7.24	7.44	7.85	7.37	7.61	7.82	6.58	7.67	7.46	6.36	7.04	8.01	7.67	8.1	8.12	8.3	8.4	7.44	7.68	8.21	8.42	8.49	8.58	8.15	8.16	7.49	7.72	8.09	8.16	8.44	8.26	8.24
246328_at	AT3G43590	zinc knuckle (CCHC-type) family protein	7.13	6.79	7.09	7.07	7.4	7.56	7.55	7.46	7.27	7.63	7.52	7.49	7.93	7.64	7.42	7.43	7.13	7.14	6.84	7.07	7.56	7.12	6.91	7.14	7.13	6.96	7.16	6.82	7.1	7.12	6.83	6.76	7.13	7.12	7.22	7.3	7.12	7.15	7.18	6.9	7.32	6.95	7.21	7.15	6.88	7.02	6.95
246329_at	AT3G43610	tubulin binding	6.9	6.54	6.4	6.46	6.52	6.74	6.95	7.09	6.74	7.09	6.74	6.88	7.58	7.22	7.47	7.05	6.9	6.71	6.69	6.23	6.74	7.17	6.74	6.87	7.27	6.9	6.71	6.97	7.03	6.77	6.95	6.16	6.9	6.74	6.41	6.47	6.11	6.47	6.74	6.74	6.57	6.57	6.75	6.65	6.55	6.56	6.57
246330_at	AT3G43600	AAO2 (ALDEHYDE OXIDASE 2); aldehyde oxidase	6.68	5.99	6.5	5.75	6.48	6.87	6.43	6.54	6.36	7.15	6.85	6.68	7.14	6.87	6.79	6.85	6.68	6.33	5.51	6.17	7.09	7.14	6.66	6.6	6.78	7.01	6.71	6.83	6.61	6.9	6.35	5.59	6.68	6.59	6.05	6.59	5.98	5.89	6.22	6.46	6.39	6.8	6.57	6.05	5.19	6.3	6.26
246334_at	AT3G44850	protein kinase-related	6.35	5.96	5.95	5.64	5.77	6.71	6.61	6.65	6.34	5.84	6.2	6.57	6.19	6.39	6.12	6.07	6.35	6.01	5.53	5.65	5.75	6.11	6.17	6.19	5.96	5.8	6.08	6.35	6.31	5.98	5.91	5.46	6.35	6.01	5.96	6.13	6.33	5.96	6.02	5.87	6.05	6.16	6.09	6.01	5.96	5.84	6.22
246335_at	AT3G44880	ACD1 (ACCELERATED CELL DEATH 1); iron-sulfur cluster binding / pheophorbide a oxygenase	11.26	10.6	10.23	10.38	10.48	10.51	10.29	10.45	10.47	10.66	10.67	10.71	10.78	10.77	10.82	10.62	11.26	10.79	10.29	10.51	10.86	11.28	11.19	10.81	10.35	11.04	11.11	11.11	11.09	11.48	11.29	10.56	11.26	10.8	10.75	10.62	10.37	10.71	10.82	11.09	10.49	11.3	11.15	11.09	11.2	11.35	11.43
246339_at	AT3G44890	RPL9 (RIBOSOMAL PROTEIN L9); structural constituent of ribosome	12.34	12.55	12.43	12.55	12.38	12.28	12.46	12.21	12.32	12.09	12.1	12	12.14	12.09	12.03	12.05	12.34	12.52	12.51	12.37	12.47	11.94	12.21	12.7	12.8	12.12	12.32	12.35	12.58	12.12	11.87	12.02	12.34	12.67	12.55	12.36	12.35	11.87	12.28	12.27	12.53	12.17	12.3	12.39	12.26	12.06	12.02
246343_at	AT3G56720	unknown protein	6.82	6.57	5.77	5.14	5.21	6.34	6.88	6.56	6.47	5.87	5.56	6.6	7	6.6	5.96	5.49	6.82	6.26	5.95	4.99	6.27	7.13	7	6.42	6.15	5.28	5.73	7.71	6.95	6.32	6.13	5.12	6.82	6.29	6.21	5.71	6.05	6.77	6.71	6.29	6.32	5.99	6.2	7.19	7.16	6.48	6.07
246344_at	AT3G56730	unknown protein	2.16	2.16	2.16	2.16	2.12	2.58	2.12	2.16	2.16	2.16	2.16	2.12	2.32	2.12	2.16	2.12	2.16	2.16	2.22	2.16	2.16	2.16	2.16	2.58	2.16	2.36	2.16	2.16	2.16	2.16	2.12	2.16	2.16	2.29	2.16	2.32	2.16	2.16	2.2	2.16	2.16	2.16	2.16	2.16	2.16	2.16	2.12
246345_at	AT3G56760	calcium-dependent protein kinase, putative / CDPK, putative	8.26	8.11	7.96	8.19	8.09	8.28	8.16	8.33	8.03	8.38	8.37	8.32	8.37	8.42	8.34	8.39	8.26	7.89	7.9	8.18	7.88	7.96	8.01	8.11	8.32	8.01	7.86	7.57	8.16	7.95	8.32	7.7	8.26	7.94	7.91	7.83	7.47	7.95	7.96	8.11	8.01	8.08	8.02	7.67	7.35	7.79	7.86
246346_at	AT3G56810	unknown protein	6.65	6.5	5.93	6.03	5.82	5.99	6.24	5.89	6.24	6.04	5.53	6	6.32	6.25	6.15	6.09	6.65	6.09	6.25	6.31	6.06	6.11	6.03	6.12	6.22	6.41	5.35	5.52	6.25	5.96	5.82	5.88	6.65	6.72	6.22	6.14	5.48	5.41	5.94	6.21	6.24	6.18	6.09	5.91	5.39	5.75	6.11
246347_at	AT3G56830	unknown protein	5.54	4.84	4.9	5.04	5.05	4.57	5.11	5.01	4.29	4.91	4.92	4.88	5.22	4.92	4.37	4.3	5.54	5.95	5.97	5.41	5.87	5.69	5.04	5.62	5.98	5.79	5.43	4.73	5.24	5.28	5.41	5.91	5.54	5.86	5.15	5.77	5.04	4.9	5.48	5.19	5.73	5.11	5.7	5.15	5.05	5.09	4.93
246348_at	AT3G56840	FAD-dependent oxidoreductase family protein	8.58	8.4	8.05	7.86	8.11	7.72	7.98	7.86	7.51	7.46	7.9	7.35	7.61	7.72	7.47	7.48	8.58	8.65	8.35	8.8	8.48	8.01	8.37	8.69	8.69	8.39	8.53	8.25	8.45	8.41	8.42	8.55	8.58	8.49	8.53	8.65	8.41	8.43	8.49	8.76	8.73	8.52	8.5	8.35	8.29	8.56	8.5
246350_at	AT1G16650	unknown protein	4.16	3.7	4.24	4.24	3.79	4.25	5.26	4.6	4.51	5.05	4.3	5.03	6.12	5.33	4.83	4.83	4.16	3.83	4.7	4.38	3.92	4.34	4.25	4.25	4.24	4.25	4.25	4.11	4.25	4.25	4.25	3.85	4.16	4.24	4.25	4.74	3.82	4.26	4.3	4.24	4.49	4.13	4.22	4.37	4.25	4.12	4.25
246351_at	AT1G16570	glycosyl transferase family 1 protein	8.31	8.17	7.99	7.57	7.58	7.14	7.43	7.99	7.5	7.49	7.46	7.73	7.72	7.63	7.5	7.58	8.31	8.27	8.47	8.19	7.85	8.41	8.33	8.32	8.54	8.06	8.42	8.49	8.24	8.46	8.63	8.25	8.31	8.27	8.19	8.29	8.05	8.51	8.5	8.15	8.47	7.99	8.27	8.54	8.51	8.22	8.11
246356_x_at	AT1G40150	transposable element gene	2.12	2.12	2.12	2.12	2.12	2.12	2.12	2.12	2.12	2.12	2.12	2.12	2.12	2.12	2.12	2.12	2.12	2.12	2.12	2.12	2.12	2.12	2.12	2.12	2.12	2.12	2.12	2.12	2.12	2.12	2.12	2.12	2.12	2.12	2.12	2.12	2.12	2.12	2.12	2.12	2.12	2.12	2.12	2.12	2.12	2.12	2.12
246364_at	AT1G40230	transposable element gene	2.12	2.12	2.12	2.12	2.12	2.12	2.12	2.12	2.12	2.12	2.12	2.12	2.12	2.12	2.12	2.12	2.12	2.12	2.12	2.12	2.12	2.12	2.12	2.12	2.12	2.12	2.12	2.12	2.12	2.12	2.12	2.12	2.12	2.12	2.12	2.12	2.12	2.12	2.12	2.12	2.12	2.12	2.12	2.12	2.12	2.12	2.12
246368_at	AT1G51890	leucine-rich repeat protein kinase, putative	3.78	4.54	5.11	4.47	5.56	4.91	5.08	4.28	4.65	3.41	4.8	5	3.88	3.97	4.66	4.33	3.78	4.43	3.55	4.56	5.28	4.32	5.53	3.73	3.05	4.41	5.69	4.38	4.67	5.56	7.28	7.6	3.78	3.46	4.96	5.3	7.2	7.37	6.82	5.77	5.38	6.38	6.91	7.13	7.02	7.21	6.46
246369_at	AT1G51910	protein kinase family protein	2.27	2.44	2.36	2.36	2.36	2.36	2.26	2.36	2.36	2.36	2.38	2.26	2.35	2.26	2.36	2.84	2.27	2.41	2.36	2.35	2.9	2.4	2.48	2.37	2.36	2.36	2.36	2.36	2.36	2.63	2.36	2.79	2.27	2.36	2.35	2.36	2.74	2.15	2.36	2.49	2.36	2.36	2.36	2.35	2.36	2.26	2.31
246370_at	AT1G51920	unknown protein	2.57	2.77	2.77	2.57	2.77	2.77	2.77	2.49	2.77	2.64	2.77	2.77	2.65	2.77	2.77	2.76	2.57	2.77	2.77	2.77	2.77	2.77	2.77	2.7	2.57	2.57	2.77	2.58	2.77	2.97	2.84	4.26	2.57	2.57	2.77	3.84	4.19	4.38	3.72	2.98	2.77	3.27	4.05	4.06	3.44	3.57	3.01
246371_at	AT1G51940	protein kinase family protein / peptidoglycan-binding LysM domain-containing protein	9.33	9.43	8.29	7.13	7.74	9.32	8.92	7.84	8.68	8.37	7.83	9.2	8.57	8.38	9.41	8.94	9.33	8.36	9.02	8.36	6.71	9.88	8.4	8.73	9.2	8.12	8.04	9.55	8.6	7.9	8.63	7.6	9.33	8.36	7.95	7.56	7.25	9.15	8.63	8.44	8.37	7.99	7.95	9.16	8.71	7.93	8.11
246376_at	AT1G51950	IAA18 (INDOLE-3-ACETIC ACID INDUCIBLE 18); transcription factor	8.52	8.84	8.36	8.53	8.12	7.73	7.74	8.19	8.82	8.81	8.35	8.04	8.05	8.3	9.1	8.67	8.52	8.2	8.6	8.94	8.36	7.79	8.34	8.37	8.47	9.04	8.37	8.3	8.35	8.52	8.35	8.69	8.52	8.35	8.35	8.35	8.41	8.29	8.14	8.32	8.35	8.56	8.64	8.49	8.35	8.18	8.35
246378_at	AT1G57620	emp24/gp25L/p24 family protein	7.88	8.39	8.78	8.68	8.8	8.69	8.58	8.43	8.14	8.05	8.4	8.5	8.24	8.42	8.38	8.42	7.88	8.38	8.41	8.37	8	6.75	8.08	8.43	8.56	7.77	7.98	6.96	8.44	8.07	8.09	8.2	7.88	8.2	8.64	8.32	8.76	8.38	8.24	8.19	8.45	7.74	7.84	8.32	8.32	8.3	8.19
246383_at	AT1G77360	pentatricopeptide (PPR) repeat-containing protein	2.15	2.15	2.15	2.15	2.15	2.15	2.15	2.16	2.15	2.29	2.55	2.15	2.17	2.15	2.41	2.15	2.15	2.15	2.15	2.15	2.15	2.15	2.15	2.15	2.15	2.15	2.15	2.15	2.15	2.15	2.15	2.15	2.15	2.28	2.15	2.15	2.15	2.15	2.15	2.15	2.15	2.15	2.15	2.15	2.15	2.15	2.15
246384_at	AT1G77370	glutaredoxin, putative	9.23	8.89	8.7	8.47	8.64	8.52	8.28	8.64	9	8.98	8.89	8.89	8.76	9	8.71	8.94	9.23	9.3	9.06	9.42	9.47	9.3	9.65	9.07	8.87	9.34	9.6	9.39	9.32	9.28	9.65	10.22	9.23	9.17	9.34	9.45	9.62	9.92	9.82	9.65	9.52	9.44	9.75	10.06	9.88	9.85	9.6
246386_at	AT1G77410	BGAL16 (beta-galactosidase 16); beta-galactosidase/ catalytic/ cation binding / sugar binding	2.29	2.3	2.29	2.29	2.29	2.29	2.55	2.29	2.91	2.33	2.38	2.29	2.29	2.29	2.33	2.29	2.29	2.29	2.29	2.29	2.29	2.29	2.29	2.29	2.29	2.29	2.29	2.29	2.29	2.29	2.28	2.32	2.29	2.29	2.28	2.41	2.29	2.29	2.29	2.29	2.29	2.29	2.29	2.29	2.29	2.28	2.29
246387_at	AT1G77400	FUNCTIONS IN: molecular_function unknown; INVOLVED IN: biological_process unknown; LOCATED IN: cellular_component unknown; EXPRESSED IN: 8 plant structures; EXPRESSED DURING: petal differentiation and expansion stage, D bilateral stage, E expanded cotyledon stage; BEST Arabidopsis thaliana protein match is: hydroxyproline-rich glycoprotein family protein (TAIR:AT1G21695.1); Has 289 Blast hits to …	3.23	2.96	2.58	2.96	2.96	2.75	2.96	3.06	2.91	2.58	2.96	2.94	2.96	2.96	2.12	2.3	3.23	3.24	2.96	2.96	2.96	2.96	3.23	3.44	2.96	2.96	2.96	2.96	2.99	3.93	2.96	2.89	3.23	2.98	3.01	3.72	3.01	2.83	2.96	3.25	2.96	3.1	2.96	2.94	2.97	3.2	2.97
246390_at	AT1G77330	1-aminocyclopropane-1-carboxylate oxidase, putative / ACC oxidase, putative	2.53	2.77	2.85	3.65	4.51	3.28	4	3.67	4.07	4.13	4.25	4.51	3.6	3.56	2.85	3.36	2.53	2.85	3.43	2.85	2.7	2.68	2.85	2.72	3.13	2.85	2.72	2.54	2.54	3.24	2.74	3.01	2.53	2.76	2.85	2.85	2.72	2.52	2.59	2.97	2.85	2.72	2.19	2.66	2.54	2.85	2.85
246391_at	AT1G77350	unknown protein	9.57	9.64	9.98	9.78	9.87	9.99	9.93	9.79	9.97	9.83	9.8	10.01	9.81	9.79	9.86	9.86	9.57	9.76	10.1	9.71	9.89	9.87	9.98	9.84	10.1	9.44	9.69	9.46	9.78	9.77	10	10.13	9.57	9.8	9.91	9.99	9.76	10.12	10.34	10.02	10.08	9.58	9.62	9.98	10	9.8	9.73
246393_at	AT1G58150	unknown protein	5.77	4.58	3.97	3.77	3.97	3.97	3.98	3.96	3.97	4.2	2.81	3.97	4.29	3.99	3.97	2.89	5.77	4.28	5.27	5.92	4.36	4.81	5.93	4.87	5.16	5.51	4.98	5.03	5.7	5.29	5.19	5.26	5.77	5.34	4.68	5.11	4.21	4.32	4.9	4.5	4.93	4.51	4.83	4.63	5.11	4.53	4.5
246394_at	AT1G58160	jacalin lectin family protein	2.9	2.86	2.82	2.86	3.32	2.86	2.72	2.74	2.86	2.69	2.72	2.76	2.92	2.77	2.17	2.81	2.9	3.04	2.92	3.33	2.88	2.76	3.39	3.1	3.65	3.23	2.99	2.69	3.08	2.74	3.15	3.43	2.9	2.87	2.86	2.86	2.86	2.82	2.85	2.52	2.9	2.69	2.73	3.24	2.88	3.03	2.98
246395_at	AT1G58170	disease resistance-responsive protein-related / dirigent protein-related	4.88	5.24	5.19	5.27	5.2	4.88	4.6	5.01	4.7	5.05	5.12	4.43	4.87	4.83	4.62	4.88	4.88	4.88	4.91	4.84	4.88	4.51	4.93	5.24	4.88	4.93	4.88	4.62	5.02	5.43	4.83	4.88	4.88	4.88	5.44	5.13	5.18	4.83	4.62	4.83	5.06	4.66	4.77	4.51	4.83	4.79	4.88
246396_at	AT1G58180	carbonic anhydrase family protein / carbonate dehydratase family protein	7.59	7.54	7.82	6.65	6.46	5.67	6.02	5.62	7.14	6.69	6.24	5.68	5.89	5.95	6.97	6.95	7.59	7.67	8.12	8.34	7.63	7.6	7.83	7.57	8.1	8.3	8.18	7.74	7.74	7.82	8.64	8.89	7.59	7.37	7.42	7.41	7.77	8.29	8.11	8.04	7.7	7.74	7.91	8.34	8.21	8.16	7.95
246398_at	AT1G58100	TCP family transcription factor, putative	6.98	7.25	6.86	6.89	6.34	6.65	6.86	6.27	6.86	6.88	6.44	6.58	6.64	6.81	7.14	6.86	6.98	6.79	7.54	7.61	6.77	7.18	6.86	6.64	7.16	7.72	6.46	6.87	6.7	7.14	7.8	7.22	6.98	7.13	7.1	7.03	6.63	6.93	6.79	6.73	6.78	6.89	6.86	6.48	6.65	6.84	7.27
246399_at	AT1G58110	bZIP family transcription factor	9.11	8.88	8.87	8.3	7.85	7.55	8.41	8	7.97	7.93	7.83	7.76	8.23	8.5	8.29	7.8	9.11	9.31	9.65	9.32	8.14	8.74	8.86	9.27	9.32	9.2	8.41	8.7	9.12	9.27	9.62	8.9	9.11	9.19	9.1	8.88	8.71	9.11	8.88	9.25	9.25	9.07	8.9	8.87	9.09	9.22	9.23
246400_at	AT1G57540	unknown protein	7.86	7.59	7.52	6.96	7.25	7.36	7.71	7.85	8.15	7.88	7.87	8.09	8.44	8.28	8.02	8.15	7.86	7.55	7.87	7.75	7.85	7.62	8.47	8	7.89	7.73	7.64	8.12	8.29	7.89	7.7	8.07	7.86	7.81	7.67	7.61	7.66	7.82	8.08	8.25	7.92	7.69	7.65	7.73	8.16	7.74	7.51
246401_at	AT1G57560	AtMYB50 (myb domain protein 50); DNA binding / transcription factor	4.29	5.68	5.9	5.25	4.25	4.78	4.45	3.81	4.99	4.33	5.04	5.23	4.36	4.16	5.5	4.58	4.29	5.61	4.83	4.08	5.62	3.42	5.08	4.87	3.58	4.27	5.12	3.37	4.53	5.51	7.18	7.35	4.29	5.1	6.52	5.54	6.74	6.9	6.59	6.3	5.69	5.96	6	5.66	6.21	6.92	7.12
246402_at	AT1G57570	jacalin lectin family protein	2.12	2.12	2.12	2.12	2.12	2.12	2.12	2.12	2.12	2.12	2.12	2.12	2.12	2.12	2.12	2.12	2.12	2.12	2.12	2.12	2.12	2.12	2.12	2.12	2.12	2.12	2.12	2.18	2.12	2.12	2.12	2.12	2.12	2.12	2.12	2.12	2.12	2.12	2.12	2.12	2.14	2.12	2.12	2.12	2.12	2.12	2.12
246403_at	AT1G57590	carboxylesterase	6.37	5.5	5.82	5.93	6.56	7.01	6.35	7.92	8.06	7.66	7.29	6.76	6.96	7.61	7.16	6.98	6.37	6.49	3.64	4.45	6.1	6.07	5.5	5.69	4.79	4.19	6.45	6.31	5.95	6.27	2.87	5.39	6.37	6.29	6.47	5.89	5.96	5.88	6.21	5.89	5.81	6.11	5.89	5.94	5.81	5.61	5.81
246404_at	AT1G57600	membrane bound O-acyl transferase (MBOAT) family protein	6.9	6.67	6.1	5.82	5.65	6.05	6.06	5.96	5.4	5.27	5.98	6.07	5.85	6.14	5.77	5.84	6.9	6.88	6.43	6.58	6.71	6.94	6.75	6.83	6.38	6.16	6.96	6.74	7.07	6.68	6.31	6.34	6.9	6.85	6.69	6.72	6.79	6.89	6.88	7.29	6.94	6.81	6.46	7.02	7.07	6.74	6.58
246405_at	AT1G57630	disease resistance protein (TIR class), putative	6.34	7.6	8.78	7.71	8.45	7.74	7.8	6.34	7.33	6.3	8.04	7.99	6.17	7.08	7.85	6.7	6.34	7.37	6.7	7.88	7.45	7.49	8.16	6.83	6.78	7.08	8.04	7.01	7.47	9.01	9.84	10.74	6.34	6.54	8.1	9.07	9.86	10.18	9.97	9.21	9.14	8.7	9.43	9.36	9.54	9.88	9.35
246408_at	AT1G57680	FUNCTIONS IN: molecular_function unknown; INVOLVED IN: biological_process unknown; LOCATED IN: endomembrane system; EXPRESSED IN: 24 plant structures; EXPRESSED DURING: 15 growth stages; CONTAINS InterPro DOMAIN/s: Uncharacterised conserved protein UCP031277 (InterPro:IPR016971); Has 35 Blast hits to 35 proteins in 10 species: Archae - 0; Bacteria - 0; Metazoa - 0; Fungi - 0; Plants - 33; Viruses…	10.2	11.04	10.51	10.45	10.24	10.17	9.6	9.25	10.21	10.25	9.88	9.88	9.48	9.73	10.64	10.17	10.2	9.92	10.46	10.5	8.77	9.34	9.33	9.8	10.35	10.29	9.43	9.66	9.38	8.98	9.99	9.7	10.2	9.6	9.78	9.5	9.39	10.09	9.44	9.3	9.79	9.37	9.58	9.84	9.64	9.48	9.5
246409_at	AT1G57700	protein kinase family protein	4.53	3.72	3.87	3.12	3.89	4.07	4.26	3.62	3.72	3.72	4.32	4.1	3.86	4.11	3.93	3.74	4.53	3.84	3.91	3.76	3.25	3.86	3.84	3.97	3.84	4.03	3.98	3.87	3.95	4.25	4.12	3.74	4.53	3.51	3.7	3.68	3.29	4.14	3.91	3.68	3.86	4.29	3.84	3.95	3.73	4.02	4.04
246411_at	AT1G57770	amine oxidase family	8.21	7.65	7.66	7.84	7.84	8.36	8.26	8.3	8.3	8.27	8.4	8.3	8.45	8.46	8.25	8.39	8.21	7.7	7.56	7.45	8.08	9.07	7.97	8.16	8.31	8.33	8.52	8.62	8.45	8.13	7.83	7.69	8.21	8.3	7.87	8.1	8.05	7.94	7.67	7.33	7.85	8.36	8.36	7.92	7.59	7.58	7.93
246412_at	AT5G17530	phosphoglucosamine mutase family protein	7.74	7.57	7.35	7.4	7.25	7.66	7.83	7.68	8.03	7.87	7.65	7.68	7.82	7.94	7.96	7.65	7.74	7.62	7.42	7.37	7.53	7.82	7.96	7.7	7.75	7.69	7.71	7.63	7.81	7.88	7.86	7.66	7.74	7.57	7.46	7.72	7.62	7.46	7.66	7.71	7.62	7.78	7.73	7.78	7.55	7.79	7.83
246413_at	AT1G77310	FUNCTIONS IN: molecular_function unknown; INVOLVED IN: response to wounding; LOCATED IN: cellular_component unknown; EXPRESSED IN: 19 plant structures; EXPRESSED DURING: 10 growth stages; BEST Arabidopsis thaliana protein match is: wound-responsive family protein (TAIR:AT1G21610.1); Has 304 Blast hits to 291 proteins in 83 species: Archae - 0; Bacteria - 40; Metazoa - 149; Fungi - 37; Plants - 26…	2.12	2.12	2.12	2.12	2.12	2.12	2.12	2.12	2.12	2.12	2.12	2.12	2.12	2.25	2.12	2.12	2.12	2.31	2.12	2.12	2.12	2.12	2.12	2.12	2.12	2.12	2.12	2.27	2.12	2.14	2.12	2.12	2.12	2.12	2.12	2.12	2.12	2.12	2.12	2.12	2.12	2.12	2.12	2.12	2.12	2.12	2.12
246415_at	AT5G17160	unknown protein	5.83	6.23	5.75	5.89	5.75	5.75	6.13	5.86	6.2	6.16	5.51	5.54	5.39	5.75	5.81	5.73	5.83	6.01	5.75	5.75	5.75	5.78	6.2	6.1	5.75	5	5.42	5.75	5.81	5.02	5.12	5.75	5.83	5.75	5.8	5.56	5.75	5.5	5.77	6.39	6.25	5.5	5.06	5.39	5.75	5.55	5.75
246417_at	AT5G16990	NADP-dependent oxidoreductase, putative	8.93	9.02	8.79	8.72	8.8	8.74	8.85	8.98	8.96	9.3	9.21	8.91	9.11	9.1	8.99	9.12	8.93	8.72	8.51	8.47	9.35	8.81	8.89	9.03	8.64	8.48	9.02	8.88	8.79	9.38	8.39	8.61	8.93	8.88	8.99	9.11	9.23	8.66	8.77	8.96	9.06	9.01	8.8	8.7	8.72	8.63	8.64
246419_at	AT5G17030	UGT78D3 (UDP-GLUCOSYL TRANSFERASE 78D3); UDP-glycosyltransferase/ flavonol 3-O-arabinosyltransferase/ quercetin 3-O-glucosyltransferase/ transferase, transferring glycosyl groups	2.15	2.18	2.18	3.37	4.07	5.9	6.72	6.74	6.11	7.09	5.81	5.01	4.99	5.87	4.86	4.81	2.15	2.18	2.18	2.18	2.18	2.18	2.18	2.18	2.18	2.18	2.18	2.18	2.18	2.18	2.18	2.18	2.15	2.18	2.18	2.18	2.18	2.18	2.18	2.2	2.18	2.18	2.18	2.18	2.18	2.18	2.18
246420_at	AT5G16870	aminoacyl-tRNA hydrolase	5.43	5.84	5.2	4.89	4.6	4.81	4.81	4.78	4.93	4.8	4.8	4.78	5.54	5.51	5.36	5.12	5.43	5.86	5.54	5.17	5.73	5.6	6.04	6.12	5.99	5.56	5.66	5.54	5.8	5.68	5.42	5.68	5.43	6.01	5.57	5.72	5.84	5.8	6.2	5.95	5.84	5.49	5.84	5.72	5.73	5.57	5.56
246421_at	AT5G16880	VHS domain-containing protein / GAT domain-containing protein	9.95	10.12	10.04	9.78	9.83	9.36	9.63	9.32	9.35	9.3	9.32	9.36	9.37	9.48	9.5	9.27	9.95	10.12	10.24	10.71	9.82	9.95	10.13	9.79	10.14	10.37	10.09	9.87	10.07	10.16	10.95	10.86	9.95	9.92	10.1	9.89	10.14	10.7	10.38	10.06	10.06	10.25	10.21	10.36	10.47	10.49	10.38
246422_at	AT5G17060	ATARFB1B; GTP binding	7.43	7.48	7.61	6.85	7.4	7.26	7.32	7.32	7.08	7.06	7.45	7.28	6.64	7.23	6.96	7.21	7.43	7.44	7.25	7.35	7.21	5.94	7.21	7.58	7.24	6.92	7.81	6.46	7.44	7.68	7.27	8	7.43	7.32	7.72	7.67	8.01	8.05	7.65	8.28	7.9	7.4	7.65	7.57	7.84	7.95	7.82
246423_at	AT5G16950	unknown protein	4.87	4.83	5.02	4.78	4.85	5.12	4.93	4.91	5.27	5.42	5.01	5.07	5.07	5.19	5.47	5.41	4.87	4.42	4.53	4.33	4.85	4.85	5.24	4.67	4.85	4.64	4.76	4.89	4.85	4.85	4.49	4.85	4.87	4.82	4.64	4.85	5.47	4.99	4.91	4.86	4.85	4.79	4.85	4.79	4.85	4.85	4.76
246424_at	AT5G17020	XPO1A; protein binding / protein transporter/ receptor	9.5	8.84	8.18	8.54	8.83	9.27	9.44	9.38	8.63	9.34	9.37	9.47	9.49	9.54	9.36	9.14	9.5	8.87	8.82	8.5	8.85	8.96	8.7	9.37	9.12	9.43	9.32	9.04	9.22	9.61	9.48	8.88	9.5	8.37	8.73	9.02	8.93	9.24	9.27	9.33	9.55	9.45	9.2	9.42	9.26	9.4	9.52
246425_at	AT5G17420	IRX3 (IRREGULAR XYLEM 3); cellulose synthase	4.52	4.46	4.51	4.96	4.79	5.02	4.52	4.62	4.55	4.52	4.7	4.35	4.42	3.22	4.3	4.05	4.52	4.41	4.72	4.51	5.3	5.41	4.36	4.52	4.51	4.53	4.51	4.23	4.41	4.66	5.36	4.52	4.52	4.94	4.07	4.52	4.52	4.51	4.51	4.52	4.52	4.57	4.5	4.67	4.28	4.51	4.76
246427_at	AT5G17400	ER-ANT1 (ENDOPLASMIC RETICULUM-DENINE NUCLEOTIDE TRANSPORTER 1); ATP:ADP antiporter/ binding	5.86	6.08	5.95	5.44	5.83	5.77	5.66	5.23	6.25	5.69	5.76	5.69	5.45	5.83	5.52	5.71	5.86	6.22	6.44	6.74	5.83	5.22	6.14	6.28	6.66	6.48	5.68	5.43	5.83	5.85	6.25	6.87	5.86	6.35	5.84	6.3	5.73	5.8	6.01	5.83	6.09	5.82	5.27	5.66	5.79	5.72	5.67
246428_at	AT5G17410	tubulin family protein	5.46	5.12	5.28	5.2	5.12	5.21	5.15	5.52	5.12	5.19	4.68	5.13	5.74	5.52	5.72	5.12	5.46	5.26	5.49	5.03	5.02	4.96	5.12	5.14	5.12	4.91	5.16	4.46	5.6	4.92	6.05	5.12	5.46	4.98	5.17	4.86	4.51	4.58	5.12	4.95	4.09	5.39	4.71	5.12	5.81	4.93	5.11
246429_at	AT5G17450	heavy-metal-associated domain-containing protein / copper chaperone (CCH)-related	7.13	6.67	6.26	6.67	6.86	7.68	8.35	8.18	8.48	8.19	7.98	8.01	8.26	7.99	7.55	7.4	7.13	6.84	6.22	6.66	7.32	8.2	7.91	7.33	6.35	6.86	7.25	7.81	7.33	7.31	6.58	6.72	7.13	6.93	7.41	7.5	6.67	7.07	7.61	7.7	8.26	8.1	7.91	7.13	7.19	7.94	8.09
246433_at	AT5G17510	unknown protein	5.43	5.06	5.04	5.06	5.05	5.3	5.33	5.06	5.06	5.13	5.06	5.06	5.03	5.46	5.03	5.06	5.43	5.06	5.06	5.06	5.06	5.06	5.06	5.06	5.06	5.21	5.06	5.16	5.06	5.06	5.06	5.03	5.43	5.06	5.16	5.06	5.06	5.06	4.7	5.06	5.06	5.06	5.06	5	5.06	5.06	4.98
246434_at	AT5G17520	RCP1 (ROOT CAP 1); maltose transmembrane transporter	11.21	11.15	10.86	10.79	10.72	10.58	10.39	10.59	10.6	10.56	10.34	10.41	10.29	10.41	10.43	10.35	11.21	11.24	11.11	10.68	10.68	10.26	10.6	10.96	10.98	10.39	10.4	10.56	10.95	10.73	10.57	10.3	11.21	11.33	11.07	11.05	10.59	10.21	10.32	10.47	10.77	10.54	10.38	10.67	10.65	10.32	10.41
246436_at	AT5G17440	LUC7 N_terminus domain-containing protein	6.43	6.02	6.05	6.3	7.1	7.2	6.75	6.67	6.59	7.38	6.58	6.63	6.78	6.9	6.68	6.69	6.43	6.51	6.41	6.4	6.17	6.39	6.53	6.07	6.38	6.61	6.19	5.91	6.6	5.97	6.64	6.2	6.43	6.12	6.08	5.94	5.6	6.23	6.29	6.18	6.35	6.3	6.24	6.45	6.46	6.41	6.46
246439_at	AT5G17600	zinc finger (C3HC4-type RING finger) family protein	5.93	5.79	6.42	7.17	7.8	6.2	5.94	6.15	5.52	7.2	6.96	5.86	5.86	6.09	4.82	6.53	5.93	5.77	5.78	6.8	7.04	5.77	5.73	5.89	5.76	6.76	6.45	4.62	5.18	6.35	6.13	6.99	5.93	6.09	6.3	6.68	6.6	5.86	5.33	5.55	6.43	6.56	6.22	5.24	4.75	6.04	6.25
246440_at	AT5G17650	glycine/proline-rich protein	7.58	7.43	7.64	7.66	7.56	7.53	7.64	6.89	7.43	7.62	7.7	7.33	7.5	7.16	7.22	7.05	7.58	7.83	8.12	7.82	7.56	7.79	7.41	7.44	7.56	8	7.79	7.94	7.82	7.8	7.92	7.47	7.58	8.2	8.4	8	7.78	7.92	7.69	7.29	8.03	8.12	8.67	7.75	7.8	8.16	7.79
246441_at	AT5G17560	BolA-like family protein	10.88	11.11	11.14	11.02	11.17	11.18	11.16	11.15	11.17	11.12	11.16	11.25	11.25	11.35	11.34	11.32	10.88	11.15	11.15	11.03	11.64	10.92	11.09	11.17	11.24	11.01	11.48	11.07	11.23	10.59	10.86	10.98	10.88	11.3	11.57	11.43	11.35	11.08	11.14	11.15	11.38	11.04	11.25	11.16	11.1	10.99	11.11
246442_at	AT5G17610	unknown protein	6.6	6.75	6.19	6.43	6.59	6.71	6.73	6.22	6.85	6.15	6.21	6.53	6.41	6.5	6.34	6.47	6.6	6.99	7.1	7.47	6.76	6.59	7.12	6.87	7.23	7.02	6.51	6.59	6.82	6.47	6.45	7.63	6.6	6.76	6.79	6.66	6.88	6.75	6.98	7.16	7.23	6.64	6.97	7.16	7.14	6.55	6.9
246443_at	AT5G17620	FUNCTIONS IN: molecular_function unknown; INVOLVED IN: biological_process unknown; LOCATED IN: cellular_component unknown; EXPRESSED IN: 23 plant structures; EXPRESSED DURING: 13 growth stages; CONTAINS InterPro DOMAIN/s: Plant nuclear matrix 1 (InterPro:IPR010604); Has 62 Blast hits to 62 proteins in 32 species: Archae - 0; Bacteria - 19; Metazoa - 8; Fungi - 0; Plants - 31; Viruses - 0; Other E…	6.53	6.79	7.15	6.86	6.94	6.95	7.11	6.7	7.12	6.74	6.65	7.34	7.29	6.81	6.87	7.33	6.53	7	7.57	7.08	6.68	7.09	6.62	6.47	7.28	6.65	6.19	6.17	6.69	6.49	6.88	6.43	6.53	7.1	6.69	7.17	6.39	6.86	6.64	6.51	6.78	6.52	6.65	6.82	6.66	6.58	6.63
246444_at	AT5G17570	tatD-related deoxyribonuclease family protein	4.96	5.07	5.35	5.28	4.65	4.55	5.08	5.08	4.77	5.08	5.08	5.08	5.08	4.82	4.94	5.02	4.96	5.1	5.31	5.52	5.61	5.08	5.08	5.4	5.66	5.08	5.56	5.08	5.08	5.38	4.83	5.22	4.96	5.2	5.47	5.08	5.43	5.02	5.09	5.08	5.18	4.54	5.07	4.77	5.03	4.99	5.08
246445_at	AT5G17630	glucose-6-phosphate/phosphate translocator, putative	9.9	9.94	9.9	9.59	9.43	9.72	9.84	9.37	8.83	9.35	9.39	9.26	9.75	9.39	9.33	9.21	9.9	10.07	9.84	9.29	9.43	8.6	9.16	10.15	9.78	9.07	9.4	8.93	9.87	9.67	9.44	9.05	9.9	10.25	10.08	9.69	9.93	8.89	9.55	9.81	10.01	9.3	9.01	8.89	9.26	9.5	9.72
246446_at	AT5G17640	unknown protein	6.43	6.57	6.15	6	6.59	6.92	6.65	6.04	6.75	6.79	6.59	6.98	6.46	6.27	7.13	6.54	6.43	6.36	6.9	6.53	6.45	7.5	6.59	5.8	6.66	6.04	6.59	7.06	6.19	6.51	7.06	6.94	6.43	6.18	6.32	6.56	6.16	7.38	7.95	6.92	6.73	6.59	6.87	7.08	6.92	6.74	6.62
246447_at	AT5G16780	DOT2 (DEFECTIVELY ORGANIZED TRIBUTARIES 2)	6.91	6.3	6.31	6.65	6.71	7.13	7.17	6.79	6.72	7.25	6.81	6.93	6.68	6.76	6.86	6.91	6.91	6.1	5.71	5.83	6.56	6.66	6.54	6.57	6.69	6.66	6.94	6.48	6.72	6.53	6.82	6.66	6.91	6.27	5.76	6.07	6.39	6.63	6.54	6.66	6.49	6.77	6.59	6.65	6.63	6.73	6.73
246448_at	AT5G16800	GCN5-related N-acetyltransferase (GNAT) family protein	7.59	7.47	7.6	6.97	6.82	6.51	6.75	6.81	6.43	6.69	7.26	7.3	7.09	6.98	7.11	6.97	7.59	7.78	7.9	8.25	7.72	7.39	7.62	7.81	8.08	8.13	7.93	8.01	8.02	7.64	8.43	8.42	7.59	7.23	7.74	7.68	8	8.39	8.08	7.92	7.73	7.63	7.86	8.05	8.2	7.83	7.88
246449_at	AT5G16810	ATP binding / protein kinase	7.28	6.45	6.29	6.36	6.85	6.84	7.07	6.77	6.81	6.72	6.8	6.89	7.08	6.55	6.73	6.8	7.28	7.11	6.36	6.49	6.99	6.46	6.45	6.86	6.68	6.9	7.56	7.89	7.35	7.04	6.16	6.3	7.28	7.05	6.85	7.41	6.95	6.59	6.4	6.69	7.14	7.34	7.4	7.53	6.51	6.45	6.7
246450_at	AT5G16820	HSF3 (HEAT SHOCK FACTOR 3); DNA binding / transcription factor	4.17	3.93	2.64	2.64	3.55	4.3	3.98	3.59	3.95	3.95	3.98	4.17	4.1	3.87	3.98	3.35	4.17	4.58	2.96	3.13	3.98	5.16	4.01	3.93	2.75	3.98	3.98	4.73	4.46	3.98	3.98	3.98	4.17	4.08	3.98	4.02	3.98	4.73	3.98	3.91	3.09	4.34	3.98	4.88	4.81	4.04	3.98
246451_at	AT5G16760	inositol 1,3,4-trisphosphate 5/6-kinase	9.16	9.42	9.62	9.64	9.74	9.47	9.58	9.61	9.36	9.15	9.54	9.32	9.26	9.35	9.38	9.37	9.16	9.42	9.7	9.42	9.34	9.07	9.1	9.3	9.47	9.15	9.14	8.97	9.1	9.19	9.42	9.37	9.16	9.16	9.42	9.33	9.47	9.45	9.35	9.31	9.4	9.11	9.21	9.07	9.2	9.16	9.2
246452_at	AT5G16840	BPA1 (BINDINGPARTNEROFACD11 1); nucleic acid binding / nucleotide binding / oxidoreductase	9.42	9.49	9.5	9.68	10.05	10.07	10.42	10.04	10.15	10.42	10.22	10.1	10	10.18	10.12	10.02	9.42	9.68	9.52	9.26	9.48	8.98	9.28	9.4	9.34	9.49	9.26	9.12	9.44	9.29	9.56	9.12	9.42	9.46	9.71	9.47	9.52	9.15	9.42	9.63	9.71	9.56	9.54	9.38	9.47	9.53	9.63
246453_at	AT5G16830	SYP21 (SYNTAXIN OF PLANTS 21); SNAP receptor	8.07	8.27	8.67	8.39	8.63	8.38	8.31	8.28	8.38	8.49	8.35	8.26	8.09	8.24	8.27	8.3	8.07	8.04	8.43	8.57	8.45	7.8	8.08	8.12	8.43	8.65	8.55	8.13	8.15	8.33	8.38	8.74	8.07	7.96	8.23	8.05	8.51	8.42	8.04	8.02	8.27	8.26	8.5	8.26	8.16	8.07	8.23
246454_at	AT5G16710	DHAR3 (dehydroascorbate reductase 1); glutathione dehydrogenase (ascorbate)	11.56	11.47	11.18	11.2	11.26	11.06	11	10.88	10.95	10.84	10.54	10.55	10.7	10.55	10.5	10.52	11.56	11.17	11.45	11.4	11.49	10.76	11.11	11.48	11.63	11.35	11.51	11.72	11.5	11.2	11.13	11.14	11.56	11.64	11.55	11.59	11.46	11.22	10.92	11.23	11.35	11.33	11.54	11.38	11.24	11.18	11.23
246456_at	AT5G16850	ATTERT (TELOMERASE REVERSE TRANSCRIPTASE); telomerase/ telomeric template RNA reverse transcriptase	2.12	2.12	2.12	2.12	2.12	2.12	2.12	2.12	2.12	2.12	2.12	2.12	2.12	2.12	2.12	2.12	2.12	2.12	2.12	2.12	2.12	2.12	2.12	2.12	2.12	2.12	2.12	2.12	2.12	2.12	2.12	2.12	2.12	2.12	2.12	2.12	2.12	2.12	2.12	2.12	2.12	2.12	2.12	2.12	2.12	2.12	2.12
246457_at	AT5G16750	TOZ (TORMOZEMBRYO DEFECTIVE); nucleotide binding	6.33	6.42	6.36	6.93	7.51	8.17	8.14	8.62	8.09	8.32	8.01	8.44	8.26	8.24	8.52	8.5	6.33	6.29	6.75	6.51	6.27	7.26	6.69	6.3	6.17	6.4	6.05	6.6	6.86	6.4	6.58	5.8	6.33	6.15	6.62	6.88	6.29	7.39	7.23	6.22	6.44	6.45	6.36	6.79	6.26	6.62	6.63
246458_at	AT5G16860	pentatricopeptide (PPR) repeat-containing protein	2.39	2.39	2.39	2.4	2.39	2.39	2.46	3.13	2.39	2.4	2.4	2.79	2.5	2.51	2.39	2.69	2.39	2.4	2.39	2.39	2.44	2.39	2.39	2.39	2.39	2.39	2.39	2.39	2.39	2.39	2.13	2.59	2.39	2.39	2.39	2.39	2.39	2.78	2.39	2.39	2.4	2.39	2.39	2.26	2.39	2.32	2.38
246460_at	AT5G16910	CSLD2 (CELLULOSE-SYNTHASE LIKE D2); cellulose synthase/ transferase, transferring glycosyl groups	6.75	6.88	6.53	7.24	6.88	6.79	7.18	6.83	6.99	6.79	7.02	6.81	6.79	6.26	6.56	7.01	6.75	6.96	7.06	7.09	6.77	7.04	6.97	6.7	6.99	6.86	7.02	7.16	6.82	6.79	6.9	6.41	6.75	6.83	6.39	6.55	6.57	7.75	6.84	7.23	6.94	6.47	6.8	7.29	7.12	7.2	6.86
246461_at	AT5G16930	AAA-type ATPase family protein	3.28	3.32	4.35	3.87	4.91	6	5.56	6.34	6.23	6.62	5.51	6.38	6.59	6.97	6.42	5.92	3.28	3.59	3.66	3.08	3.23	4.9	4.11	4.03	3.32	3.23	3.26	3.24	4.22	3.14	3.39	2.9	3.28	4.09	3.64	4.45	2.9	4.33	4.73	3.23	3.54	3.74	3.27	3.07	3.99	4.34	3.32
246462_at	AT5G16940	carbon-sulfur lyase	6.04	6.4	4.63	4.54	5.23	4.4	4.39	3.77	4.01	3.34	3.55	3.54	3.53	3.36	3.33	3.35	6.04	6.32	6.25	6.39	7.05	6.54	6.56	6.18	5.56	6.69	6.83	6.48	6.34	5.97	5.52	6.29	6.04	6.41	6.19	6.52	5.54	5.85	5.81	6.01	5.06	6	6.21	6.69	6.34	5.85	6.08
246463_at	AT5G16970	AT-AER (alkenal reductase); 2-alkenal reductase	7.9	7.96	7.7	7.58	7.93	7.4	7.94	8.57	8.8	8.41	8.51	8.44	8.74	8.64	8.48	8.81	7.9	8.19	6.97	7.6	8.14	8.05	8.28	8.14	7.59	7.14	7.95	7.2	8.5	8.31	7.39	7.09	7.9	7.77	7.93	8.07	7.55	7.63	8.25	8.15	8.49	7.84	7.91	8	8.05	8.14	8.13
246464_at	AT5G16980	NADP-dependent oxidoreductase, putative	2.29	2.33	2.32	2.32	2.35	2.32	2.32	2.89	2.61	2.32	2.48	2.32	2.68	2.71	2.32	2.59	2.29	2.32	2.21	2.21	2.32	2.35	2.35	2.32	2.32	2.12	2.47	2.32	2.32	2.32	2.32	2.32	2.29	2.32	2.32	2.32	2.57	2.32	2.32	2.62	2.32	2.32	2.32	2.26	2.32	2.29	2.32
246466_at	AT5G17010	sugar transporter family protein	9.32	9.07	9.19	9.3	9.35	9.67	10.06	10.19	9.43	10.26	9.91	9.99	10.19	10.05	9.93	9.81	9.32	9.53	8.96	9.13	9.08	8.68	8.59	9.59	9.3	8.94	8.98	8.28	8.87	9.57	9.04	8.46	9.32	9.42	9.52	9.74	9.18	8.23	8.27	9.2	9.76	9.25	9.07	8.27	8.83	8.98	9.33
246467_at	AT5G17040	UDP-glucoronosyl/UDP-glucosyl transferase family protein	3.46	3.6	5.26	5.56	4.73	4.16	4.34	5.22	5.37	4.74	4.4	3.87	4.41	4.32	4.78	4.22	3.46	3.49	3.37	3.5	3.46	3.46	3.33	3.46	3.5	3.39	3.33	3.33	3.33	3.46	2.88	3.5	3.46	3.46	3.5	3.78	3.5	3.46	3.42	3.75	3.94	3.46	3.33	2.9	3	3.26	3.17
246468_at	AT5G17050	UGT78D2 (UDP-GLUCOSYL TRANSFERASE 78D2); UDP-glycosyltransferase/ anthocyanidin 3-O-glucosyltransferase/ quercetin 3-O-glucosyltransferase/ transferase, transferring glycosyl groups	9.01	9.86	11.39	11.67	11.48	11.23	11.11	11.51	11.15	11.99	11.43	10.93	11.31	11.24	11.18	11.5	9.01	9.62	9.6	9.72	9.7	8.17	8.09	9.79	9.27	9.89	9.18	7.36	8.22	10.41	9.39	9.08	9.01	9.87	10.56	10.72	10.15	7.88	7.45	9.19	10.34	10.68	9.92	8.34	8.02	9.36	10.32
246469_at	AT5G17070	unknown protein	7.09	7.65	7.56	7.29	7.3	7.34	7.73	7.8	7.72	7.66	7.39	7.28	7.39	7.73	7.64	7.57	7.09	7.67	7.56	7.15	7.43	6.83	7.32	7.44	7.5	6.88	7.27	7.27	7.45	7.09	6.97	7.06	7.09	7.49	7.58	7.3	6.88	7.61	7.7	7	7.41	7.08	7.11	7.28	7.07	7	7.08
246473_at	AT5G17140	cysteine proteinase-related	2.12	2.12	2.15	2.12	2.12	2.12	2.12	2.12	2.12	2.12	2.12	2.12	2.12	2.12	2.12	2.12	2.12	2.12	2.12	2.12	2.12	2.12	2.12	2.12	2.12	2.12	2.12	2.12	2.12	2.12	2.12	2.12	2.12	2.12	2.12	2.12	2.12	2.12	2.12	2.12	2.12	2.12	2.12	2.12	2.12	2.12	2.12
246475_at	AT5G16720	unknown protein	2.39	2.4	2.4	2.39	2.27	2.39	2.27	2.61	2.4	2.15	2.24	2.3	2.39	2.39	2.38	2.39	2.39	2.41	2.86	2.71	2.39	2.44	2.42	2.6	2.9	2.67	2.41	2.73	2.79	2.39	2.48	2.47	2.39	2.39	2.45	2.39	2.39	2.31	2.39	2.93	2.4	2.35	2.39	2.38	2.19	2.27	2.46
246476_at	AT5G16730	LOCATED IN: chloroplast; EXPRESSED IN: 23 plant structures; EXPRESSED DURING: 13 growth stages; CONTAINS InterPro DOMAIN/s: Spectrin/alpha-actinin (InterPro:IPR018159); BEST Arabidopsis thaliana protein match is: unknown protein (TAIR:AT3G02930.1); Has 241703 Blast hits to 112530 proteins in 2711 species: Archae - 2642; Bacteria - 41887; Metazoa - 104467; Fungi - 18239; Plants - 8786; Viruses - 1…	5.73	5.39	5.52	4.9	4.9	5.29	4.9	4.73	4.88	5.05	4.76	4.63	5.08	5.04	5.25	5.17	5.73	4.28	4.66	4.88	4.98	5.05	5.12	5.28	5.15	5.54	5.29	6.01	5.49	5.51	5.01	5.36	5.73	4.85	4.59	4.42	5.23	4.61	4.42	4.56	5	5.32	5.35	5.2	5.09	4.84	5.21
246478_at	AT5G15980	pentatricopeptide (PPR) repeat-containing protein	6.8	6.89	6.84	5.93	5.79	6.32	5.93	6	6.21	6.08	5.94	6.8	6.92	6.84	6.83	6.79	6.8	6.79	6.37	6.38	7.09	6.47	6.98	6.93	6.31	6.4	7.05	6.04	7.07	6.36	6.74	6.67	6.8	6.68	6.94	6.95	7.49	7.14	7.05	6.65	6.78	6.9	6.97	6.88	6.82	6.96	7.07
246479_at	AT5G16060	FUNCTIONS IN: molecular_function unknown; INVOLVED IN: biological_process unknown; LOCATED IN: cellular_component unknown; EXPRESSED IN: 22 plant structures; EXPRESSED DURING: 13 growth stages; CONTAINS InterPro DOMAIN/s: Cytochrome c oxidase biogenesis protein Cmc1-like (InterPro:IPR013892); Has 47 Blast hits to 47 proteins in 24 species: Archae - 0; Bacteria - 0; Metazoa - 4; Fungi - 17; Plants…	7.94	7.77	7.96	7.71	8.28	8.07	8.2	8.16	8.48	8.42	8.19	8.35	8.86	8.49	8.55	8.79	7.94	7.74	8.15	8.14	8.03	7.96	8.2	8.17	8.02	8.04	7.81	7.46	8.19	7.96	7.9	8.16	7.94	8.05	8.18	8.1	8.17	7.96	8.48	7.99	8.22	7.83	8.09	8.21	7.94	7.81	7.85
246480_at	AT5G16070	chaperonin, putative	9.16	8.93	8.81	8.97	8.89	9.49	9.71	9.84	9.65	9.67	9.6	9.89	9.84	9.95	9.89	9.87	9.16	9.1	9.26	9.11	8.78	9.38	9.1	8.6	9.05	9.13	8.95	9.04	9.21	9.22	8.99	9.04	9.16	8.98	9.08	9.06	8.91	9.19	9.23	8.66	8.91	9.11	9.13	9.1	9.12	9.1	9.21
246482_at	AT5G15930	PAM1 (plant adhesion molecule 1); RAB GTPase activator	7.81	8.12	7.86	7.89	8.28	7.71	7.73	7.84	7.85	7.84	8.04	7.71	7.73	7.79	7.73	8.07	7.81	7.87	7.74	7.82	8.15	8.1	8.36	8.07	7.69	7.86	8.19	8.41	8.43	7.83	7.49	8.06	7.81	7.94	7.6	7.91	7.91	8.19	8.29	7.4	7.82	7.85	7.86	8.27	8.27	8.02	7.87
246483_at	AT5G16000	NIK1 (NSP-INTERACTING KINASE 1); kinase	7.71	8.14	7.69	8.19	7.82	7.79	7.71	7.68	7.47	7.72	7.72	7.62	7.61	7.54	7.81	7.75	7.71	7.61	7.96	7.66	7.87	8.22	7.49	7.4	7.61	7.79	7.81	7.8	7.33	7.35	7.35	7.37	7.71	7.65	7.44	7.68	7.82	7.28	7.39	7.37	7.03	7.37	7.61	7.51	7.22	7.19	7.12
246484_at	AT5G16040	regulator of chromosome condensation (RCC1) family protein	7.33	7.27	7.44	7.57	7.68	8.63	8.82	8.94	8.62	8.92	8.73	9.19	9.31	9.22	9.24	9.08	7.33	7.19	7.16	6.7	7.14	7.36	7.64	7.38	7.33	6.95	6.95	7.33	7.58	7.2	6.76	6.89	7.33	7.48	7.41	7.33	6.99	7.32	7.64	7.33	7.55	7.33	7.25	7.21	7.3	7.28	7.28
246486_at	AT5G15910	dehydrogenase-related	8.13	8.52	8.89	9.28	10.04	10.25	10.14	9.84	10.02	10.02	10.03	9.84	9.77	9.71	9.53	9.72	8.13	8.66	8.39	8.99	9.89	8.33	8.24	8.65	8.52	8.99	9.54	8.62	8.19	8.74	8.29	9.42	8.13	8.47	8.99	9.48	9.22	9.03	8.4	8.24	9.01	9.09	9.2	8.87	8.54	8.69	9
246487_at	AT5G16030	unknown protein	9.9	9.43	8.59	8.37	9.29	8.76	7.69	8.02	8.06	7.58	8.89	9	8.44	7.98	8.53	9.04	9.9	9.2	10	10.44	11.18	11.82	10.31	9.88	10.48	10.8	11.51	11.45	9.68	9.14	10	10.69	9.9	9.41	9.21	10.08	10.56	10.53	9.91	8.96	9.31	10.16	10.75	10.76	9.78	9.44	9.74
246488_at	AT5G16010	3-oxo-5-alpha-steroid 4-dehydrogenase family protein / steroid 5-alpha-reductase family protein	11.44	11.76	11.95	12.25	12.27	12.54	12.35	12.35	12.23	12.3	12.05	11.91	11.86	11.7	11.8	12.02	11.44	11.73	11.86	11.82	11.85	11.63	11.56	11.76	11.85	11.57	11.63	11.43	11.56	11.36	11.44	11.73	11.44	11.95	11.81	11.7	11.89	11.69	11.7	11.6	11.62	11.4	11.67	11.53	11.51	11.39	11.39
246489_at	AT5G16050	GRF5 (GENERAL REGULATORY FACTOR 5); ATP binding / protein binding / protein phosphorylated amino acid binding	11.05	11.04	10.99	10.75	11.01	10.92	11.1	11.04	11.08	11.11	11.1	11.18	11.28	11.18	11.08	11.01	11.05	11.22	11.16	10.89	11.21	10.18	11.08	11.31	11.08	10.6	11.27	10.31	11.05	10.72	10.92	11.23	11.05	11.25	11.32	11.31	11.35	11.02	11.11	11.09	11.18	11.18	10.89	11.09	11.02	11.06	11.15
246491_at	AT5G16100	unknown protein	2.12	2.12	2.12	2.12	2.12	2.12	2.12	2.12	2.12	2.12	2.12	2.12	2.12	2.12	2.12	2.12	2.12	2.12	2.12	2.12	2.12	2.12	2.12	2.12	2.12	2.12	2.12	2.12	2.12	2.12	2.12	2.12	2.12	2.12	2.12	2.12	2.12	2.12	2.12	2.12	2.12	2.12	2.12	2.12	2.12	2.12	2.12
246492_at	AT5G16140	peptidyl-tRNA hydrolase family protein	7.67	7.56	7.58	7.04	6.95	7.47	7.43	7.56	7.38	7.36	7.29	7.28	7.25	7.22	7.31	7.56	7.67	7.52	7.13	6.92	7.34	7.4	7.64	7.77	7.83	6.85	7.51	7.21	7.73	6.96	6.85	6.86	7.67	7.76	7.13	7.25	7.48	6.85	7.67	7.38	7.64	6.92	7.32	7.59	7.32	7.03	7.16
246493_at	AT5G16180	CRS1 (ARABIDOPSIS ORTHOLOG OF MAIZE CHLOROPLAST SPLICING FACTOR CRS1); RNA splicing factor, transesterification mechanism	5.56	5.58	5.26	5.1	5.05	4.63	4.98	4.87	5.04	5.34	5.07	5	5.34	5.19	5.69	5.83	5.56	5.21	5.91	5.9	5.52	6.08	5.88	5.71	6.39	6.46	6.38	6.26	6.18	5.07	5.81	5.91	5.56	5.2	5.3	5.08	5.39	5.75	5.51	5.13	5.35	5.99	5.77	6.24	5.75	5.5	5.7
246494_at	AT5G16190	ATCSLA11; cellulose synthase/ transferase, transferring glycosyl groups	4.86	5.6	4.77	4.47	4.19	4.32	4.24	4.33	4.03	4.03	3.94	4.53	4.57	4.31	4.58	4.25	4.86	5.38	4.78	4.48	4.41	4.58	3.94	5.13	4.97	4.71	4.63	4.33	4.58	5.55	4.29	3.83	4.86	5.37	5.78	5.28	4.1	3.9	4.18	4.58	5.4	4.8	4.57	4.72	4.76	4.59	4.99
246495_at	AT5G16200	50S ribosomal protein-related	6.19	8.72	9.18	9.46	7.48	4.82	5.01	7.41	7.62	8.34	6.41	5.56	6.16	7	7.95	7.81	6.19	6.68	7.02	7.5	6.22	5.39	6.26	6.28	6.55	7.88	5.73	5.59	5.96	6.25	7.29	8.03	6.19	6.55	6.95	7.47	6.11	6.22	5.71	6.51	7.01	7.18	6.88	5.94	6.18	6.74	7.03
246496_at	AT5G16210	HEAT repeat-containing protein	6.77	6	5.54	6.25	6.12	5.98	5.97	5.85	6.26	6.01	5.95	6.3	6.48	5.88	6.06	5.76	6.77	6.64	6.47	5.95	6.66	5.76	6.6	6.35	6.44	6.43	6.45	6.19	6.47	6.9	6.7	6.38	6.77	6.68	6.09	6.45	5.97	6.23	6.71	6.29	6.29	6.4	6.5	6.45	6.68	6.42	6.34
246497_at	AT5G16220	octicosapeptide/Phox/Bem1p (PB1) domain-containing protein	7.06	7.05	7.05	7.24	7.15	7.23	7.15	7.01	6.24	7.44	7.01	7.01	7.52	7.5	7.05	6.98	7.06	7.34	7.86	7.72	6.87	7.02	6.66	6.82	7.29	7.54	6.87	6.98	6.99	6.44	7.38	7.12	7.06	7.29	7.08	6.98	6.63	7.16	6.9	6.78	6.54	6.65	7.01	7.03	7.09	6.93	6.8
246498_at	AT5G16230	acyl-(acyl-carrier-protein) desaturase, putative / stearoyl-ACP desaturase, putative	4.28	4.32	4.29	4.2	4.49	4.52	4.71	4.71	4.2	3.85	4.54	4.48	4.31	4.79	4.29	4.29	4.28	3.88	4.26	4.32	4.2	4.43	4.32	4.2	4.26	4.26	4.2	4.26	4.21	4.91	5.22	4.26	4.28	4.23	4.32	4.36	4.32	5.34	5.03	4.32	4.26	4.76	4.89	5.15	4.89	6.12	5.12
246499_at	AT5G16260	RNA recognition motif (RRM)-containing protein	6.9	6.7	6.84	6.32	7.2	7.27	7.27	6.87	7.1	6.7	6.95	7.22	7.55	7.49	7.34	6.83	6.9	7.24	7.39	7.16	7.06	6.85	6.69	6.92	6.85	6.98	7	6.98	6.72	6.76	7.36	6.33	6.9	7.15	7.24	7.06	7.08	6.97	6.96	6.9	6.62	6.9	7.07	6.97	7.13	6.79	6.87
246500_at	AT5G16270	SYN4 (SISTER CHROMATID COHESION 1 PROTEIN 4)	7.62	7.27	6.86	6.84	7.2	7.63	7.81	7.55	7.29	7.47	7.42	7.58	7.56	7.64	7.74	7.47	7.62	7.03	6.97	7.07	7.47	7.43	7.13	7.61	7.51	7.34	7.8	8.22	7.86	7.87	7.63	7.42	7.62	7.3	7.06	7.13	7.46	7.59	7.6	7.6	7.89	7.51	7.6	7.39	7.63	7.38	7.56
246501_at	AT5G16280	unknown protein	7.49	7.04	7.07	6.32	6.8	7.38	7.23	7.19	6.73	7.17	7.25	7.55	7.54	7.48	7.44	7.2	7.49	7.17	7.12	6.94	7.22	7.74	7.33	7.29	7.25	7.64	7.32	7.28	7.5	7.33	7.6	7.08	7.49	6.86	6.77	6.92	6.92	7.28	6.49	7.18	7.25	7.31	7.27	7.49	7.51	7.25	7.4
246502_at	AT5G16240	acyl-(acyl-carrier-protein) desaturase, putative / stearoyl-ACP desaturase, putative	5.44	5.44	5.19	5.46	5.46	6.2	6.07	5.48	5.44	5.46	5.93	5.96	5.63	6.2	5.46	5.95	5.44	5.35	6.08	6.15	5.39	5.39	5.38	5.08	5.76	6.27	5.86	5.65	5.46	4.95	5.71	5.46	5.44	4.99	5.29	5.11	5.28	5.44	4.6	4.82	4.81	5.44	5.14	5.51	5.47	5.01	5.33
246503_at	AT5G16130	40S ribosomal protein S7 (RPS7C)	11.71	11.85	11.93	11.84	11.93	12.33	12.8	12.6	12.58	12.74	12.57	12.6	12.33	12.67	12.81	12.79	11.71	11.85	11.99	11.9	12.11	11.85	11.92	12.16	12.28	11.76	12.04	11.64	11.97	11.41	11.57	11.77	11.71	11.83	12.04	12.01	12.03	12.14	12.14	12.29	12.17	11.8	11.87	11.86	11.69	11.75	11.84
246505_at	AT5G16250	unknown protein	9.94	9.44	9.49	9.31	9.23	9.15	8.59	8.75	8.73	9.38	9.17	9.17	9.24	9.26	9.17	8.98	9.94	9.61	9.7	9.21	9.43	9.84	9.49	9.61	9.24	9.71	9.17	9.64	9.65	9.77	9.54	9.25	9.94	9.96	9.66	9.58	9.3	9.12	9.23	9.29	9.38	9.71	9.63	9.39	9.34	9.49	9.44
246506_at	AT5G16110	unknown protein	10.13	10.12	10.66	10.69	9.87	9.34	9.52	9.45	9.17	9.9	9.27	9.12	9.43	9.4	9.96	9.73	10.13	10.31	11.26	11.87	9.96	8.85	9.28	10.16	11.44	11.32	10.17	9.99	9.88	9.97	10.98	10.59	10.13	9.94	10.16	9.9	10.02	9.53	9.16	9.93	9.72	9.96	9.95	10.07	10.19	9.94	9.85
246507_at	AT5G16120	hydrolase, alpha/beta fold family protein	7.89	7.56	7.3	6.69	6.71	7.22	7.19	7.47	7.6	7.69	7.38	7.37	7.79	7.7	7.87	7.77	7.89	7.9	7.91	8	8.05	8.08	8.11	7.87	7.87	8.21	8.17	8.12	8.04	8.2	8.24	8.27	7.89	7.93	7.59	7.89	7.79	8.12	8	7.53	8.17	8.05	8.16	8.31	8.44	8.38	7.87
246508_at	AT5G16150	PGLCT (PLASTIDIC GLC TRANSLOCATOR); carbohydrate transmembrane transporter/ sugar:hydrogen symporter	11.87	11.49	11.06	11.22	10.81	10.96	10.81	10.88	10.47	10.37	10.67	10.53	10.7	10.82	10.75	10.63	11.87	11.41	11.25	11.38	11.33	11.58	11.73	11.38	11.45	11.48	11.59	11.75	11.7	11.29	11.63	11.45	11.87	11.32	11.31	11.01	11.06	11.57	11.66	11.66	11.57	11.52	11.54	11.83	11.71	11.68	11.62
246509_at	AT5G16715	EMB2247 (embryo defective 2247); ATP binding / aminoacyl-tRNA ligase/ nucleotide binding / valine-tRNA ligase	9.57	8.98	8.68	8.94	8.75	9.02	9.22	9.37	9.02	9.23	9.1	9.26	9.25	9.35	9.28	9.19	9.57	9.13	9.18	9.03	8.5	8.82	8.89	9.82	9.79	9.66	9.21	8.88	9.28	8.98	9.02	8.69	9.57	9.18	8.72	8.88	8.16	8.66	8.91	9.2	9.42	9.17	8.82	8.69	8.63	8.81	9.03
246510_at	AT5G15410	DND1 (DEFENSE NO DEATH 1); calcium channel/ calmodulin binding / cation channel/ cyclic nucleotide binding / intracellular cAMP activated cation channel/ intracellular cyclic nucleotide activated cation channel/ inward rectifier potassium channel	10.59	10.75	9.98	10.25	10.61	11	10.47	10.39	10.4	10.7	10.54	10.58	10.63	10.39	10.63	10.21	10.59	10	9.94	9.85	9.9	10.91	10.22	9.89	10.14	10.92	10.32	10.21	10.07	10.06	10.31	9.79	10.59	9.99	9.37	9.53	8.79	9.75	9.43	9.68	9.63	10.25	10.06	9.8	9.78	10.02	10.06
246511_at	AT5G15490	UDP-glucose 6-dehydrogenase, putative	9.98	10.11	10.13	10.61	10.49	10.41	10.87	10.71	10.6	10.53	10.52	10.6	10.55	10.42	10.46	10.24	9.98	10.23	10.51	10.22	10.06	9.85	9.76	10.14	10.32	9.94	9.61	9.95	10.05	10.13	10.25	9.73	9.98	10.23	10.47	10.17	10.05	10.42	10.17	10.1	10.33	10.28	9.99	9.96	9.86	10.02	10.25
246512_at	AT5G15630	IRX6	2.35	2.3	2.27	2.35	2.35	2.36	2.38	2.35	2.2	2.35	2.35	2.18	2.35	2.28	2.35	2.18	2.35	2.35	2.35	2.35	2.61	2.2	2.2	2.35	2.35	2.35	2.35	2.47	2.3	2.52	2.35	2.2	2.35	2.74	2.35	2.66	2.35	2.35	2.35	2.79	2.96	2.35	2.85	2.35	2.35	2.35	2.35
246513_at	AT5G15680	binding	7.93	7.55	7.42	7.5	7.49	7.37	7.5	7.5	7.54	7.57	7.43	7.47	7.63	7.67	7.57	7.3	7.93	7.5	7.47	7.5	7.57	7.97	7.93	7.59	7.57	7.9	7.6	7.57	7.68	7.38	7.91	8.02	7.93	7.5	7.05	7.48	7.57	7.57	7.77	7.4	7.57	7.87	7.61	7.74	7.76	7.64	7.85
246515_at	AT5G15710	F-box family protein	7.39	6.96	7.02	6.96	6.79	6.96	7.06	6.96	6.7	6.97	6.45	6.95	6.51	6.91	6.88	6.89	7.39	6.96	6.96	7.02	6.64	6.95	6.96	6.99	6.92	6.87	7.44	7.02	6.96	7.05	7.26	6.96	7.39	6.9	6.96	6.98	7.47	6.67	7.3	6.96	7.11	6.9	7.15	6.88	6.96	7.1	6.96
246516_at	AT5G15740	unknown protein	7.46	7.61	7.95	8.23	8.23	8.03	7.38	7.14	7.32	8.09	7.77	7.54	7.61	7.5	7.73	7.89	7.46	7.28	7.11	7.01	6.85	5.95	6.42	7.26	7.13	6.74	7.04	6.39	6.84	7.62	6.7	6.5	7.46	7.55	7.38	7.24	6.97	6.25	6.47	6.64	7.23	7.29	6.89	6.34	6.33	6.92	7.2
246517_at	AT5G15760	plastid-specific 30S ribosomal protein 3, putative / PSRP-3, putative	5.48	6.37	6.55	6.52	6.93	6.59	6.86	6.87	7.01	7.16	6.9	6.73	7.74	6.76	7.26	7.31	5.48	6.53	7.13	6.31	6.72	5.59	6.03	6.55	6.33	6.26	5.94	6	6.18	5.22	5.96	5.87	5.48	6.85	6.64	6.95	5.47	6.29	6.43	6.03	6.24	5.98	6.29	6.11	6.29	5.89	5.8
246518_at	AT5G15770	AtGNA1 (Arabidopsis thaliana glucose-6-phosphate acetyltransferase 1); N-acetyltransferase/ glucosamine 6-phosphate N-acetyltransferase	6.41	6.77	6.01	5.14	4.19	5.3	5.92	5.8	6.03	5.31	5.46	5.31	5.45	6.08	5.81	5.99	6.41	6.01	5.84	5.77	5.54	5.84	6.7	6.74	6.12	5.35	5.38	5.84	6.9	5.97	5.35	5.84	6.41	5.86	6	5.73	5.84	5.85	6.38	5.86	6.63	5.8	5.82	5.83	6.04	5.64	5.92
246520_at	AT5G15790	zinc finger (C3HC4-type RING finger) family protein	3.07	3.29	3.52	3.29	3.06	2.79	3.07	3.1	3.1	3.07	3.03	2.88	3.29	3.2	3.1	3.1	3.07	3.43	3.89	3.64	3.06	2.9	3.07	3.52	4.03	3.66	3.1	3.1	3.1	3.28	3.55	3.11	3.07	3.13	3.15	3.3	3.13	3.07	3.06	3.1	3.1	3.1	3.35	2.92	3.1	3.07	3.07
246521_at	AT5G15810	N2,N2-dimethylguanosine tRNA methyltransferase family protein	9.28	8.94	9.17	9.26	9.45	10.15	10.51	10.52	10.03	10.5	10.33	10.48	10.59	10.67	10.51	10.15	9.28	9.16	9.31	9.15	8.41	9.96	8.72	9.2	9.27	9.44	8.71	9.36	9.44	9.03	9.06	8.37	9.28	9.09	9.01	8.95	8.92	9.25	9.35	8.71	9.28	9.27	8.99	8.76	8.88	9.13	9.17
246522_at	AT5G15830	AtbZIP3 (Arabidopsis thaliana basic leucine-zipper 3); DNA binding / transcription factor	3.62	4.45	6.04	5.83	4.98	4.44	4	4.28	5.88	5.42	4.78	3.49	3.02	4.54	5.41	6.1	3.62	3.74	5.37	6.92	6.43	4.94	3.25	4.46	6.18	6.7	7.16	4.46	3.77	3.72	4.95	6.85	3.62	4.06	4.76	5.36	6.42	6.37	4.61	4.54	4.86	5.39	6.31	6.43	4.81	4.53	4.95
246523_at	AT5G15850	COL1 (constans-like 1); transcription factor/ zinc ion binding	6.35	9.21	11.77	12.02	10.73	9.51	9.18	9.88	10.43	11.23	9.87	8.31	8.3	9.48	10.68	11.03	6.35	7.23	8.91	11.22	9.14	6.68	5.09	7.16	8.93	11.06	8.99	6.21	5.55	7.55	8.96	10.88	6.35	7.74	8.39	9.54	9.24	8.1	5.67	7.42	8.63	9.46	9.5	8.05	6.53	7.58	8.64
246524_at	AT5G15860	ATPCME (PRENYLCYSTEINE METHYLESTERASE); prenylcysteine methylesterase	6.25	5.71	6.2	6.89	5.57	4.74	4.61	5.53	6.17	5.98	5.99	4.74	4.7	6.07	6.5	6.34	6.25	6.22	5.92	7.38	5.48	4.74	5.98	5.28	5.73	6.75	6.67	4.22	5.85	6.1	6.66	7.57	6.25	5.65	6.1	6.28	5.53	6.66	6.64	7.08	6.84	7.09	6.52	6.55	6.81	7.31	7.26
246525_at	AT5G15840	CO (CONSTANS); transcription factor/ transcription regulator/ zinc ion binding	3.12	5.8	6.24	5.29	2.41	2.15	2.25	3.13	3.96	2.96	2.3	2.18	2.3	3.3	3.56	3.97	3.12	3.06	5.14	4.04	2.12	2.12	2.32	3.11	5.04	4.38	2.25	2.25	3.24	3.46	4.59	3.31	3.12	3.96	2.69	2.26	2.26	2.21	2.38	2.41	2.96	2.78	2.12	2.12	2.25	2.68	2.32
246527_at	AT5G15750	RNA-binding S4 domain-containing protein	8.5	9.07	9.42	9.6	10.55	10.84	10.67	11.13	11.08	10.98	10.78	10.93	10.77	10.94	10.88	11	8.5	8.81	9.16	8.69	9.49	9.58	9.42	9.01	9.19	8.4	9.03	8.8	9.34	8.19	9	8.97	8.5	8.88	9.28	9.3	9.58	9.57	9.51	8.44	9.06	8.86	8.9	9.09	8.88	8.99	9.03
246528_at	AT5G15640	mitochondrial substrate carrier family protein	8.36	8.7	8.98	8.87	8.93	9.13	9.32	9.32	9.27	9.35	9.17	9.25	9.32	9.3	9.28	9.25	8.36	8.57	8.96	8.51	7.88	8.05	8.56	8.48	8.76	8.64	7.71	8.21	8.54	8.85	8.83	8.82	8.36	8.79	8.7	8.26	8.56	8.57	8.76	8.69	8.64	8.29	8.19	8.5	8.56	8.48	8.42
246529_at	AT5G15730	serine/threonine protein kinase, putative	6.65	7.12	6.77	7.05	6.19	6.55	6.25	6.61	6.02	6.76	6.71	6.54	6.27	6.62	6.61	6.54	6.65	6.99	7.35	6.39	6.7	6.2	6.55	6.56	6.72	6.6	6.54	6.82	6.64	7.1	7.94	7.16	6.65	6.84	6.74	6.79	6.93	7.25	6.83	6.75	6.64	6.86	6.8	7.03	6.82	7.26	7.02
246532_at	AT5G15870	glycosyl hydrolase family 81 protein	7.61	8.3	9.34	9.34	8.22	7.44	8.1	7.93	8.07	8.75	8.44	7.7	7	7.64	7.96	8.36	7.61	7.7	7.56	7.79	7.2	6.96	7.37	7.12	7.28	7.97	7.86	6.27	7.7	7.98	8.7	8.76	7.61	6.95	7.62	7.54	7.98	8.48	7.64	8.27	8.04	8.29	8.33	8.1	8.23	8.5	8.36
246533_at	AT5G15880	unknown protein	7.24	7.42	7.19	6.93	7.21	7.19	7.24	6.93	7.02	7.25	7.08	7.15	7.29	7.07	7.34	7.38	7.24	7.34	7.69	7.36	7.68	7.21	7.41	7.59	7.38	7.37	7.54	7.3	7.49	7.19	7.17	7.22	7.24	7.49	7.57	7.55	7.79	7.47	7.4	7.47	6.88	7.57	7.45	7.71	7.6	7.4	7.46
246536_at	AT5G15920	structural maintenance of chromosomes (SMC) family protein (MSS2)	3.86	4.28	5.07	5.32	5.6	5.33	5.56	5.39	5.22	5.51	5.28	5.52	5.49	5.4	5.35	5.44	3.86	4.19	4.39	4.39	4.36	4.69	4.55	4.6	4.32	4.3	4.85	3.67	5.04	3.6	4.26	4.19	3.86	4.17	4.53	4.43	3.96	4.63	5.18	3.99	3.93	4.12	4.61	4.08	3.67	4.34	4.06
246538_at	AT5G15520	40S ribosomal protein S19 (RPS19B)	8.31	9.26	8.98	8.81	8.99	8.81	9.2	9.44	9.43	8.85	8.74	9.03	8.91	9.31	9.08	9.16	8.31	8.96	9.26	8.9	9.04	8.95	9.13	9.28	9.14	8.83	8.55	8.2	9.08	8.19	8.36	8.83	8.31	9.23	9.29	9.46	8.96	8.93	9.44	9.11	9.23	8.84	8.56	8.77	8.89	8.64	8.86
246539_at	AT5G15460	MUB2 (MEMBRANE-ANCHORED UBIQUITIN-FOLD PROTEIN 2)	8.09	8.3	8.7	8.12	8.47	8.53	8.62	8.28	8.37	8.31	8.34	8.39	8.48	8.45	8.18	8.14	8.09	8.62	8.55	8.42	8.37	7.88	7.81	8.47	8.41	8	8.05	7.34	8.2	8.23	7.94	7.74	8.09	8.26	8.56	8.06	8.26	7.96	8	7.87	8.21	7.69	8	7.8	8.25	8.03	8.06
246540_at	AT5G15600	SP1L4 (SPIRAL1-LIKE4)	4.42	4.13	4.41	5.64	4.99	5.18	4.15	4.05	3.95	4.44	4.15	3.76	3.26	3.2	3.94	4.08	4.42	4.42	4.91	5.2	5.97	4.81	4.38	4.61	5.21	5.86	5.48	4.38	3.55	4.55	4.52	6.27	4.42	4.59	4.79	5.49	4.97	4.12	4.15	4.43	4.93	5.09	5.24	3.99	3.82	4.21	4.49
246541_at	AT5G15400	U-box domain-containing protein	7.81	7.25	7.53	6.98	7.77	8.04	7.86	7.94	8.12	8.1	7.82	8.14	8.17	8.19	8.17	7.89	7.81	7.52	7.47	7.24	7.99	8	8.04	7.51	7.49	7.67	7.89	8.03	7.76	8.2	8.32	8.1	7.81	7.19	7.13	6.97	7.62	8.17	8.17	7.72	7.91	7.89	8.01	7.95	7.99	8.03	8.18
246542_at	AT5G15020	SNL2 (SIN3-LIKE 2)	5.13	4.9	4.46	4.62	4.84	4.57	4.79	4.9	4.9	4.56	4.66	4.58	4.56	4.89	4.57	4.6	5.13	5.02	4.9	4.87	4.9	4.92	4.9	4.96	4.94	5.18	5.18	4.71	5.25	4.74	5.16	5.03	5.13	4.9	4.73	4.74	4.64	5.34	5.19	4.96	4.96	4.84	5.18	5.15	5.04	5.1	5.12
246546_at	AT5G15090	VDAC3 (VOLTAGE DEPENDENT ANION CHANNEL 3); voltage-gated anion channel	10.9	10.88	11.14	11.09	11.5	11.37	11.58	11.73	11.74	11.86	11.76	11.78	12	11.8	11.81	11.63	10.9	11.07	10.95	10.84	11.65	11.05	10.95	11.21	10.95	11.01	11.25	11.15	10.89	11.17	11.11	11.02	10.9	11.26	11.33	11.56	11.27	11.11	11.11	10.9	11.31	11.32	11.33	11.03	10.99	10.84	11.16
246547_at	AT5G14970	unknown protein	10.75	10.54	10.35	10.29	10.57	10.78	10.7	10.86	10.81	10.79	10.63	10.78	10.78	10.97	10.84	10.99	10.75	10.58	10.47	10.25	10.65	10.77	10.83	10.82	10.72	10.42	10.79	10.74	10.86	10.6	10.33	10.21	10.75	10.62	10.8	10.98	10.37	10.24	10.74	10.46	10.62	10.33	10.4	10.55	10.37	10.45	10.54
246548_at	AT5G14910	heavy-metal-associated domain-containing protein	12.24	12.34	12.1	12.03	12.18	11.77	11.86	11.75	12.12	11.76	11.43	11.62	11.59	11.68	11.66	11.88	12.24	12.09	12.29	12.04	12.19	12.09	12.41	12.22	12.16	11.9	12.02	12.3	12.35	11.7	11.68	12.21	12.24	12.37	12.06	11.82	11.98	11.85	12.02	11.8	12.04	11.96	12.01	12.24	12.19	11.95	11.88
246549_at	AT5G15050	glycosyltransferase family 14 protein / core-2/I-branching enzyme family protein	8.87	8.84	8.71	9.05	9.65	9.82	9.72	9.23	8.95	8.96	9.36	9.35	9.13	8.87	8.71	8.8	8.87	8.96	8.98	9.07	9.03	9.33	8.78	8.78	8.91	9.02	9.31	9.39	8.81	8.79	8.9	8.47	8.87	9.07	8.89	8.72	8.75	8.88	8.88	8.83	8.72	9.01	8.99	8.86	8.7	8.74	8.9
246550_at	AT5G14920	gibberellin-regulated family protein	10.81	10.26	10.01	9.97	10.08	10.88	10.91	10.96	11.03	11.23	11.2	11.34	11.51	11.21	11.44	11.38	10.81	9.97	10.14	9.81	8.56	11.17	10.79	10.01	10.07	10.31	8.65	10.62	11.09	10.07	10.58	9.73	10.81	9.64	8.97	8.48	8.21	10.33	10.05	10.02	9.61	9.5	9.62	10.1	10.72	10.47	9.84
246553_at	AT5G15440	EDL1 (EID1-like 1)	6.93	7.26	6.94	7.16	7.07	7.01	6.84	6.38	5.98	6.73	6.23	6.62	6.27	6.63	6.72	6.46	6.93	7.48	7.51	7.62	7.7	7.41	7.03	7.13	7.22	7.43	7.59	7.34	6.8	7	7.35	7.27	6.93	7.39	7.24	7.84	7.08	7.47	6.79	7.23	7.14	7.53	7.22	7.41	7.33	7.15	7.27
246554_at	AT5G15450	CLPB3 (CASEIN LYTIC PROTEINASE B3); ATP binding / ATPase/ nucleoside-triphosphatase/ nucleotide binding / protein binding	10.03	9.34	9.76	10.27	10.76	11.11	11.17	11.23	11.26	11.7	11.48	11.55	11.88	11.56	11.69	11.53	10.03	9.97	9.55	9.71	11.12	10.17	9.78	10.39	9.92	10.6	11.12	10.3	9.74	10.94	10.23	10.3	10.03	9.88	10.29	11.04	10.5	9.83	9.64	10.08	10.6	11.2	10.89	10.15	9.78	10.17	10.93
246555_at	AT5G15470	GAUT14 (Galacturonosyltransferase 14); polygalacturonate 4-alpha-galacturonosyltransferase/ transferase, transferring glycosyl groups / transferase, transferring hexosyl groups	5.88	5.82	5.65	6.47	5.96	6.63	6.65	5.57	5.42	5.51	6.35	5.96	5.8	6.35	6.31	6.22	5.88	6.11	5.8	5.57	5.37	4.93	4.63	5.89	5.9	5.76	5.81	4.8	5.8	5.45	5.95	5.61	5.88	5.8	5.77	5.45	5.58	5.45	4.91	5.61	5.3	5.85	5.5	5.56	5.27	5.82	5.94
246557_at	AT5G15510	FUNCTIONS IN: molecular_function unknown; INVOLVED IN: biological_process unknown; EXPRESSED IN: 17 plant structures; EXPRESSED DURING: 7 growth stages; CONTAINS InterPro DOMAIN/s: Targeting for Xklp2 (InterPro:IPR009675); BEST Arabidopsis thaliana protein match is: unknown protein (TAIR:AT3G01015.1); Has 992 Blast hits to 819 proteins in 107 species: Archae - 0; Bacteria - 11; Metazoa - 477; Fun…	3.14	3.05	3.05	3.04	3.1	3.02	3.07	3.05	3.06	3.33	3.04	3.04	2.93	3.04	3.23	3.05	3.14	3.59	3.23	3.04	3.05	3.05	3.55	3.57	3.33	3.13	3.05	3.05	3.24	3.05	2.89	3.04	3.14	3.61	3.05	3.34	3.05	3.04	3.06	3.46	3.19	3.63	3.05	3.4	3.11	3.62	3.82
246558_at	AT5G15540	EMB2773 (EMBRYO DEFECTIVE 2773); binding / protein binding / zinc ion binding	6.01	5.46	5.21	5.21	5.65	5.25	5.66	5.45	5.65	5.46	5.53	5.65	5.77	5.69	5.89	5.45	6.01	5.59	5.09	5.65	5.65	5.98	5.65	5.61	5.71	5.65	5.64	5.65	5.69	6.16	5.95	5.61	6.01	5.56	5.16	5.81	5.02	5.73	5.71	5.74	5.65	5.54	5.65	5.8	5.65	5.58	5.83
246559_at	AT5G15550	transducin family protein / WD-40 repeat family protein	7.37	7.43	7.61	7.97	8.49	9.11	9.59	9.4	9.39	9.42	9.02	9.41	9.37	9.49	9.32	9.21	7.37	7.31	7.68	6.95	6.8	7.52	8.06	7.59	7.69	6.96	7.55	7.17	7.83	7.01	7.08	7.31	7.37	7.37	7.68	7.54	7.83	8.17	8.45	7.69	7.6	7.44	7.1	7.77	7.5	7.54	7.39
246561_at	AT5G15570	FUNCTIONS IN: molecular_function unknown; INVOLVED IN: biological_process unknown; LOCATED IN: cellular_component unknown; EXPRESSED IN: 23 plant structures; EXPRESSED DURING: 13 growth stages; CONTAINS InterPro DOMAIN/s: Bromodomain transcription factor (InterPro:IPR006565); BEST Arabidopsis thaliana protein match is: DNA binding (TAIR:AT3G02160.1); Has 143 Blast hits to 143 proteins in 37 speci…	5.95	6.1	6.52	6.31	6.44	6.12	6.33	6.07	6.03	6.43	5.97	5.54	6.3	6.07	6.47	6.22	5.95	6.08	6.56	6.06	6.33	5.86	6.02	6.32	6.18	5.97	5.43	5.56	6.01	5.97	6.02	6.02	5.95	6.32	6.4	6.21	6.02	5.88	5.82	6.02	6.36	5.69	5.67	6.05	5.86	5.97	5.85
246562_at	AT5G15580	LNG1 (LONGIFOLIA1)	6.83	6.56	6.49	6.33	6.55	7.1	6.54	6.04	6.14	6.19	6.24	6.19	6.44	6.35	6.46	6.35	6.83	6.25	6.97	6.98	6.72	7.58	7	6.51	7.36	7.41	6.8	7.61	7.09	6.68	7.42	6.84	6.83	6.17	5.77	6.11	6.07	6.72	6.64	6.41	6.47	6.56	6.94	7.08	7.26	6.42	6.56
246563_at	AT5G15581	unknown protein	2.12	2.22	2.12	2.12	2.12	2.12	2.12	2.12	2.12	2.12	2.12	2.12	2.12	2.12	2.12	2.12	2.12	2.12	2.12	2.59	2.12	2.12	2.12	2.13	2.12	2.34	2.12	2.12	2.12	2.12	2.12	2.12	2.12	2.12	2.12	2.12	2.36	2.12	2.12	2.12	2.12	2.12	2.12	2.12	2.12	2.12	2.12
246564_at	AT5G15610	proteasome family protein	9.58	9.52	9.5	9.53	9.69	9.51	9.82	9.67	9.59	9.66	9.61	9.95	10.09	10.01	9.78	9.63	9.58	9.69	9.91	9.83	9.7	9.81	9.33	9.88	9.62	9.86	9.45	9.54	9.62	9.51	9.44	9.04	9.58	9.7	9.73	9.74	9.2	9.61	9.72	9.58	9.38	9.68	9.4	9.81	9.28	9.31	9.4
246565_at	AT5G15530	BCCP2 (BIOTIN CARBOXYL CARRIER PROTEIN 2); biotin binding	5.37	4.64	4.61	4.73	4.61	4.28	4.37	4.61	3.7	3.41	3.93	3.56	3.35	3.39	3.58	3.39	5.37	5.03	4.88	5.17	4.61	4.61	4.42	5.12	5.03	5	4.61	4.84	5.01	4.61	4.58	4.61	5.37	5.42	5.18	4.8	4.61	4.61	4.83	4.61	4.61	4.61	5.31	4.95	4.61	4.61	4.8
246566_at	AT5G14940	proton-dependent oligopeptide transport (POT) family protein	7.34	7.18	8.01	8.36	8.18	8.96	8.74	8.11	7.98	8.49	8.22	8.98	8.81	8.35	8.55	8.44	7.34	7.49	7.44	6.6	7.81	7.81	7.22	7.51	7.8	7.13	8.07	7.89	7.53	7.48	8.01	7.1	7.34	7.26	7.24	7.01	7.21	8.44	8.31	7.54	7.22	7.61	7.32	7.86	8.1	7.49	7.05
246567_at	AT5G14950	GMII (GOLGI ALPHA-MANNOSIDASE II); alpha-mannosidase	6.15	5.82	5.82	5.08	5.84	6.08	6.28	5.96	5.84	6.15	6.15	6.15	6.83	6.23	6.23	6.11	6.15	6.15	6.1	5.77	6.15	6.23	6.12	6.15	6.57	6.51	6.15	6.3	6.44	6.32	6.66	6.15	6.15	6.04	5.82	6.15	5.68	6.15	6.54	6.15	6.14	6.15	6.15	6.42	6.36	6.35	6.15
246568_at	AT5G14960	DEL2 (DP-E2F-LIKE 2); DNA binding / transcription factor	2.55	2.29	2.28	2.28	2.28	2.29	5.12	3.48	2.36	2.28	2.28	3.93	3.53	2.97	2.28	2.28	2.55	2.28	2.28	2.21	2.28	2.33	2.4	2.41	2.28	2.28	2.28	2.84	2.72	2.28	2.2	2.28	2.55	2.46	2.28	2.12	2.28	2.28	2.68	2.28	2.28	2.12	2.2	2.76	2.69	2.28	2.14
246572_at	AT5G15010	pentatricopeptide (PPR) repeat-containing protein	2.83	2.9	2.79	2.89	2.79	2.79	3.03	3.07	2.79	2.79	2.79	3.04	3.23	3.12	2.79	3.56	2.83	2.94	2.8	2.79	2.79	2.79	2.83	2.79	2.79	2.79	2.79	2.79	2.79	2.79	2.8	2.79	2.83	2.79	2.79	2.79	2.79	2.79	2.82	2.79	2.79	2.79	2.8	2.79	2.79	2.79	2.59
246575_at	AT1G31660	FUNCTIONS IN: molecular_function unknown; INVOLVED IN: biological_process unknown; LOCATED IN: cellular_component unknown; EXPRESSED IN: 21 plant structures; EXPRESSED DURING: 13 growth stages; CONTAINS InterPro DOMAIN/s: Bystin (InterPro:IPR007955); Has 370 Blast hits to 362 proteins in 156 species: Archae - 0; Bacteria - 7; Metazoa - 139; Fungi - 93; Plants - 32; Viruses - 0; Other Eukaryotes -…	8.32	8.71	9.07	9.76	9.93	10.43	10.64	10.69	9.97	10.53	10.49	10.62	10.88	10.81	10.81	10.37	8.32	9.15	9.09	8.18	8.84	8.55	8.48	8.65	8.51	8.01	8.71	8.58	8.92	8.33	8.72	7.51	8.32	9.06	9.16	9.09	9.08	9.27	9.01	8.49	8.84	8.61	8.47	8.67	8.48	8.43	8.52
246576_at	AT1G31650	ROPGEF14; Rho guanyl-nucleotide exchange factor	7.92	7.64	7.02	7.25	7.3	7.39	7.51	7.53	7.26	7.33	7.61	7.42	7.48	7.72	7.35	7.24	7.92	8.22	7.59	7.7	7.8	7.09	7.8	8.04	7.66	8.03	7.75	7.74	7.86	8.09	7.63	7.32	7.92	7.84	7.8	7.87	7.57	6.93	7.57	7.53	7.99	8.17	7.66	7.39	7.47	7.68	7.88
246580_at	AT1G31770	ABC transporter family protein	3.76	3.76	3.76	3.43	2.63	3.69	2.64	3.76	3.76	3.76	4.05	3.8	3.76	4.07	3.98	3.93	3.76	3.76	4	3.76	3.56	3.76	3.76	3.76	4.26	4.47	3.76	3.69	3.4	3.76	4.53	3.82	3.76	3.54	3.76	3.76	3.76	4.14	3.76	3.77	3.72	4.24	3.76	3.79	3.76	3.76	4.1
246581_at	AT1G31760	SWIB complex BAF60b domain-containing protein	2.81	2.77	2.97	3.03	3.13	3.63	3.92	4	4.15	3.95	3.6	3.5	3.87	3.99	3.92	3.44	2.81	2.97	2.9	2.92	2.81	2.97	2.97	2.97	2.86	2.9	2.81	2.9	2.87	2.85	2.36	2.97	2.81	3.11	2.97	2.97	3.08	2.77	2.99	2.97	2.97	2.89	2.77	2.84	2.63	2.63	2.68
246582_at	AT1G31750	proline-rich family protein	2.96	2.62	2.35	2.35	2.19	2.35	2.29	2.35	2.29	2.35	2.35	2.35	2.35	2.29	2.32	2.3	2.96	2.59	2.12	2.44	2.35	2.59	2.35	2.37	2.35	2.74	2.35	2.29	2.29	3.3	2.6	2.35	2.96	2.67	2.35	2.32	2.35	2.28	2.35	2.84	2.6	2.54	2.35	2.21	2.35	2.29	2.77
246583_at	AT5G14720	protein kinase family protein	6.01	5.86	5.85	6.03	5.74	5.78	5.78	5.53	4.62	5.49	5.26	5.18	5.78	5.6	5.34	5.06	6.01	6.28	6.24	6.49	5.86	5.13	4.97	6.2	6.22	6.75	6.21	5.88	5.85	5.95	6.1	5.6	6.01	5.77	5.78	5.51	5.86	5.82	4.77	5.92	5.4	6.4	5.78	5.7	5.74	5.8	5.94
246584_at	AT5G14730	unknown protein	2.12	2.12	2.12	2.12	2.12	2.12	2.12	2.12	2.12	2.12	2.12	2.12	2.12	2.12	2.12	2.12	2.12	2.12	2.12	2.12	2.12	2.12	2.12	2.12	2.12	2.12	2.12	2.12	2.12	2.12	2.12	2.12	2.12	2.12	2.12	2.12	2.12	2.12	2.12	2.12	2.12	2.12	2.12	2.12	2.12	2.12	2.12
246591_at	AT5G14880	potassium transporter, putative	8.34	7.93	7.66	7.68	8.27	7.79	7.68	8.07	7.69	7.69	8.36	7.93	7.76	8.34	7.85	7.74	8.34	8.44	8.17	8.51	8.72	8.32	8.07	8.48	8.65	9.22	8.97	8.45	8.19	9.16	8.45	8.68	8.34	8.52	8.33	8.75	8.79	8.16	8.27	8.77	8.8	9.14	8.58	8.22	7.89	8.46	8.72
246593_at	AT5G14790	binding	8.51	8.34	7.38	7.85	8.49	8.87	8.32	7.86	7.27	7.81	8.47	8.33	8.75	8.17	8.2	8.2	8.51	8.32	8.4	7.9	8.02	8.21	7.74	8.13	8.15	7.76	8.16	8.64	8.4	7.91	8.23	6.82	8.51	8.67	8.5	8.06	8	8.31	7.98	8.02	8.26	7.79	7.91	7.83	8.1	8.01	8.11
246594_at	AT5G14800	P5CR (PYRROLINE-5- CARBOXYLATE (P5C) REDUCTASE); pyrroline-5-carboxylate reductase	10.01	9.56	9.37	9.3	9.44	9.53	9.82	9.78	9.84	10	9.85	10.19	10.46	10.23	10.27	10.22	10.01	9.93	10.04	9.82	9.5	9.68	9.79	9.88	10.3	9.84	9.83	9.84	9.87	9.93	9.9	9.66	10.01	9.93	9.89	9.86	9.8	9.85	10.23	10.07	10.24	9.82	9.79	9.85	9.85	9.85	9.75
246595_at	AT5G14780	FDH (FORMATE DEHYDROGENASE); NAD or NADH binding / binding / catalytic/ cofactor binding / oxidoreductase, acting on the CH-OH group of donors, NAD or NADP as acceptor	11.84	11.83	11.48	11.85	11.59	11.19	10.99	10.97	11	11.18	11.13	10.96	10.83	10.9	11.12	10.78	11.84	11.87	11.59	11.61	11.05	11.11	11.08	11.36	10.99	11.45	11.29	11.31	11.39	11.22	11.18	10.7	11.84	11.62	11.31	11.02	10.57	11.04	11.3	11.62	11.18	11.4	11.48	11.3	11.48	11.48	11.15
246596_at	AT5G14740	CA2 (CARBONIC ANHYDRASE 2); carbonate dehydratase/ zinc ion binding	14.42	14.52	14.36	14.22	13.81	13.39	13.18	13.18	13.14	13.26	13.15	12.97	12.73	13.28	13.53	13.34	14.42	14.45	14.53	14.73	14.41	13.26	14.2	14.64	14.7	14.64	14.48	14.07	14.35	14.42	14.41	14.45	14.42	14.61	14.52	14.29	14.46	13.69	13.9	14.35	14.29	14.33	14.07	13.81	14.1	14.26	14.39
246597_at	AT5G14760	AO (L-ASPARTATE OXIDASE); L-aspartate oxidase/ electron carrier/ oxidoreductase	5.91	7.36	10.41	11.63	11.2	10.49	9.13	9.41	9.73	11.19	10.19	8.82	8.39	8.97	9.77	10.25	5.91	6.92	8.19	10.03	8.03	4.6	4.78	7.1	8.45	10.38	7.72	4.58	4.44	7.3	9.13	9.19	5.91	6.38	8.58	9.65	8.38	6.55	4.89	6.63	7.76	9.19	8.41	6.28	5.67	7.46	8.65
246598_at	AT5G14850	mannosyltransferase, putative	6.18	6.13	5.77	5.77	5.28	5.89	5.91	5.82	5.9	5.79	5.87	6.14	6.6	6.54	6.46	6.04	6.18	5.8	6.35	5.96	5.89	5.9	6.26	6.37	6.41	6.17	6.26	6.08	6.47	6.43	6.16	5.95	6.18	6.21	6	5.29	5.69	6.08	6.37	5.83	6	6.01	6.16	6.49	6.22	5.9	5.96
246600_at	AT5G14930	SAG101 (SENESCENCE-ASSOCIATED GENE 101); carboxylesterase/ triacylglycerol lipase	6.53	7	6.85	5.55	5.32	5.82	6.08	5.07	5.98	5.24	6.07	6.26	5.64	5.79	6.21	6.03	6.53	6.51	6.55	6.06	5.49	6.34	6.83	6.04	6.26	6.15	6.3	6.3	6.86	6.99	7.41	7.71	6.53	6.09	6.34	6.17	7.03	7.42	6.34	7.31	7.31	7.02	6.78	6.91	7.35	7.62	7.51
246601_at	AT1G31710	copper amine oxidase, putative	9.14	8.3	7.8	8.54	8.32	8.67	8.37	8.11	8.34	8.51	7.58	8.05	8.2	7.99	7.69	7.5	9.14	8.55	8.71	8.23	8.88	9.05	8.53	8.58	8.05	8.69	8.88	8.95	8.32	8.63	8.55	7.12	9.14	8.68	8.8	8.4	8.03	8.09	8.15	7.77	8.42	8.89	8.71	8.71	8.29	8.35	8.71
246603_at	AT1G31690	amine oxidase/ copper ion binding / quinone binding	11.36	11.13	10.42	10.46	9.72	9.82	10.16	10.4	10.24	10.16	10.01	10.37	11.13	10.85	10.77	10.47	11.36	10.83	9.7	8.87	8.59	10.11	10.72	11.01	9.82	9.05	8.05	9.89	11.01	10.87	9.76	8.41	11.36	11.12	10.69	10.09	9.17	8.58	10.13	10.59	10.73	10.64	9.82	9.41	10.17	11.06	11.14
246607_at	AT5G35370	ATP binding / carbohydrate binding / kinase/ protein kinase/ protein serine/threonine kinase/ protein tyrosine kinase/ sugar binding	2.2	2.12	2.12	2.12	2.12	2.12	2.12	2.12	2.12	2.12	2.12	2.12	2.12	2.12	2.12	2.12	2.2	2.12	2.43	2.12	2.12	2.91	2.82	2.12	2.12	2.12	2.12	2.82	2.13	2.86	2.53	2.4	2.2	2.12	2.12	2.13	2.12	3.26	2.12	2.13	2.12	2.21	2.96	3.1	2.77	2.16	2.12
246611_at	AT5G35330	MBD02 (METHYL-CPG-BINDING DOMAIN PROTEIN 02); DNA binding / DNA demethylase	8.94	8.61	8.47	8.05	8.21	8.53	8.83	8.74	8.68	8.54	8.54	8.85	8.39	8.86	8.52	8.7	8.94	8.77	9.16	9.48	8.52	8.4	8.77	8.65	9.15	9.44	8.74	8.69	8.82	8.43	8.19	8.91	8.94	8.72	8.64	8.34	8.59	8.49	8.3	8.65	8.53	8.78	8.41	8.94	8.93	8.69	8.66
246612_at	AT5G35320	unknown protein	6.52	5.2	6.67	6.51	7.5	6.9	6.83	6.6	6.98	7.3	6.84	6.52	6.52	6.88	6.58	6.7	6.52	6.96	6.39	6.57	6.04	6.54	6.84	6.22	6.16	6.26	6.46	5.05	6.64	6.03	6.52	6.52	6.52	6.52	6.47	6.22	6.34	6.44	6.29	6.77	6.07	6.2	6.42	6.52	6.91	6.75	6.27
246613_at	AT5G35360	CAC2; acetyl-CoA carboxylase/ biotin carboxylase	11.49	11.27	11.05	11.04	11.08	11.2	11.24	11.29	11.22	11.28	11.09	11.28	11.37	11.25	11.27	11.23	11.49	11.07	11.48	11.33	11.45	11.53	11.27	11.3	11.51	11.45	11.22	11.36	11.41	11.54	11.38	11.2	11.49	11.25	11.16	11.04	11.07	11	11.32	11.05	11.28	11.27	11.24	11.35	11.34	11.29	11.33
246614_at	AT5G35410	SOS2 (SALT OVERLY SENSITIVE 2); kinase/ protein kinase	3.35	3.48	3.56	3.1	3.71	3.94	3.78	3.97	3.9	4.17	3.94	3.56	4.22	3.87	3.93	4.03	3.35	2.95	3.45	3.46	3.56	3.26	3.59	3.56	3.65	3.2	3.69	3.43	3.49	3.73	3.7	3.71	3.35	3.13	2.99	3.47	4.05	3.56	3.56	3.37	3.35	3.19	3.54	3.88	3.35	3.56	2.93
246617_at	AT5G36270	pseudogene of dehydroascorbate reductase	2.57	2.63	2.63	2.63	2.63	2.63	2.63	2.63	2.63	2.66	2.63	2.63	2.63	2.63	2.77	2.63	2.57	2.63	2.58	2.63	2.85	2.63	2.63	2.68	2.63	2.63	2.57	2.63	2.63	2.65	2.46	2.65	2.57	2.63	2.66	2.63	3.77	2.17	2.63	2.63	2.63	2.63	2.63	2.57	2.63	2.57	2.63
246619_at	AT5G36290	unknown protein	9.63	9.97	9.71	9.6	9.99	9.79	9.54	9.46	9.25	9.4	9.33	9.62	9.55	9.62	9.52	9.58	9.63	9.69	10.03	10.03	9.65	9.32	9.52	9.58	9.95	9.76	9.45	9.29	9.61	9.47	9.83	10.11	9.63	9.59	9.81	9.76	9.65	9.9	9.73	9.09	9.38	9.57	9.61	9.53	9.77	9.28	9.46
246620_at	AT5G36220	CYP81D1 (CYTOCHROME P450 81D1); electron carrier/ heme binding / iron ion binding / monooxygenase/ oxygen binding	8.36	8.16	8.46	9.23	8.83	7.81	7.41	8.07	8.25	8.71	8.45	7.97	8.2	8.22	8.16	7.83	8.36	8.71	8.31	7.78	8.2	6.07	7.19	8.39	7.04	8.02	7.79	7.09	8.04	8.32	8.42	7.48	8.36	8.62	8.97	8.49	8.15	7.73	7.61	8.16	7.81	8.56	8.64	7.75	8.35	8.42	8.21
246621_at	AT5G36230	eIF4-gamma/eIF5/eIF2-epsilon domain-containing protein	11.44	11.72	11.75	11.38	11.56	11.65	11.96	11.99	11.6	11.73	11.71	11.83	11.99	12.04	12.02	12.01	11.44	11.7	11.8	11.66	11.58	10.93	11.39	11.72	11.73	11.46	11.29	11.3	11.55	11.44	11.55	10.97	11.44	11.59	11.53	11.34	11.54	11.49	11.49	11.49	11.62	11.44	11.44	11.56	11.64	11.49	11.52
246622_at	AT5G36250	protein phosphatase 2C, putative / PP2C, putative	7.49	6.92	6.66	6.27	5.93	6.69	6.44	6.11	6.38	6.43	5.93	6.15	5.74	6.48	6.61	6.4	7.49	6.69	7.04	7.4	6.27	7	6.81	6.75	7.41	7.2	6.89	7.02	6.93	6.83	7.31	6.59	7.49	6.57	6.33	6.02	5.85	6.64	6.82	6.6	6.46	6.72	6.75	6.71	6.65	6.36	6.87
246623_at	AT1G48920	ATNUC-L1; nucleic acid binding / nucleotide binding	11.3	11.26	11.19	11.22	11.61	12.47	12.55	12.95	12.2	12.81	12.32	12.66	12.71	12.76	12.67	12.51	11.3	11	11.18	10.35	11.14	11.82	11.57	11.15	10.92	10.52	10.94	11.83	11.79	11.21	10.98	10.24	11.3	11.04	11.25	11.2	11.41	11.65	11.8	11.13	11.04	11.33	10.87	11.35	11.45	11.33	11.34
246628_at	AT1G48900	signal recognition particle 54 kDa protein 3 / SRP54 (SRP-54C)	9.03	8.69	8.67	8.62	8.78	8.99	9.04	9.04	8.96	9.5	9.17	9.09	9.46	9.24	9.14	9.05	9.03	8.7	8.67	8.67	8.97	9.33	9.08	8.69	8.68	8.83	8.9	9.16	8.9	9.13	9.22	8.83	9.03	8.84	8.51	8.64	8.69	8.94	9.02	8.83	8.87	9	9.13	8.87	9.05	8.94	9.08
246630_at	AT1G50730	unknown protein	8.44	8.42	8.08	7.9	7.67	8.02	7.33	7.88	8.28	7.99	7.99	7.89	7.62	8.01	8.03	8.33	8.44	8.22	8.02	8.41	8.28	8.33	8.57	8.8	8.67	8.55	8.97	8.34	8.53	8.51	8.21	8.61	8.44	8.57	8.24	8.47	8.07	7.72	8.03	8.14	8.6	8.28	8.08	8.27	8.13	8.27	8.44
246631_at	AT1G50740	unknown protein	9.15	9.5	9.56	8.72	8.38	7.92	8.24	7.77	8.61	8.57	8.44	8.36	8.06	8.15	8.66	8.61	9.15	9.23	9.15	9.15	9.15	8.97	9.36	8.98	8.93	8.93	9.23	9.01	9.54	9.18	9.76	10.2	9.15	9.06	9.38	9.28	9.49	9.94	9.86	9.53	9.29	9.17	9.38	9.57	9.98	9.66	9.44
246632_at	AT1G29710	pentatricopeptide (PPR) repeat-containing protein	3.77	3.96	4.04	3.86	4.04	4.04	4.18	4.11	4.17	4.12	4.07	4.04	4.22	4.04	4.12	4.04	3.77	4.04	4.03	4.04	4.04	3.86	4.04	4.25	4.04	4.04	4.28	2.73	4.44	3.45	4.01	3.75	3.77	4.04	4.06	4.04	4.04	3.79	4.04	3.95	4.04	4.13	4.03	4.3	3.98	4.04	4.04
246633_at	AT1G29720	protein kinase family protein	8.17	7.87	8.4	8.94	9.01	8.36	8.15	7.26	7.43	7.87	7.75	7.68	7.8	7.48	7.68	7.99	8.17	8.33	8.66	9.3	8.76	8.81	8.4	8.72	9.08	9.84	8.85	7.75	8.64	8.62	9.31	9.43	8.17	8.13	7.78	8.54	7.96	8.41	7.91	7.99	8.04	8.34	8.63	7.81	8	8.24	8.21
246634_at	AT1G31730	epsilon-adaptin, putative	9.21	8.86	8.66	8.83	8.83	9.07	8.85	9.08	8.95	8.45	8.84	9.09	8.92	9.34	9.11	8.96	9.21	8.94	8.88	8.68	8.53	8.49	8.88	8.94	8.91	9.2	8.86	9.06	9.1	8.54	9.09	8.82	9.21	9.06	8.82	8.63	8.48	8.99	9.02	8.81	8.93	9.19	8.78	8.98	9.18	8.96	9.09
246636_at	AT5G34850	PAP26 (PURPLE ACID PHOSPHATASE 26); acid phosphatase/ protein serine/threonine phosphatase	10.8	10.48	10.41	9.99	9.97	9.53	9.64	9.47	9.64	9.69	9.46	9.31	9.56	9.51	9.54	9.41	10.8	10.54	10.61	10.41	10.64	10.23	10.4	10.6	10.48	10.48	10.4	10.79	10.3	10.6	10.54	10.33	10.8	10.71	10.45	10.52	10.43	10.28	10.5	10.56	10.61	10.39	10.49	10.5	10.61	10.56	10.45
246640_x_at	AT5G34900	transposable element gene	2.12	2.17	2.39	2.17	2.17	2.17	2.17	2.44	2.29	2.17	2.42	2.17	2.17	2.26	2.17	2.17	2.12	2.12	2.17	2.17	2.17	2.17	2.17	2.17	2.23	2.17	2.17	2.17	2.12	2.17	2.17	2.17	2.12	2.19	2.17	2.17	2.67	2.14	2.3	2.19	2.62	2.17	2.17	2.17	2.17	2.17	2.17
246644_at	AT5G35100	peptidyl-prolyl cis-trans isomerase	10.55	10.46	10.3	10.08	10.07	9.76	9.81	9.91	9.7	9.98	9.92	9.78	10.01	9.7	9.85	9.72	10.55	10.41	10.09	10.12	10.58	10.59	10.34	10.54	10.55	10.4	10.69	10.94	10.71	10.15	10.22	10.24	10.55	10.77	10.49	10.16	10.64	10.18	10.25	10.27	10.59	10.37	10.42	10.41	10.33	10.25	10.36
246645_at	AT5G35080	protein binding	7.22	7.14	6.52	6.6	6.47	6.24	6.61	6.5	6.65	6.2	6.77	6.95	6.71	6.68	7.03	6.94	7.22	7.47	7.41	7.41	7.17	7.29	7	7.18	7.27	6.92	7.39	7.3	7.36	6.88	7.45	6.79	7.22	7.15	7.56	7.6	7.54	7.9	8.23	7.71	7.67	7.2	7.29	7.65	7.63	7.41	7.53
246647_at	AT5G35130	transposable element gene	2.12	2.12	2.12	2.12	2.12	2.12	2.12	2.12	2.12	2.12	2.12	2.12	2.12	2.12	2.12	2.12	2.12	2.12	2.12	2.12	2.12	2.12	2.12	2.12	2.12	2.12	2.12	2.16	2.12	2.12	2.12	2.12	2.12	2.12	2.12	2.12	2.12	2.12	2.12	2.12	2.12	2.12	2.12	2.12	2.12	2.12	2.12
246649_at	AT5G35150	transposable element gene	2.23	2.23	2.23	2.23	2.23	2.28	2.23	2.23	2.23	2.47	2.23	2.23	2.23	2.23	2.23	2.46	2.23	2.23	2.13	2.23	2.23	2.23	2.23	2.23	2.23	2.23	2.23	2.23	2.23	2.23	2.23	2.23	2.23	2.23	2.23	2.23	2.23	2.23	2.23	2.23	2.23	2.23	2.23	2.23	2.23	2.23	2.23
246650_at	AT5G35160	LOCATED IN: integral to membrane, Golgi apparatus; EXPRESSED IN: 24 plant structures; EXPRESSED DURING: 13 growth stages; CONTAINS InterPro DOMAIN/s: Nonaspanin (TM9SF) (InterPro:IPR004240); BEST Arabidopsis thaliana protein match is: unknown protein (TAIR:AT4G12650.1); Has 1053 Blast hits to 1004 proteins in 163 species: Archae - 0; Bacteria - 0; Metazoa - 478; Fungi - 143; Plants - 250; Viruses…	10.32	10.09	9.91	10.09	9.55	10.09	10.06	9.99	9.05	9.8	10.09	10.26	9.96	10.23	10.07	9.95	10.32	10.09	10.14	9.55	9.27	9.06	9.63	10.08	10.02	9.82	9.83	9.81	10.19	10	10.05	9.38	10.32	10.09	10.08	9.64	9.9	9.43	9.76	10.14	9.86	10	9.69	9.88	9.83	9.92	10.19
246651_at	AT5G35170	adenylate kinase family protein	11.02	10.29	9.68	9.73	9.6	9.77	9.92	9.55	9.28	9.27	8.96	9.12	9.16	9.24	8.96	9.03	11.02	10.2	10.31	10.11	10.71	10.97	10.33	10.63	10.5	10.66	10.92	11.09	10.81	10.35	10.04	9.89	11.02	10.43	10.03	10.3	10.08	10.13	10.07	9.96	9.98	10.44	10.33	10.4	10.31	10.11	10.06
246653_at	AT5G35200	epsin N-terminal homology (ENTH) domain-containing protein	7.97	8.35	8.33	8.38	8.27	7.58	8.09	7.72	7.9	7.87	7.56	8.01	7.86	7.9	7.87	7.71	7.97	8.47	8.87	8.85	8.31	8.69	8.3	8.09	8.09	8.49	8.24	8.93	8.39	8.15	8.97	8.61	7.97	8.19	8.53	8.82	8.44	8.81	8.48	8.3	8.39	8.31	8.61	8.54	8.52	8.75	8.63
246658_at	AT5G35260	transposable element gene	2.14	2.12	2.12	2.12	2.12	2.16	2.13	2.15	2.12	2.12	2.12	2.12	2.13	2.13	2.12	2.13	2.14	2.12	2.12	2.13	2.12	2.19	2.26	2.13	2.22	2.12	2.13	2.12	2.12	2.21	2.17	2.26	2.14	2.12	2.16	2.12	2.29	2.12	2.12	2.12	2.43	2.12	2.15	2.16	2.12	2.12	2.12
246660_at	AT5G35180	phosphoinositide binding	10.08	9.91	9.82	9.77	9.97	10.07	10.38	10.12	10.11	10.36	10.18	9.97	10.15	10.22	10.23	10.01	10.08	10.06	9.67	9.78	9.87	9.18	9.67	10.09	10.01	9.93	10.09	9.99	9.94	10.07	10.12	9.81	10.08	9.92	9.79	9.77	9.95	9.48	9.69	10.18	10	10.03	9.99	9.87	10.04	9.92	10
246673_at	AT5G30510	RPS1 (RIBOSOMAL PROTEIN S1); RNA binding / structural constituent of ribosome	13.8	13.63	13.52	13.46	13.37	13.41	13.57	13.32	13.61	13.23	13.23	13.37	13.32	13.46	13.39	13.41	13.8	13.64	13.62	13.56	13.44	13.64	13.77	13.79	13.95	13.82	13.58	13.76	13.76	13.59	13.52	13.66	13.8	13.75	13.54	13.59	13.5	13.29	13.28	13.64	13.66	13.66	13.52	13.69	13.53	13.62	13.58
246674_at	AT5G30490	FUNCTIONS IN: molecular_function unknown; INVOLVED IN: biological_process unknown; LOCATED IN: cellular_component unknown; EXPRESSED IN: 22 plant structures; EXPRESSED DURING: 13 growth stages; CONTAINS InterPro DOMAIN/s: Bucentaur or craniofacial development (InterPro:IPR011421); Has 246 Blast hits to 239 proteins in 110 species: Archae - 0; Bacteria - 14; Metazoa - 103; Fungi - 65; Plants - 25;…	5.29	5.29	5.29	5.29	5.29	5.29	5.77	5.65	5.42	5.96	5.36	5.51	5.29	5.4	5.29	5.47	5.29	5.29	5.29	5.29	5.29	5.29	5.29	5.29	5.53	5.29	5.29	5.25	5.34	5.29	5.29	5.29	5.29	5.29	5.29	5.29	5.29	5.29	5.29	5.29	5.32	5.29	5.29	5.29	5.29	5.29	5.34
246675_at	AT5G30420	pseudogene, hypothetical protein	2.12	2.12	2.12	2.12	2.12	2.12	2.12	2.12	2.12	2.12	2.12	2.12	2.12	2.12	2.12	2.12	2.12	2.12	2.12	2.12	2.12	2.12	2.12	2.12	2.12	2.12	2.12	2.12	2.12	2.12	2.12	2.12	2.12	2.12	2.12	2.12	2.12	2.12	2.12	2.12	2.12	2.12	2.12	2.12	2.12	2.12	2.12
246681_at	AT5G33280	chloride channel-like (CLC) protein, putative	8.38	7.48	6.68	6.36	4.76	6.48	6.57	7.02	6.41	6.72	6.54	7.13	7.36	7.58	7.09	6.57	8.38	8.09	7.72	7.67	7.65	7.63	7.85	8.34	8.09	8.02	7.81	7.72	8.22	8.23	7.84	7.33	8.38	7.91	7.54	7.54	6.57	6.83	7.7	8	7.99	7.97	7.57	7.61	7.96	7.74	7.61
246682_at	AT5G33290	XGD1 (XYLOGALACTURONAN DEFICIENT 1); UDP-xylosyltransferase/ catalytic	8.73	9.01	8.58	7.16	7.04	8.67	8.95	9.2	8.54	8.63	8.54	9.11	8.93	8.8	8.48	7.96	8.73	8.62	9.01	7.89	7.54	9.45	9.05	8.34	8.43	8.37	7.79	8.69	8.91	8.97	9.35	8.51	8.73	8.62	8.52	8.12	8.44	9.42	9.1	8.48	8.58	8.77	8.96	9.04	9.32	9.33	8.84
246683_at	AT5G33300	chromosome-associated kinesin-related	2.7	2.5	2.5	2.67	2.46	2.66	2.5	2.59	2.5	2.5	2.5	2.7	2.47	2.88	2.5	2.62	2.7	2.49	2.5	2.49	2.47	2.5	2.55	2.55	2.5	2.5	2.49	2.5	2.68	2.5	2.45	2.5	2.7	2.53	2.5	2.4	2.49	2.4	2.5	2.5	2.5	2.5	2.52	2.49	2.5	2.54	2.6
246687_at	AT5G33370	GDSL-motif lipase/hydrolase family protein	8.75	8.05	8.15	8.35	8.05	8.31	8.63	8.3	8.38	8.26	8.47	8.55	8.62	8.77	8.65	8.48	8.75	8.64	8.29	8.66	8.62	8.6	8.73	8.62	8.64	9.34	8.66	8.91	8.65	8.69	9.05	8.69	8.75	8.58	8.1	8.57	8.15	8.22	7.88	8.9	8.84	9.15	9.16	8.72	8.8	9.17	8.93
246697_at	AT5G29210	unknown protein	13.4	12.92	13.24	13.17	13.19	13.1	12.99	12.9	13.39	13.02	13.15	12.83	13.16	12.97	13.06	12.75	13.4	13.33	13.51	13.37	13.36	13.35	13.71	13.24	13.09	13.46	13.37	13.04	13.28	13.34	13.45	13.42	13.4	13.12	13.29	13.21	13.08	13.2	13.43	13.1	13.1	13.33	13.35	13.08	13.32	12.79	13.27
246699_at	AT5G27990	unknown protein	8	8.27	8.47	8.66	9.08	9.24	9.38	9.44	9.37	9.46	9.22	9.57	9.34	9.31	9.15	9.38	8	8.09	8.47	8.29	8.85	8.8	8.46	8.13	8.15	8.14	8.19	8.27	8.32	8	8.31	8.2	8	8.29	8.32	8.46	8.5	8.62	8.54	7.82	8.36	8.37	8.34	8.37	8.28	8.16	8.15
246700_at	AT5G28030	cysteine synthase, putative / O-acetylserine (thiol)-lyase, putative / O-acetylserine sulfhydrylase, putative	5.26	4.69	4.6	5.84	6.81	7.29	7	5.75	5.48	6.03	5.99	6.59	6.42	6.33	5.59	5.98	5.26	4.59	4.15	4.5	7.24	6.83	5.1	5.23	5.56	5.38	7.2	5.95	5.24	5.32	4.77	4.63	5.26	4.66	4.86	5.22	6.22	6.58	5.61	5.56	5.56	5.57	6.03	5.83	5.62	5.02	4.94
246701_at	AT5G28020	CYSD2 (CYSTEINE SYNTHASE D2); catalytic/ cysteine synthase/ pyridoxal phosphate binding	6.91	6.66	6.12	6.69	7.03	6.35	5.87	5.18	5.33	5.71	5.62	5.76	5.3	5.76	5.78	6.24	6.91	6.19	6.93	7.5	7.88	8.06	6.86	6.59	7.36	7.9	8.03	7.74	6.67	6.68	7.14	7.21	6.91	6.67	6.17	6.78	7.38	6.96	6.46	6.21	6.23	6.91	7.47	7.12	6.73	6.25	6.3
246702_at	AT5G28050	cytidine/deoxycytidylate deaminase family protein	10.89	10.81	10.78	10.75	10.91	10.75	10.57	10.36	10.68	10.75	10.59	10.56	10.48	10.38	10.38	10.4	10.89	11.03	11.09	10.95	11.03	10.62	10.82	10.98	11.15	11.17	11.08	10.81	10.76	11	11.08	11.22	10.89	11.09	10.98	10.92	10.59	10.87	10.99	11.05	11.2	11.02	10.99	10.89	11.06	11.05	11.11
246704_at	AT5G28090	unknown protein	2.12	2.12	2.12	2.12	2.12	2.12	2.12	2.12	2.12	2.12	2.12	2.12	2.12	2.12	2.12	2.12	2.12	2.12	2.12	2.12	2.12	2.12	2.12	2.12	2.12	2.12	2.12	2.12	2.12	2.12	2.12	2.12	2.12	2.12	2.12	2.12	2.12	2.12	2.12	2.12	2.12	2.12	2.12	2.12	2.12	2.12	2.12
246708_at	AT5G28150	unknown protein	8.74	8.61	9.07	9.83	10.14	10.58	10.44	10.04	9.51	9.79	9.69	9.66	9.48	9.44	9.29	9.46	8.74	8.48	8.3	8.46	8.35	8.31	8.66	8.8	8.67	8.37	8.7	8.27	8.75	8.08	8.7	8.8	8.74	8.96	8.66	8.11	8.77	8.31	8.06	8.7	8.35	8.39	8.35	8.36	8.6	8.61	8.81
246714_at	AT5G28220	binding	6.62	6.77	6.62	6.62	6.57	6.4	6.95	6.46	6.62	6.65	6.66	6.62	6.83	6.98	6.83	6.62	6.62	7.05	6.62	6.6	6.13	6.17	6.62	6.62	6.5	6.17	6.31	6.6	6.83	6.31	6.62	6.31	6.62	6.85	6.67	6.9	6.51	6.62	6.62	6.78	6.62	6.62	6.62	6.73	6.95	6.91	6.66
246724_at	AT5G29000	myb family transcription factor	4.98	4.69	4.81	5	4.83	4.67	4.78	4.29	5.1	4.34	4.69	4.39	4.85	4.69	5.14	4.69	4.98	4.92	5.91	5.79	4.51	4.07	4.39	4.83	5.3	5.3	4.27	4.69	4.69	4.43	5.09	4.76	4.98	5	4.93	5.05	3.99	4.65	4.41	4.07	4.57	4.69	4.5	4.75	4.5	4.69	4.8
246728_at	AT5G28040	transcription regulator	7.2	7.48	7.9	7.89	7.06	7.1	6.98	7.16	6.31	7.15	7.18	7.13	6.89	7.22	7.29	7.21	7.2	7.74	7.51	7.26	7.13	6.87	5.58	7.12	7.07	7.21	7.25	7.15	7.06	7.33	6.86	6.57	7.2	7.22	7.11	6.93	7.51	7.07	6.9	7.12	6.85	7.04	7.32	6.79	6.91	7.06	7.08
246730_at	AT5G28060	40S ribosomal protein S24 (RPS24B)	10.18	10.16	10.18	9.88	10.18	10.76	10.62	10.47	10.59	10.47	10.47	10.61	10.59	10.76	10.78	10.75	10.18	9.51	10.24	10.17	10.23	10.1	10.4	10.16	10.33	10.17	10.28	10.18	10.48	9.96	9.84	10.46	10.18	9.99	10.07	9.91	10.58	10.03	10.24	10.04	10.17	10.05	9.86	10.14	9.93	9.96	10.19
246731_at	AT5G27630	ACBP5 (ACYL-COA BINDING PROTEIN 5); acyl-CoA binding	3.42	3.43	3.59	3.43	3.51	3.99	3.5	3.8	3.63	3.85	3.46	3.5	3.85	3.81	3.73	3.88	3.42	3.28	3.43	3.4	3.43	3.43	3.43	3.37	3.87	3.43	3.43	3.43	3.43	3.43	3.77	3.48	3.42	3.25	3.4	3.47	3.43	3.37	3.43	3.43	3.43	3.44	3.43	3.43	3.43	3.43	3.43
246732_at	AT5G27650	PWWP domain-containing protein	6.65	5.79	5.48	5.49	5.79	6.25	6.56	6.36	6.71	6.93	6.24	6.31	6.83	6.48	6.57	6.63	6.65	6.11	6.33	5.95	6.44	7.29	6.85	6.39	6.37	6.76	6.66	7.23	6.67	6.65	6.87	6.72	6.65	6.03	5.47	6.12	5.88	6.24	6.74	6.52	6.21	6.69	6.61	6.57	6.57	5.94	6.29
246733_at	AT5G27660	catalytic/ protein binding / serine-type endopeptidase/ serine-type peptidase	2.96	3.06	3.06	2.93	2.95	2.95	3.34	3.29	3.97	3.64	3.66	3.93	5.18	4.17	4.09	3.68	2.96	2.84	3.05	3.05	3.05	3.08	3.32	3.05	2.97	2.99	3.05	2.93	3.03	3.05	2.93	2.95	2.96	3.05	3.05	3.05	3.15	3.05	3.17	3.73	3.05	3.04	3.05	3.05	2.93	3.13	2.93
246735_at	AT5G27670	HTA7 (HISTONE H2A 7); DNA binding	10.1	9.97	9.65	9.55	9.58	9.71	9.94	10.08	9.98	9.97	9.62	9.62	9.91	9.86	9.88	10.03	10.1	9.73	9.89	9.89	9.92	10.11	10.31	10.15	10.22	9.98	9.64	10.16	10.3	10.4	9.85	10.13	10.1	9.93	9.79	9.78	9.91	9.82	10.27	10.13	10.15	9.98	9.77	9.83	9.9	10.08	9.98
246736_at	AT5G27560	unknown protein	10.58	10.54	10.04	10.17	9.95	9.98	10.11	9.92	10.03	9.77	9.79	9.87	9.86	9.95	9.76	9.74	10.58	10.4	10.4	10.41	10.41	10.56	10.29	10.51	10.33	10.45	10.5	10.66	10.47	10.49	9.84	9.99	10.58	10.5	10.33	10.39	9.91	9.92	9.95	10.09	10.33	10.2	10.14	10.19	10.19	10.04	10.07
246737_at	AT5G27710	unknown protein	7.33	6.86	6.34	5.92	5.53	5.82	5.84	5.92	6.32	5.66	6.55	6.23	5.82	6.24	5.62	6.34	7.33	7.58	7.33	7.05	6.34	6.42	6.95	7.27	7.1	7.23	6.74	6.83	6.96	6.96	6.86	6.76	7.33	7.82	7.03	6.97	6.34	6.85	7.31	7.32	7.34	7.25	6.52	6.91	7.02	7.36	6.96
246738_at	AT5G27740	EMB2775 (EMBRYO DEFECTIVE 2775); DNA binding / nucleoside-triphosphatase/ nucleotide binding	8.1	8.08	8.52	8.11	8.11	8.76	8.95	8.51	8.31	8.67	8.54	8.75	8.83	8.74	8.57	8.62	8.1	7.98	8.29	8.23	8.02	6.8	7.77	8.17	8.18	7.86	7.91	7.89	8.15	7.96	7.83	7.73	8.1	8.23	8.16	7.66	8.22	7.86	7.89	7.87	7.71	7.83	7.38	7.85	8.17	7.85	8
246739_at	AT5G27800	ATP binding / aminoacyl-tRNA ligase/ nucleotide binding	2.12	2.12	2.12	2.12	2.12	2.12	2.12	2.12	2.12	2.12	2.17	2.12	2.12	2.12	2.12	2.12	2.12	2.12	2.12	2.12	2.12	2.12	2.12	2.12	2.12	2.12	2.12	2.12	2.12	2.12	2.12	2.12	2.12	2.12	2.12	2.12	2.12	2.12	2.12	2.12	2.12	2.12	2.12	2.12	2.12	2.12	2.12
246741_at	AT5G27720	emb1644 (embryo defective 1644)	10.07	10.32	10.32	10.22	10.34	10.21	10.38	10.2	10.27	10.17	10.37	10.22	10.29	10.23	10.22	10.38	10.07	9.99	10.29	10.03	10.31	10.43	10.6	9.92	10.39	10.19	9.81	10.03	10.29	10.4	10.54	10.9	10.07	10.36	10.45	10.3	10.3	10.51	10.55	9.96	10.14	10.06	10.28	10.25	10.35	10.46	10.32
246742_at	AT5G27840	TOPP8; protein serine/threonine phosphatase	8.56	8.3	8.16	7.98	7.98	7.84	8.01	7.72	6.96	7.98	7.81	7.83	8.15	7.73	7.85	7.78	8.56	8.52	8.42	8.31	8.53	8.13	8.07	8.41	8.27	8.27	8.48	8.33	8.35	8.39	8.61	8.41	8.56	8.24	8.37	8.31	8.82	8.54	8.17	8.45	8.39	8.41	8.61	8.42	8.52	8.35	8.53
246743_at	AT5G27750	F-box family protein	4.1	3.93	4.24	3.79	4.25	3.88	4.72	4.68	4.44	4.92	4.25	4.24	5.27	4.07	4.52	4.57	4.1	4.24	4.24	4.14	4.53	4.24	4.44	4.29	4.3	3.59	3.9	4.1	4.35	4.24	4.45	4.28	4.1	4.51	4.24	4.7	4.65	4.25	4.6	4.26	4.24	4.11	4.24	4.26	4.36	4.24	4.25
246744_at	AT5G27760	hypoxia-responsive family protein	10.35	10.93	11.32	11.36	11.78	11.52	11.62	11.41	11.82	11.55	11.71	11.61	11.32	11.78	11.65	11.74	10.35	11.11	11.49	11.3	10.84	10.44	11.28	10.94	11.29	11	10.89	10.72	11.02	11.26	11.51	12.3	10.35	11.24	11.31	11.42	11.53	11.76	11.61	11.36	11.47	11.13	11.41	11.2	11.53	11.58	11.35
246745_at	AT5G27770	60S ribosomal protein L22 (RPL22C)	11.1	11.14	11	10.77	11.03	11.76	11.61	11.86	11.85	11.77	11.68	11.85	11.77	11.85	11.83	12.08	11.1	10.72	11.26	11.26	11.41	11.35	11.55	11.38	11.42	11.1	11.33	11.2	11.56	11.19	10.96	11.59	11.1	11.02	11.07	11.07	11.59	11.51	11.66	10.98	11.35	11.37	11.09	11.18	11.17	11.08	11.23
246746_at	AT5G27820	ribosomal protein L18 family protein	8.14	8.11	8.2	7.98	7.9	8.18	8.2	8.48	8.67	8.34	8.53	8.74	8.59	8.9	8.68	8.68	8.14	8.11	8.18	7.89	7.68	8.18	8.61	8.29	8.18	8.03	7.99	8.29	8.46	8.18	7.62	8.18	8.14	8.18	8.08	8.18	8.18	8.11	8.4	8.18	8.18	8.18	8.14	8.18	8.12	8.15	7.84
246747_at	AT5G27700	structural constituent of ribosome	12.87	12.64	12.57	12.3	12.75	12.88	12.99	13.03	13.29	13.08	12.92	13.01	13.17	13.21	13.11	13.29	12.87	12.66	12.6	12.76	13.13	13.24	13.34	13.05	13.05	12.92	12.96	12.98	13.18	12.9	12.94	13.23	12.87	12.74	12.89	12.92	13.08	13.07	13.29	13.11	13.05	12.9	13.02	13.07	13.03	12.83	12.96
246748_at	AT5G27730	unknown protein	7.53	6.97	6.53	6.1	6.33	6.67	7.09	6.78	6.84	6.78	6.56	6.69	6.97	6.97	6.75	6.65	7.53	7.06	6.97	6.89	6.99	7.17	7.09	7.32	7.22	7.27	7.44	7.11	7.44	7.02	7.05	6.75	7.53	7.24	6.97	6.98	6.75	6.44	6.81	7.08	7.01	7.14	6.97	6.94	6.97	7.12	7.02
246749_at	AT5G27830	FUNCTIONS IN: molecular_function unknown; INVOLVED IN: response to oxidative stress; LOCATED IN: endomembrane system; EXPRESSED IN: 22 plant structures; EXPRESSED DURING: 13 growth stages; CONTAINS InterPro DOMAIN/s: Folate receptor, conserved region (InterPro:IPR018143); Has 46 Blast hits to 46 proteins in 18 species: Archae - 0; Bacteria - 0; Metazoa - 16; Fungi - 0; Plants - 14; Viruses - 0; O…	8.04	8.13	8.2	7.53	7.84	7.54	7.8	7.66	7.85	8	7.95	7.9	7.99	7.89	7.88	7.93	8.04	8.06	7.89	7.96	8.36	7.86	8.16	8.16	7.94	7.78	8.45	8.04	8.41	8.65	8.85	8.88	8.04	7.68	8.11	8.25	8.95	9.06	9.04	8.42	8.19	8.43	8.5	8.82	9.02	8.62	8.51
246755_at	AT5G27920	F-box family protein	5.33	5.68	5.66	5.71	6.01	5.5	5.9	5.88	6.56	5.94	5.66	5.66	5.81	5.44	5.97	5.28	5.33	5.62	5.86	5.95	5.87	6.78	6.3	4.78	5.66	5.66	5.67	5.7	6.31	5.52	6.81	6.18	5.33	4.92	4.58	5.66	5.66	6.99	5.91	5.89	5.76	5.27	6.31	6.36	7.19	5.88	6.18
246756_at	AT5G27930	protein phosphatase 2C, putative / PP2C, putative	8.92	8.63	8.28	8.25	9.3	10.23	10.46	9.83	9.5	8.8	8.65	9.7	9.48	9.13	9	8.63	8.92	8.59	6.96	7.36	7.8	9.33	9.19	8.32	7.28	7.47	7.56	9.2	9.13	8.42	7.4	7.36	8.92	8.53	8.28	8.15	7.78	8.86	9.34	8.59	8.37	8.48	8.1	8.91	9.13	8.86	8.64
246758_at	AT5G27850	60S ribosomal protein L18 (RPL18C)	12.07	12	12.33	12.08	12.21	12.6	12.87	12.87	12.87	12.9	12.81	12.79	13.05	12.91	12.98	12.94	12.07	11.98	12.25	11.91	12.28	12.39	12.51	12.33	12.49	12.13	12.18	12.37	12.45	12.24	12.03	12.47	12.07	12.13	12.16	12.21	12.39	12.39	12.67	12.46	12.55	12.2	12.45	12.28	12.2	12.05	12.24
246759_at	AT5G27950	kinesin motor protein-related	8.03	8.08	6.77	6.93	5.86	5.9	6.3	6.16	5.85	5.89	6.43	6.28	6.35	6.42	6.6	6.28	8.03	7.95	7.65	8.49	7.48	6.66	7.7	7.89	7.88	8.13	8.12	8.28	8.19	7.71	7.32	7.1	8.03	7.76	7.77	7.46	7.13	7.62	7.51	7.86	7.8	7.69	7.63	8	7.65	7.42	7.44
246760_at	AT5G27970	binding	7	6.73	6.42	6.36	6.74	6.67	6.74	6.33	6.5	6.5	6.5	6.92	6.84	6.67	7.05	6.61	7	6.68	6.73	6.56	6.6	6.8	7	7.19	7	6.96	6.87	7.43	7.05	7	6.85	6.5	7	6.67	6.32	6.92	6.5	7.15	6.93	6.65	7.15	6.84	6.61	7.01	7.13	6.74	6.85
246762_at	AT5G27620	CYCH;1 (CYCLIN H;1); cyclin-dependent protein kinase/ protein binding / protein kinase	6.6	6.4	6.34	6.05	5.83	6.58	7.17	6.46	6.16	6.28	6.29	6.66	6.98	6.86	6.47	6.05	6.6	6.55	6.23	5.44	6.51	5.96	6.48	6.49	5.98	5.73	6.23	5.91	6.44	6.11	6.29	5.21	6.6	6.48	6.39	6.27	5.95	6.36	6.23	6.17	6.2	6.25	6.23	6.12	6.21	6.27	6
246763_at	AT5G27150	NHX1 (NA+/H+ EXCHANGER); protein binding / sodium ion transmembrane transporter/ sodium:hydrogen antiporter	10.5	10.07	9.36	9.51	9.79	9.58	9.63	10.01	10.01	10.09	9.73	10	10.01	10.15	9.89	10.11	10.5	10.23	10.48	10.46	10.31	9.81	10.21	10.26	10.33	10.42	9.96	9.43	10.06	10.28	10.27	10.39	10.5	10.33	9.97	10.04	9.92	9.74	9.63	9.95	10.07	10.25	10.08	9.51	9.74	10.14	10.11
246765_at	AT5G27330	LOCATED IN: endoplasmic reticulum; EXPRESSED IN: 22 plant structures; EXPRESSED DURING: 12 growth stages; CONTAINS InterPro DOMAIN/s: Prefoldin (InterPro:IPR009053); BEST Arabidopsis thaliana protein match is: unknown protein (TAIR:AT3G05130.1); Has 110457 Blast hits to 56483 proteins in 2051 species: Archae - 1653; Bacteria - 15111; Metazoa - 52441; Fungi - 7858; Plants - 4309; Viruses - 584; Ot…	5.16	4.9	5.12	4.84	4.84	6.19	6.33	6.47	6.03	6.13	5.81	6.31	6.31	6.76	6.47	6.13	5.16	4.93	4.57	4.67	5.43	4.98	5.3	5.25	5.25	4.8	5.08	4.91	5.67	5.32	4.84	5.15	5.16	4.84	4.84	5.13	5.62	5.17	5.37	5.48	5.34	5.14	5.02	4.88	5.12	4.99	5.08
246767_at	AT5G27395	P-P-bond-hydrolysis-driven protein transmembrane transporter	7.17	7.01	7.13	7.3	7.26	7.64	8.22	8.35	7.97	8.33	8.42	8.45	8.66	8.67	8.36	8.33	7.17	7.24	7.31	6.43	6.95	7.19	7.3	7.21	7.09	6.64	6.58	7.02	7.49	7.24	7.29	6.69	7.17	7.14	7.24	7.31	7.63	7.48	7.44	7.09	7.33	7.16	7.23	7.1	7.05	7.34	7.15
246768_at	AT5G27400	unknown protein	8.05	7.07	6.92	5.92	7	6.18	7.01	6.28	6.23	6.68	6.34	6.9	7.3	6.92	6.81	6.65	8.05	7.62	7.78	8.02	7.88	8.07	7.82	7.73	8.16	8.26	7.74	7.58	7.78	7.68	7.8	7.79	8.05	7.55	7.46	7.69	7.15	7.71	7.95	7.66	7.31	7.6	7.69	8.11	8.07	7.12	7.21
246770_at	AT5G27460	pentatricopeptide (PPR) repeat-containing protein	4.28	3.98	4.17	4.44	4.25	4.33	4.25	4.41	3.97	4.48	4.25	4.31	4.25	3.99	4.29	4.24	4.28	4.05	4.61	4.25	4.25	4.47	4.27	4.25	4.47	4.07	4.25	4.61	4.3	4.25	4.29	4.46	4.28	4.03	3.9	4.03	4.7	4.31	4.6	4.21	4.07	4.16	4.45	3.88	4.25	4.28	4.07
246772_at	AT5G27490	integral membrane Yip1 family protein	7.34	7.86	7.82	7.48	7.32	7.71	8.02	7.55	7.25	6.79	7.19	7.55	7.25	7.62	7.13	7.44	7.34	7.77	7.74	7.45	7.13	7.05	7.44	7.96	7.97	6.8	7.29	6.92	7.78	7.7	6.62	7.23	7.34	7.98	8.14	7.54	7.94	7.23	7.68	7.93	8.15	7.13	7.15	7.18	7.43	7.23	7.59
246775_at	AT5G27540	MIRO1 (Miro-related GTP-ase 1); GTP binding	9.13	8.74	9	9.16	9.17	9.43	9.89	9.7	9.87	9.77	9.57	9.65	9.72	9.63	9.59	9.42	9.13	9.08	9.11	8.75	8.57	9.28	9.23	8.91	9.24	9.03	8.83	8.86	8.96	9.05	9.34	8.79	9.13	8.94	8.87	8.77	8.5	9.06	9.08	9.12	9	9.11	8.9	9.08	9.16	9.22	9.03
246776_at	AT5G27550	ATP binding / microtubule motor	2.97	3.02	3.02	3.05	3.03	3.02	3.02	3.15	3.02	2.98	3.44	3.02	3.13	3.02	3.35	3.02	2.97	3.02	3.02	3.02	3.02	3.02	3.02	2.94	3.02	3.02	3.02	3.11	3.02	3.07	3.02	3.02	2.97	3.02	2.77	3.02	3.12	3.02	3.02	3.03	3.04	3.02	3.1	3.02	3.02	3.02	3.02
246777_at	AT5G27420	zinc finger (C3HC4-type RING finger) family protein	5.53	7.14	6.35	5.2	6.43	5.56	5.73	5.02	5.95	5	6.34	6.38	4.85	5.22	5.78	5.07	5.53	6.31	6.27	6.17	5.49	6.44	6.52	5.47	5	5.93	5.8	6.38	6.34	6.97	7.69	8.26	5.53	6.06	6.93	6.85	7.74	7.65	7.54	6.46	6.34	6.49	7.13	7.25	7.92	7.57	7.38
246778_at	AT5G27450	MK (MEVALONATE KINASE); mevalonate kinase	7.88	8.01	7.47	7.87	7.68	7.31	7.52	7.57	7.49	7.59	7.01	7.57	8.13	7.97	7.79	7.76	7.88	7.92	8.16	7.87	7.61	8.08	7.71	8	7.99	8.18	7.38	8.26	7.92	7.9	7.79	7.31	7.88	7.94	7.67	7.35	7.1	7.33	7.7	7.5	8.17	7.83	7.45	7.44	7.58	7.68	7.85
246779_at	AT5G27520	PNC2 (PEROXISOMAL ADENINE NUCLEOTIDE CARRIER 2); ADP transmembrane transporter/ ATP transmembrane transporter/ binding	5.96	6.21	6.28	6.21	6.27	6.61	6.94	6.81	6.38	6.4	6.62	6.51	6.57	6.26	6.12	6.24	5.96	6.9	5.92	6.28	5.93	4.86	6.22	6.07	6.21	5.89	6.21	5.8	6.26	6.42	6.42	6.17	5.96	6.48	6.44	5.86	5.73	6.71	6.4	6.39	6.14	6.18	6.03	6.38	6.73	6.97	6.46
246780_at	AT5G27470	seryl-tRNA synthetase / serine--tRNA ligase	11.22	11.26	11.27	11.28	11.33	11.46	11.7	11.6	11.51	11.62	11.45	11.43	11.56	11.49	11.37	11.3	11.22	11.3	11.46	11.18	11.17	11.17	11.17	11.33	11.36	11.27	11.13	11.16	11.31	10.85	11.2	11.01	11.22	11.34	11.29	11.2	11.14	11.46	11.63	11.38	11.29	11.16	11.05	11.44	11.36	11.1	11.15
246781_at	AT5G27350	SFP1; carbohydrate transmembrane transporter/ sugar:hydrogen symporter	9.84	9.51	9.49	9.12	8.72	8.21	8.17	8.31	8.37	8.84	9.1	8.77	8.1	8.46	8.94	8.93	9.84	9.72	10.31	10.6	10.03	9.65	9.21	9.72	10.53	10.83	10.54	9.95	9.29	9.33	9.94	9.62	9.84	9.6	9.57	9.56	9.76	10.05	9.47	9.79	9.52	9.95	10.25	9.75	9.83	9.89	9.49
246782_at	AT5G27320	GID1C (GA INSENSITIVE DWARF1C); hydrolase	3.28	3.07	3.07	2.74	3.01	3.12	3.24	3.3	2.96	2.96	3.07	3.37	3.07	3.23	2.65	2.94	3.28	3.39	3.26	3.13	3.07	3.63	3.22	3.27	3.55	3.07	3.3	3.34	3.47	3.07	3.16	3.51	3.28	3.6	3.33	3.07	3.43	3.89	3.74	3.65	3.07	3.84	3.07	3.07	3.48	3.74	3.07
246783_at	AT5G27360	SFP2; carbohydrate transmembrane transporter/ sugar:hydrogen symporter	3.8	3.53	2.82	3.28	3.28	2.82	2.6	2.7	2.9	2.82	2.82	3.08	2.82	2.82	3.02	2.85	3.8	4.12	4.3	6.26	5.71	2.97	2.82	3.22	4.67	6.06	5.64	4.96	2.82	3.18	3.7	2.9	3.8	4.11	3.97	5.49	4.66	3.17	3.75	2.85	3.83	4.73	4.65	3.8	3.34	2.82	3.58
246784_at	AT5G27430	signal peptidase subunit family protein	7.99	8.46	8.5	8.22	8.44	8.14	8.41	8.24	8.42	7.81	8.07	8.14	8	8.32	8.28	8.31	7.99	8.34	8.61	8.53	8.51	7.74	8.58	8.27	8.58	8.04	8.28	7.86	8.41	7.82	8.57	9.08	7.99	8.44	8.79	8.39	9.02	8.88	8.88	8.48	8.65	8.05	8.12	8.52	8.43	8.66	8.42
246785_at	AT5G27380	GSH2 (GLUTATHIONE SYNTHETASE 2); glutathione synthase	9.68	9.44	9.26	9.11	8.75	9.1	9.61	9.36	9.12	8.77	9.11	9.22	9.32	9.4	9.3	9.13	9.68	9.27	9.65	9.33	8.78	9.83	9.68	9.47	9.72	9.51	9.04	9.7	9.55	9.67	9.6	9.43	9.68	9.44	9.35	9.18	8.96	9.76	9.75	9.38	9.58	9.38	9.46	9.78	9.66	9.68	9.52
246786_at	AT5G27410	aminotransferase class IV family protein	5.52	5.34	4.89	4.78	4.77	4.27	4.51	4.77	4.93	4.77	4.77	4.78	4.8	4.77	4.89	4.86	5.52	5.03	4.95	5.05	4.78	4.66	4.93	5.32	5.5	5.22	4.89	6.17	5.43	4.9	4.93	4.81	5.52	4.89	5.25	5.35	4.77	4.53	4.78	5.2	5.4	5.08	5.18	5.02	5.21	4.83	5.25
246789_at	AT5G27600	LACS7 (LONG-CHAIN ACYL-COA SYNTHETASE 7); long-chain-fatty-acid-CoA ligase/ protein binding	6.28	5.89	5.54	5.65	5.2	4.55	5.6	3.8	5.07	5.46	5.36	4.84	5.05	5.42	5.6	4.58	6.28	6.45	6.11	6.25	5.76	5.76	6.29	6.01	5.87	5.89	6.21	5.85	6.16	6.87	7	6.86	6.28	6.42	6.28	6.31	6.66	7.45	7.07	6.74	6.7	6.45	7.07	7.01	7.13	7.1	6.64
246791_at	AT5G27280	zinc finger (DNL type) family protein	10.23	9.62	9.01	8.8	9.19	9.86	9.76	9.57	9.72	9.72	9.06	9.47	9.6	9.37	9.13	8.88	10.23	9.7	9.39	9.19	8.91	10.21	10.45	9.43	9.64	8.52	9.11	10.68	10.52	9.82	9.41	9.41	10.23	9.92	9.37	8.95	9.17	10.28	10.42	9.98	9.42	9.14	9.53	10.56	10.66	9.95	9.64
246792_at	AT5G27290	unknown protein	10.14	9.8	9.64	9.65	9.34	9.2	9.1	8.79	8.47	8.86	8.58	8.46	8.74	8.63	8.73	8.71	10.14	9.74	10.16	9.79	9.18	9.5	9.57	10.09	10.36	10.33	9.73	9.72	9.96	10.06	9.76	9.73	10.14	10.03	9.65	9.26	8.75	8.69	9.21	9.43	9.66	9.29	9.45	8.98	9.2	9.49	9.48
246793_at	AT5G27210	FUNCTIONS IN: molecular_function unknown; INVOLVED IN: biological_process unknown; LOCATED IN: cellular_component unknown; EXPRESSED IN: 24 plant structures; EXPRESSED DURING: 14 growth stages; CONTAINS InterPro DOMAIN/s: Protein of unknown function, transmembrane-40 (InterPro:IPR018781); BEST Arabidopsis thaliana protein match is: transmembrane protein, putative (TAIR:AT3G05010.1); Has 99 Blast …	5.21	5	5.13	4.92	5.24	5.3	6.04	5.53	5.25	5.32	5.49	5.54	5.44	5.89	5.25	5.52	5.21	5.55	5.16	5.23	5.44	5.08	5.49	5.28	5.65	5.26	5.25	5.25	5.5	4.96	5.01	4.92	5.21	5.25	4.97	4.98	5.24	4.94	5.5	5.23	5.15	5.02	5.23	5.53	5.41	4.94	4.82
246795_at	AT5G27020	unknown protein	2.13	2.13	2.13	2.13	2.13	2.13	2.13	2.13	2.21	2.14	2.13	2.13	2.13	2.13	2.15	2.13	2.13	2.13	2.13	2.13	2.2	2.13	2.13	2.13	2.13	2.13	2.13	2.13	2.12	2.13	2.13	2.31	2.13	2.13	2.13	2.13	2.3	2.13	2.13	2.19	2.13	2.13	2.13	2.12	2.13	2.12	2.13
246796_at	AT5G26770	unknown protein	4.46	4.94	4.75	5.41	5.93	5.87	6.15	6.45	5.63	5.34	5.63	5.22	4.95	5.21	4.92	4.88	4.46	4.65	4.65	4.6	4.73	4.94	4.89	4.65	4.65	4.58	4.73	4.75	4.79	4.49	4.93	4.9	4.46	4.19	4.3	4.06	4.5	5.42	4.82	4.58	4.4	4.64	4.73	5.2	5.07	4.88	4.47
246797_at	AT5G26790	unknown protein	5.99	6.82	6.1	6.19	5.95	5.36	4.79	5.48	6.06	5.91	5.58	5.69	5.43	5.72	5.8	5.87	5.99	5.89	5.33	5.33	5.29	4.82	5.96	6.18	5.71	5.11	4.51	5.27	5.82	5.45	4.49	5.43	5.99	6.36	5.94	6.25	5.8	4.48	5.6	5.64	6.07	5.68	4.59	4.69	4.9	4.9	5.57
246799_at	AT5G26940	exonuclease family protein	7.55	7.62	7.73	7.61	8.4	8.2	8.19	7.89	8.17	7.95	8.05	8.11	8.03	8.18	7.97	8.31	7.55	7.14	7.45	7.62	7.16	7.46	7.82	7.29	7.74	7.68	7.54	6.68	7.44	7.18	8.09	7.92	7.55	7.24	7.02	6.92	7	7.45	7.53	7.45	7.54	7.24	7.14	7.75	7.96	7.56	7.48
246800_at	AT5G26780	SHM2 (SERINE HYDROXYMETHYLTRANSFERASE 2); catalytic/ glycine hydroxymethyltransferase/ pyridoxal phosphate binding	8.85	8.76	8.69	8.88	8.57	8.68	8.89	8.91	8.2	8.8	8.75	8.8	8.93	9.14	9.08	8.82	8.85	9.02	8.6	8.53	8.58	8.32	7.88	8.88	8.87	8.81	8.53	8.44	8.6	9.04	8.73	7.54	8.85	8.65	8.83	8.39	8.69	8.44	8.43	8.9	8.68	8.84	8.63	8.4	8.46	8.74	8.86
246801_at	AT5G26830	threonyl-tRNA synthetase / threonine--tRNA ligase (THRRS)	9.87	9.71	9.72	9.79	9.84	10.32	10.7	10.45	10.46	10.36	10.32	10.43	10.45	10.54	10.47	10.26	9.87	9.87	9.76	9.53	9.78	9.9	9.91	9.86	9.93	9.77	9.8	9.78	10	9.86	10.02	9.88	9.87	9.7	9.56	9.88	9.65	10.23	10.4	10.04	10.05	9.86	9.99	9.84	9.88	9.97	10.07
246803_at	AT5G26980	SYP41 (SYNTAXIN OF PLANTS 41); SNAP receptor	3.22	2.81	2.55	2.48	2.47	2.58	2.3	2.45	2.12	2.62	2.12	2.56	2.56	2.55	2.28	2.55	3.22	2.69	2.75	2.71	2.71	2.7	3.06	2.75	2.86	2.86	2.71	2.89	2.96	2.71	2.71	3.2	3.22	2.82	3.05	2.79	2.84	3.02	2.71	2.7	2.75	2.88	2.84	2.71	3.04	2.94	2.71
246807_at	AT5G27100	ATGLR2.1; intracellular ligand-gated ion channel	2.5	2.5	2.63	2.81	2.5	2.5	2.5	2.5	2.5	2.94	2.5	2.5	2.5	2.29	2.5	2.5	2.5	2.5	2.5	2.51	2.5	2.6	2.92	2.51	2.5	2.28	2.5	2.5	2.3	2.5	2.5	2.5	2.5	2.45	2.5	2.81	3.11	2.5	2.5	2.57	2.51	2.5	2.5	2.24	2.5	2.5	2.18
246808_at	AT5G27110	pentatricopeptide (PPR) repeat-containing protein	4.18	4.36	4.19	4.19	4.19	4.11	4.19	4.44	4.22	4.74	4.6	4.2	4.37	4.34	4.62	4.78	4.18	3.69	4.19	4.19	4.19	4.42	4.42	4.29	4.19	3.93	4.07	4.19	4.19	4.19	3.91	4.19	4.18	4.08	4.19	4.59	4.63	4.2	4.44	4.19	4.57	4.19	4.19	3.88	3.85	4.18	3.84
246815_at	AT5G27220	protein transport protein-related	2.14	2.19	2.15	2.14	2.14	2.14	2.14	2.2	2.25	2.58	2.14	2.14	2.14	2.14	2.14	2.14	2.14	2.14	2.14	2.14	2.14	2.14	2.14	2.14	2.26	2.14	2.46	2.19	2.14	2.14	2.14	2.14	2.14	2.14	2.14	2.14	2.7	2.27	2.14	2.26	2.14	2.15	2.14	2.14	2.14	2.14	2.14
246817_at	AT5G27240	DNAJ heat shock N-terminal domain-containing protein	2.4	2.34	2.42	2.26	2.42	2.81	2.42	2.42	2.42	2.42	2.76	2.64	2.59	2.58	3.07	2.85	2.4	2.27	2.37	2.22	2.42	2.7	2.42	2.44	2.54	2.43	2.45	2.42	2.42	2.7	2.64	2.42	2.4	2.38	2.27	2.42	2.26	2.42	2.42	2.42	2.42	2.34	2.42	2.42	2.24	2.42	2.42
246818_at	AT5G27270	EMB976 (EMBRYO DEFECTIVE 976)	7.56	7.1	6.59	6.54	6.74	6.97	7.04	6.93	7.02	6.74	6.24	6.74	7.02	7.03	6.76	6.74	7.56	7.04	7.04	6.98	6.99	7.16	7.44	7.21	7.04	7.1	7.32	7.59	7.62	7.39	6.72	6.78	7.56	7.23	7.01	7.28	6.74	7.08	7.4	6.97	7.18	7.29	7.12	7.2	7.39	7.11	7.04
246820_at	AT5G26910	unknown protein	5.14	4.72	4.5	4.41	4.31	5.28	5.01	4.72	5.14	4.36	5.1	5.02	4.72	4.65	4.81	4.8	5.14	3.8	4.3	4.44	4.8	5.42	4.45	4.56	5.22	4.72	4.76	5.05	4.78	4.37	5.05	4.74	5.14	4.46	4.25	4.33	4.64	4.56	4.72	4.62	5.04	4.69	4.89	4.84	4.72	4.25	4.78
246821_at	AT5G26920	CBP60G (CAM-BINDING PROTEIN 60-LIKE.G); calmodulin binding	7.26	8.68	8.46	7.02	8.64	7.64	7.56	6.19	6.25	5.03	8.35	8.19	5.33	6.4	7.21	6.32	7.26	7.55	8.07	8.11	7.74	7.09	8.03	7.15	7.22	7.42	7.99	8.21	7.75	8.72	9.84	9.65	7.26	7.11	8.29	8.8	9.53	9.64	9.41	8.61	8.58	8.75	9.19	9.44	9.77	9.57	9.09
246822_at	AT5G26960	kelch repeat-containing F-box family protein	6.18	5.85	5.51	5.54	5.51	5.17	5.89	5.51	5.28	5.29	5.36	5.51	5.9	5.88	5.49	5.51	6.18	6.24	6.59	5.97	5.9	6.8	6.02	5.68	5.9	5.9	5.74	6.54	6.01	6.13	6.44	5.66	6.18	6.18	5.9	5.95	5.9	5.66	5.9	6.02	6.19	5.9	6.08	5.9	6.29	6.28	5.91
246824_at	AT5G26990	drought-responsive family protein	7.8	8.01	7.8	7.54	7.92	7.78	7.8	7.23	7.62	7.8	7.8	7.72	7.8	7.56	7.49	7.93	7.8	8.21	8.13	8	8.39	7.76	7.96	8.23	8.29	7.8	8.2	7.62	7.98	7.93	8.47	8.28	7.8	7.77	8.21	8.19	8.73	8.42	8.27	8.17	8.23	7.92	7.98	8.25	8.26	8.15	8.08
246827_at	AT5G26330	plastocyanin-like domain-containing protein / mavicyanin, putative	7.02	6.36	5.81	6.42	6.13	6.72	6.13	5.98	6.11	6.3	6.16	6.05	6.24	5.48	6.11	5.78	7.02	6.13	6.58	6.46	7.2	6.99	6.31	6.72	6.23	6.61	6.62	7.08	6.58	6.76	6.33	6.18	7.02	6.75	6.97	6.28	6.46	6.8	6.35	6.13	6.25	6.7	6.91	6.44	6.24	5.74	6.45
246829_at	AT5G26570	ATGWD3; carbohydrate kinase/ catalytic/ phosphoglucan, water dikinase	11.67	10.81	10.37	10.29	10.2	10.73	11.06	11.15	11.09	11.24	10.93	11.27	11.42	11.39	11.45	11.23	11.67	10.8	9.96	9.52	8.42	10.66	11.45	11.14	10.57	10.04	8.77	11.05	11.69	11.38	10.49	9.65	11.67	10.73	10.27	10.18	8.97	9.63	10.94	10.86	10.78	10.44	9.82	10.56	11.19	11.09	10.86
246830_at	AT5G26360	chaperonin, putative	10.44	10.37	10.38	10.5	10.19	10.52	10.51	10.73	10.66	10.55	10.56	10.88	10.62	10.8	10.83	10.79	10.44	10.58	10.61	10.47	9.42	9.91	10.05	10.44	10.53	10.03	9.96	10.15	10.32	9.94	9.75	9.8	10.44	10.48	10.6	10.2	10.2	10.32	10.38	10.48	10.25	10.09	9.75	10.07	9.91	10.19	10.17
246831_at	AT5G26340	MSS1; carbohydrate transmembrane transporter/ hexose:hydrogen symporter/ high-affinity hydrogen:glucose symporter/ sugar:hydrogen symporter	8.29	8.59	9.8	8.57	8.3	9.18	9.84	9.25	9.01	8.53	9.05	9.11	8.3	8.48	8.66	8.26	8.29	8.99	7.99	7.37	7.31	9.1	8.9	7.44	7.4	6.57	8.53	10.26	9.53	9.68	9.52	9.04	8.29	8.34	8.45	7.95	9.1	10.35	10.01	9.62	8.76	8.74	9.41	10.17	10.49	10.47	9.38
246832_at	AT5G26600	catalytic/ pyridoxal phosphate binding	7.88	7.49	6.99	6.41	6.91	6.82	6.69	7.53	6.56	6.9	7.05	6.73	7.25	7.24	6.8	6.36	7.88	7.73	7.11	7.33	7.42	7.1	7.38	7.93	7.21	7.32	7.33	7.18	7.58	7.93	7.47	7.25	7.88	7.76	7.93	7.81	7.78	7.47	7.45	7.95	8.05	7.58	7.35	7.31	7.6	7.66	7.8
246838_at	AT5G26680	endonuclease, putative	3.64	4.02	4.02	4.02	3.88	4.02	4.02	4.43	4.07	4.07	4.72	4.02	4.39	4.24	4.34	4.57	3.64	4.14	4.02	3.97	4.16	4.02	3.94	4.02	4.02	3.83	4.02	4.02	3.93	4.02	3.91	4.02	3.64	4.24	4.01	4.01	4.29	4.02	4.48	4.02	4.1	3.96	4.02	4.02	4.02	3.92	3.7
246839_at	AT5G26720	unknown protein	3.31	3.32	3.28	3.11	3.36	3.9	3.31	3.34	3.49	3.37	3.31	3.28	3.4	2.92	3.44	3.23	3.31	2.89	3.51	3.16	3.61	4.27	3.55	3.48	3.67	3.49	3.47	3.4	3.41	3.31	3.31	3.69	3.31	3.1	3.22	3.11	3.63	4.05	3.67	3.39	3.48	3.33	3.44	3.82	3.39	3.36	3.16
246840_at	AT5G26610	D111/G-patch domain-containing protein	7.88	7.88	8.06	7.98	7.99	7.89	8.07	8.01	8.23	8.02	7.87	7.82	7.98	7.95	7.88	7.82	7.88	8.26	8.18	7.88	7.99	8.28	8.14	7.88	7.86	7.84	7.88	7.97	8.01	7.96	8.06	7.97	7.88	8.18	7.96	7.88	7.45	7.93	7.81	7.68	7.96	7.95	8.08	7.92	7.99	7.95	8.12
246842_at	AT5G26731	unknown protein	2.82	3.25	3.29	2.84	3.67	3.79	4.01	3.69	3.83	3.22	3.29	3.25	3.29	3.31	3.05	3.31	2.82	3.31	3.31	2.8	3.04	3.23	3.78	3.18	2.75	2.92	2.58	2.59	3.46	2.6	3.65	4.15	2.82	3.31	3.1	3.68	3.29	3.99	4.12	3.57	3.77	3.32	3.29	3.83	3.48	3.86	3.84
246843_at	AT5G26740	unknown protein	7.71	7.54	7.29	7.29	7.34	7.42	7.33	7.15	7.91	7.33	7.29	7.29	7.4	7.06	7.94	7.43	7.71	7.71	7.63	7.23	6.97	7.36	7.41	7.29	7.64	7.55	7.19	7.29	7.27	7.11	7.54	7.19	7.71	7.32	7.22	7.09	6.55	7.39	7.3	7.18	7.28	7.26	6.7	7.31	7.29	7.01	7.18
246845_at	AT5G26710	glutamate-tRNA ligase, putative / glutamyl-tRNA synthetase, putatuve / GluRS, putative	10.54	10.33	10.69	10.63	10.79	11.02	11.38	11.17	10.82	10.92	11.13	11.21	11.15	11.15	11.17	11.08	10.54	10.54	10.7	10.28	10.31	10.56	10.4	10.49	10.89	10.73	10.67	10.55	10.54	10.64	10.75	10.38	10.54	10.49	10.45	10.36	10.29	10.71	10.85	10.75	10.75	10.75	10.84	10.67	10.68	10.79	10.72
246846_at	AT5G26760	unknown protein	9.02	8.21	7.97	8.26	8.42	8.52	8.75	8.38	8.53	8.67	8.79	8.88	8.7	8.86	8.55	8.65	9.02	8.62	8.67	8.61	8.41	8.4	8.74	8.59	8.88	9	8.95	8.74	8.74	8.22	8.56	8.61	9.02	8.61	8.48	8.56	8.27	8.24	8.5	8.47	8.11	8.82	8.56	8.68	8.71	8.77	8.71
246847_at	AT5G26820	ATIREG3 (IRON-REGULATED PROTEIN 3)	9.33	8.52	8.15	7.56	8.33	8.88	8.61	8.53	8.45	8.63	8.29	8.5	8.33	8.62	8.28	8.35	9.33	8.91	9.03	9.13	9.04	9.24	9.22	9.16	8.98	9.64	9.43	9.31	9.18	9.39	8.98	8.91	9.33	8.88	8.76	9.07	8.6	8.54	8.66	8.46	9.15	9.28	8.93	8.95	8.83	8.65	8.95
246849_at	AT5G26850	INVOLVED IN: biological_process unknown; LOCATED IN: chloroplast; EXPRESSED IN: 23 plant structures; EXPRESSED DURING: 13 growth stages; BEST Arabidopsis thaliana protein match is: cyclin-related (TAIR:AT2G41830.1); Has 199 Blast hits to 197 proteins in 66 species: Archae - 0; Bacteria - 0; Metazoa - 113; Fungi - 19; Plants - 59; Viruses - 0; Other Eukaryotes - 8 (source: NCBI BLink).	8.04	7.62	7.27	6.91	7.18	7.56	7.49	7.32	7.32	7.23	7.37	7.38	7.75	7.48	7.64	7.53	8.04	7.34	7.59	7.26	7.52	7.76	8.04	7.8	7.96	8.13	7.65	8.08	7.99	8.01	7.96	7.84	8.04	7.59	7.33	7.71	7.34	7.76	8.11	7.84	7.95	7.75	7.83	7.91	7.83	7.76	7.82
246850_at	AT5G26860	LON1 (LON PROTEASE 1); ATP binding / ATP-dependent peptidase/ serine-type peptidase	6.69	6.21	6.57	6.62	6.83	7.72	8.04	8.28	8.19	8.77	8.68	8.81	9.1	8.97	8.96	8.82	6.69	6.39	6.76	6.36	6.4	6.19	6.79	6.77	6.05	6.7	5.71	6.59	7.09	6.57	7.05	6.7	6.69	6.09	6.62	7.45	6.79	7.2	7.34	6.7	5.99	6.86	6.92	6.74	6.72	6.75	6.96
246852_at	AT5G26880	tRNA/rRNA methyltransferase (SpoU) family protein	9.71	9.54	9.38	9.39	9.34	9.11	9.56	9.23	9.11	9.39	9.23	9.38	9.53	9.52	9.39	9.39	9.71	9.72	9.9	9.54	8.7	8.87	9.27	9.54	9.88	9.59	8.8	9.47	9.62	9.32	9.39	9.39	9.71	9.64	9.43	9.47	8.67	9.25	9.7	9.32	9.68	9.22	9.1	9.45	9.63	9.33	9.19
246853_at	AT5G26890	unknown protein	2.23	2.23	2.23	2.23	2.23	2.23	2.23	2.26	2.23	2.23	2.23	2.23	2.23	2.23	2.23	2.23	2.23	2.12	2.23	2.23	2.23	2.56	2.23	2.23	2.25	2.23	2.23	2.23	2.22	2.23	2.23	2.23	2.23	2.23	2.23	2.23	2.26	2.23	2.23	2.42	2.23	2.23	2.23	2.23	2.23	2.23	2.23
246854_at	AT5G26200	mitochondrial substrate carrier family protein	4.32	4.59	5.39	6.05	5.17	4.45	4.1	4.31	5.73	5.5	4.52	4.17	3.98	4.15	5.55	5.78	4.32	4	5.38	7.13	5.92	5.23	4.16	4.56	6.05	7.23	5.66	5.03	3.99	4.24	5.71	6.28	4.32	4.48	3.93	4.63	4.79	4.68	4.57	4.09	4.68	4.79	5.18	4.36	4.08	4.28	4.68
246856_at	AT5G26210	AL4 (ALFIN-LIKE 4); DNA binding / methylated histone residue binding	8.23	8.25	7.91	7.78	8.14	8.06	7.9	8.16	7.84	7.87	8.01	7.91	7.47	7.73	7.75	7.95	8.23	8.65	8.82	8.7	8.64	7.95	8.01	8.42	8.65	8.45	8.09	8.01	8.26	8.16	7.48	8.4	8.23	8.62	8.49	8.4	8.18	8.36	8.34	8.63	8.55	8.18	8.17	8.27	8.24	8.06	8.05
246858_at	AT5G25930	leucine-rich repeat family protein / protein kinase family protein	6.1	6.67	6.46	6.01	5.61	5.44	5.2	4.62	5.45	5.38	5.55	6.32	4.35	5.48	5.97	5.45	6.1	6.02	6.03	6.35	5.58	6.48	6.3	5.51	5.74	6.41	6.4	6.33	6.59	7.36	7.99	7.6	6.1	5.95	6.14	7.08	7.59	8.27	6.93	6.88	6.56	6.79	7.82	7.7	8.04	7.97	7.42
246860_at	AT5G25840	unknown protein	8.26	8.26	8.07	8.46	8.64	8.75	8.9	8.65	8.61	9.32	8.26	8.7	8.96	8.64	8.51	8.92	8.26	8.23	8.42	8.26	8.32	8.73	8.39	8.42	8.55	8.44	8.31	8.51	8.34	8.2	8.01	8.26	8.26	8.27	8.22	8	7.87	8.1	8.43	8.21	8.26	8.16	8.26	8.37	8.36	8	7.82
246861_at	AT5G25890	IAA28 (INDOLE-3-ACETIC ACID INDUCIBLE 28); transcription factor	6.16	6.13	6.87	6.78	6.13	6.13	6.26	6.49	6.78	6.4	6	5.54	5.62	6.13	5.85	6.12	6.16	6.17	6.46	6.13	5.62	4.79	6.44	6.3	6.47	6.13	5.25	4.84	6.31	6.13	6.26	6.68	6.16	6.29	6.62	6.25	6.3	6.05	6.12	6.58	6.26	6.14	5.82	5.49	6.05	6.13	6.21
246862_at	AT5G25760	PEX4 (PEROXIN4); protein binding / ubiquitin-protein ligase	9.78	9.96	10.38	10.23	10.52	10.47	10.49	10.44	10.6	10.31	10.48	10.22	10.29	10.2	10.15	10.14	9.78	10.22	10.22	9.98	10	9.74	9.98	10.08	10.2	9.67	9.76	9.75	10	9.93	9.97	10.18	9.78	10.06	10.06	9.88	9.44	10	10.28	9.89	10.18	9.78	9.76	9.95	10.04	9.93	9.81
246863_at	AT5G25940	early nodulin-related	10.6	10.24	9.94	10.04	10.07	9.87	9.66	9.69	10.02	10.08	9.92	10.01	10.09	10.33	10.18	10.1	10.6	10.38	10.42	10.23	10.12	10.76	10.72	10	9.86	10.64	9.98	10.39	10.41	10.77	10.8	10.85	10.6	10.31	10.34	10.41	9.93	10.5	10.18	10.15	10.11	10.68	10.65	10.34	10.49	10.81	10.87
246864_at	AT5G25900	GA3 (GA REQUIRING 3); ent-kaurene oxidase/ oxygen binding	8.26	7.78	7.4	7.32	6.86	7.55	7.93	7.67	7.93	8.04	7.72	7.72	7.97	7.86	7.74	7.7	8.26	8.34	8.54	8.42	8.76	9.07	8.37	7.84	8.24	8.45	9.02	8.92	8.24	7.59	8.72	8.14	8.26	7.98	8.17	8.01	7.99	8.51	7.85	7.72	7.19	7.99	8.49	8.6	8.5	8.31	8.15
246868_at	AT5G26010	catalytic/ protein serine/threonine phosphatase	2.12	2.59	2.28	2.5	2.39	2.17	2.13	2.64	4.04	2.75	2.12	2.12	2.5	2.24	2.56	2.54	2.12	2.12	2.12	2.12	2.12	2.12	2.12	2.12	2.12	2.12	2.12	2.12	2.12	2.12	2.12	2.12	2.12	2.12	2.12	2.12	2.12	2.12	2.12	2.12	2.12	2.12	2.12	2.12	2.12	2.12	2.12
246870_at	AT5G26030	FC1 (ferrochelatase 1); ferrochelatase	9.7	10.73	10.79	10.32	10.21	9.89	9.95	9.59	9.25	9.84	10.02	9.82	9.71	9.73	9.94	9.62	9.7	9.93	9.92	9.52	9.45	9.44	9.15	9.73	9.6	9.58	9.33	9.32	9.64	9.74	10.71	9.43	9.7	9.52	10.18	10.04	10.18	10.07	9.79	9.79	10.09	9.87	9.9	9.85	10.23	10.18	10.13
246875_at	AT5G26130	FUNCTIONS IN: molecular_function unknown; INVOLVED IN: biological_process unknown; LOCATED IN: endomembrane system, extracellular region; EXPRESSED IN: root, leaf; EXPRESSED DURING: LP.04 four leaves visible; CONTAINS InterPro DOMAIN/s: Allergen V5/Tpx-1 related, conserved site (InterPro:IPR018244), Allergen V5/Tpx-1 related (InterPro:IPR001283), SCP-like extracellular (InterPro:IPR014044); BEST …	2.12	2.12	2.12	2.12	2.12	2.12	2.12	2.12	2.12	2.12	2.12	2.12	2.12	2.12	2.12	2.12	2.12	2.12	2.12	2.12	2.12	2.12	2.12	2.12	2.12	2.12	2.12	2.12	2.12	2.12	2.12	2.12	2.12	2.12	2.12	2.12	2.12	2.12	2.12	2.12	2.12	2.12	2.12	2.12	2.12	2.12	2.12
246879_at	AT5G26110	ATP binding / catalytic/ protein kinase	7.17	7.34	7.2	7	7.74	7.34	7.62	7.49	7.73	7.72	7.68	7.88	8.02	7.6	7.77	7.55	7.17	7.52	7.59	7.41	7.8	7.32	7.48	7.4	7.59	7.08	7.33	7.04	7.34	7.32	7.64	7.37	7.17	7.65	7.83	8.06	7.61	7.92	7.58	7.09	7.4	7.14	7.19	7.41	7.49	7.22	7.23
246881_at	AT5G26040	HDA2; histone deacetylase	2.93	2.26	2.23	2.18	2.15	2.33	2.45	2.53	2.3	2.2	2.33	2.33	2.33	2.49	2.23	2.29	2.93	3.39	2.55	2.17	2.18	2.6	2.86	2.53	2.28	2.33	2.29	3.4	2.64	2.33	2.27	2.33	2.93	3.03	2.71	2.33	2.33	3.1	2.33	2.33	2.33	2.33	2.27	3.16	2.72	2.33	2.24
246882_at	AT5G26180	NOL1/NOP2/sun family protein	6.07	5.59	6.26	6.26	5.96	6.29	6.81	7.04	6.47	6.72	6.89	7.19	7.94	7.62	7.46	6.86	6.07	6.26	6.33	6.04	6.26	6.54	6.26	5.96	5.72	6.15	6.26	6.26	6.26	6.1	6.52	5.53	6.07	5.97	6.26	6.79	6.24	6.62	6.35	5.6	6.08	6.26	6.45	6.17	6.13	6.26	6.05
246883_at	AT5G26190	DC1 domain-containing protein	2.12	2.12	2.12	2.12	2.12	2.12	2.12	2.12	2.12	2.12	2.12	2.12	2.12	2.12	2.12	2.12	2.12	2.12	2.12	2.12	2.12	2.12	2.12	2.12	2.12	2.12	2.12	2.12	2.12	2.12	2.12	2.98	2.12	2.12	2.12	2.12	2.86	2.12	2.12	2.12	2.12	2.12	2.12	2.12	2.12	2.12	2.12
246884_at	AT5G26220	ChaC-like family protein	6.44	6.75	9.04	8.63	7.84	8.5	7.95	8.47	9.43	8.4	8.88	8.7	7.86	8.25	7.86	7.77	6.44	7.6	9.32	5.02	8.18	7.86	7.7	7.96	9.66	6.41	8.24	8.42	7.34	6.93	8.9	6.1	6.44	7.71	7.78	6.06	7.12	7.95	7.98	6.87	6.64	7.57	7.67	8.06	8.2	7.87	7.56
246885_at	AT5G26230	unknown protein	7.47	7.43	7.24	6.93	6.99	7.84	8.13	7.79	6.97	7.05	6.96	7.62	7.52	7.49	6.85	6.93	7.47	7.07	6.97	5.74	5.9	6.85	6.74	7.12	6.58	6.29	6.69	7.33	7.27	6.9	6.42	5.23	7.47	7.05	6.31	5.45	5.65	5.83	7	6.9	6.02	6.73	5.85	6.12	6.74	6.6	6.17
246886_at	AT5G26240	CLC-D (CHLORIDE CHANNEL D); anion channel/ voltage-gated chloride channel	7.72	7.51	7.64	8	7.97	8.3	8.59	8.06	7.66	7.99	8.17	8.22	8.06	8.18	8.22	8.08	7.72	7.94	8.33	7.77	7.57	7.62	7.71	6.97	7.74	7.57	7.66	8.02	7.79	7.53	8.01	7.43	7.72	7.54	7.42	7.11	7.14	7.63	7.62	7.43	7.54	7.62	7.04	7.75	7.71	8.03	7.82
246888_at	AT5G26270	unknown protein	2.12	2.12	2.12	2.12	2.12	2.67	2.12	2.12	2.12	2.27	2.12	2.12	2.12	2.13	2.12	2.12	2.12	2.12	2.12	2.12	2.12	2.12	2.12	2.12	2.12	2.12	2.12	2.13	2.12	2.12	2.12	2.15	2.12	2.12	2.12	2.12	2.12	2.12	2.16	2.12	2.13	2.12	2.12	2.12	2.12	2.12	2.12
246889_at	AT5G25470	DNA binding	3.43	3.86	3.98	3.86	4.17	3.86	3.86	3.86	3.87	3.58	3.9	3.86	3.63	3.41	3.86	3.86	3.43	3.74	3.86	3.86	4.1	3.86	3.86	3.86	3.86	3.86	3.91	3.86	3.86	3.86	3.86	3.93	3.43	3.86	3.86	3.86	3.98	3.89	3.86	4.19	3.86	3.92	4.69	3.89	4.29	3.86	3.88
246891_at	AT5G25490	zinc finger (Ran-binding) family protein	5.93	5.65	5.87	5.74	5.33	5.73	5.63	5.86	5.74	5.99	5.44	5.73	5.96	5.54	5.51	5.56	5.93	5.64	5.7	5.67	6.16	5.74	5.86	5.88	5.74	5.74	5.37	6.05	5.77	5.74	5.66	5.74	5.93	6.21	5.74	5.8	5.43	5.58	5.74	5.6	5.75	5.74	5.79	5.77	5.74	5.74	5.57
246892_at	AT5G25500	unknown protein	2.67	2.72	2.78	2.34	2.45	2.45	2.66	3.05	3.97	3.47	3.17	3.54	2.78	3.75	3.7	3.32	2.67	2.34	2.28	2.45	2.19	2.45	2.6	2.41	2.45	2.36	2.19	2.51	2.45	2.45	2.18	2.45	2.67	2.45	2.45	2.37	2.34	2.25	3.33	2.87	2.7	2.45	2.36	2.37	2.28	2.34	2.29
246893_at	AT5G25520	transcription elongation factor-related	8.1	7.47	6.27	7.33	7.43	7.37	6.94	7.31	7.48	7.56	7.35	7.37	7.56	7.29	7.06	7.12	8.1	7.56	7.29	7.56	7.92	8.43	7.76	7.78	7.63	8.01	8.09	8.04	7.83	7.96	8	7.73	8.1	7.62	7.26	7.9	7.18	7.7	7.53	7.77	7.66	7.9	8.18	7.84	8.03	7.78	7.62
[truncated: 13,653 more rows]
[truncated: 6 more columns]
