# Supplementary material for: Interaction with Diurnal and Circadian Regulation Results in Dynamic Metabolic and Transcriptional Changes during Cold Acclimation in Arabidopsis
Source: PLoS One. 2010 Nov 23;5(11):e14101. doi: 10.1371/journal.pone.0014101 (PMC2990718; doi:10.1371/journal.pone.0014101)
Supplement: Table S2 — Model patterns used to identify circadian oscillations in transcripts and metabolites. The Haystack algorithm (Michael et al., 2008) was used to determine the correlation of our experimental data (transcripts and metabolites from circadian time series) with a oscillatory models. Each row correspond to a different model pattern. (0.04 MB XLS) [file pone.0014101.s006.xls]

## Sheet: Table S1
16/8 patterns	Numerical values defining each pattern
asymm_16/8_00	1	0.851764	0.618536	0.412495	0.748226	0.941421	0.993185	0.851764	0.618536	0.412495	0.748226	0.941421
asymm_16/8_01	1	0.9	0.699026	0.403014	0.699026	0.9	1	0.9	0.699026	0.403014	0.699026	0.9
asymm_16/8_02	0.993185	0.941421	0.748226	0.412495	0.618536	0.851764	0.993185	0.941421	0.748226	0.412495	0.618536	0.851764
asymm_16/8_03	0.973205	0.973205	0.8	0.459438	0.459438	0.8	0.973205	0.973205	0.8	0.459438	0.459438	0.8
asymm_16/8_04	0.941421	1	0.851764	0.618536	0.412495	0.748226	0.941421	1	0.851764	0.618536	0.412495	0.748226
asymm_16/8_05	0.9	1	0.9	0.699026	0.403014	0.699026	0.9	1	0.9	0.699026	0.403014	0.699026
asymm_16/8_06	0.851764	0.993185	0.941421	0.748226	0.412495	0.618536	0.851764	0.993185	0.941421	0.748226	0.412495	0.618536
asymm_16/8_07	0.8	0.973205	0.973205	0.8	0.459438	0.459438	0.8	0.973205	0.973205	0.8	0.459438	0.459438
asymm_16/8_08	0.748226	0.941421	1	0.851764	0.618536	0.412495	0.748226	0.941421	1	0.851764	0.618536	0.412495
asymm_16/8_09	0.699026	0.9	1	0.9	0.699026	0.403014	0.699026	0.9	1	0.9	0.699026	0.403014
asymm_16/8_10	0.618536	0.851764	0.993185	0.941421	0.748226	0.412495	0.618536	0.851764	0.993185	0.941421	0.748226	0.412495
asymm_16/8_11	0.459438	0.8	0.973205	0.973205	0.8	0.459438	0.459438	0.8	0.973205	0.973205	0.8	0.459438
asymm_16/8_12	0.412495	0.748226	0.941421	1	0.851764	0.618536	0.412495	0.748226	0.941421	1	0.851764	0.618536
asymm_16/8_13	0.403014	0.699026	0.9	1	0.9	0.699026	0.403014	0.699026	0.9	1	0.9	0.699026
asymm_16/8_14	0.412495	0.618536	0.851764	0.993185	0.941421	0.748226	0.412495	0.618536	0.851764	0.993185	0.941421	0.748226
asymm_16/8_15	0.459438	0.459438	0.8	0.973205	0.973205	0.8	0.459438	0.459438	0.8	0.973205	0.973205	0.8
asymm_16/8_16	0.618536	0.412495	0.748226	0.941421	1	0.851764	0.618536	0.412495	0.748226	0.941421	1	0.851764
asymm_16/8_17	0.699026	0.403014	0.699026	0.9	1	0.9	0.699026	0.403014	0.699026	0.9	1	0.9
asymm_16/8_18	0.748226	0.412495	0.618536	0.851764	0.993185	0.941421	0.748226	0.412495	0.618536	0.851764	0.993185	0.941421
asymm_16/8_19	0.8	0.459438	0.459438	0.8	0.973205	0.973205	0.8	0.459438	0.459438	0.8	0.973205	0.973205
asymm_16/8_20	0.851764	0.618536	0.412495	0.748226	0.941421	1	0.851764	0.618536	0.412495	0.748226	0.941421	1
asymm_16/8_21	0.9	0.699026	0.403014	0.699026	0.9	1	0.9	0.699026	0.403014	0.699026	0.9	1
asymm_16/8_22	0.941421	0.748226	0.412495	0.618536	0.851764	0.993185	0.941421	0.748226	0.412495	0.618536	0.851764	0.993185
asymm_16/8_23	0.973205	0.8	0.459438	0.459438	0.8	0.973205	0.973205	0.8	0.459438	0.459438	0.8	0.973205
asymm_8/16_00	0.996986	0.651774	0.458579	0.406815	0.548236	0.781464	0.987505	0.651774	0.458579	0.406815	0.548236	0.781464
asymm_8/16_01	0.996986	0.700974	0.5	0.4	0.5	0.700974	0.996986	0.700974	0.5	0.4	0.5	0.700974
asymm_8/16_02	0.987505	0.781464	0.548236	0.406815	0.458579	0.651774	0.987505	0.781464	0.548236	0.406815	0.458579	0.651774
asymm_8/16_03	0.940562	0.940562	0.6	0.426795	0.426795	0.6	0.940562	0.940562	0.6	0.426795	0.426795	0.6
asymm_8/16_04	0.781464	0.996986	0.651774	0.458579	0.406815	0.548236	0.781464	0.996986	0.651774	0.458579	0.406815	0.548236
asymm_8/16_05	0.700974	0.996986	0.700974	0.5	0.4	0.5	0.700974	0.996986	0.700974	0.5	0.4	0.5
asymm_8/16_06	0.651774	0.987505	0.781464	0.548236	0.406815	0.458579	0.651774	0.987505	0.781464	0.548236	0.406815	0.458579
asymm_8/16_07	0.6	0.940562	0.940562	0.6	0.426795	0.426795	0.6	0.940562	0.940562	0.6	0.426795	0.426795
asymm_8/16_08	0.548236	0.781464	0.996986	0.651774	0.458579	0.406815	0.548236	0.781464	0.996986	0.651774	0.458579	0.406815
asymm_8/16_09	0.5	0.700974	0.996986	0.700974	0.5	0.4	0.5	0.700974	0.996986	0.700974	0.5	0.4
asymm_8/16_10	0.458579	0.651774	0.987505	0.781464	0.548236	0.406815	0.458579	0.651774	0.987505	0.781464	0.548236	0.406815
asymm_8/16_11	0.426795	0.6	0.940562	0.940562	0.6	0.426795	0.426795	0.6	0.940562	0.940562	0.6	0.426795
asymm_8/16_12	0.406815	0.548236	0.781464	0.996986	0.651774	0.458579	0.406815	0.548236	0.781464	0.996986	0.651774	0.458579
asymm_8/16_13	0.4	0.5	0.700974	0.996986	0.700974	0.5	0.4	0.5	0.700974	0.996986	0.700974	0.5
asymm_8/16_14	0.406815	0.458579	0.651774	0.987505	0.781464	0.548236	0.406815	0.458579	0.651774	0.987505	0.781464	0.548236
asymm_8/16_15	0.426795	0.426795	0.6	0.940562	0.940562	0.6	0.426795	0.426795	0.6	0.940562	0.940562	0.6
asymm_8/16_16	0.458579	0.406815	0.548236	0.781464	0.996986	0.651774	0.458579	0.406815	0.548236	0.781464	0.996986	0.651774
asymm_8/16_17	0.5	0.4	0.5	0.700974	0.996986	0.700974	0.5	0.4	0.5	0.700974	0.996986	0.700974
asymm_8/16_18	0.548236	0.406815	0.458579	0.651774	0.987505	0.781464	0.548236	0.406815	0.458579	0.651774	0.987505	0.781464
asymm_8/16_19	0.6	0.426795	0.426795	0.6	0.940562	0.940562	0.6	0.426795	0.426795	0.6	0.940562	0.940562
asymm_8/16_20	0.651774	0.458579	0.406815	0.548236	0.781464	0.996986	0.651774	0.458579	0.406815	0.548236	0.781464	0.996986
asymm_8/16_21	0.700974	0.5	0.4	0.5	0.700974	0.996986	0.700974	0.5	0.4	0.5	0.700974	0.996986
asymm_8/16_22	0.781464	0.548236	0.406815	0.458579	0.651774	0.987505	0.781464	0.548236	0.406815	0.458579	0.651774	0.987505
asymm_8/16_23	0.940562	0.6	0.426795	0.426795	0.6	0.940562	0.940562	0.6	0.426795	0.426795	0.6	0.940562
sine 12/12 patterns	Numerical values defining each pattern
ct00-sine	1	0.9	0.5	0.4	0.5	0.9	1	0.9	0.5	0.4	0.5	0.9
ct01-sine	1	0.948718	0.615385	0.435897	0.487179	0.820513	1	0.948718	0.615385	0.435897	0.487179	0.820513
ct02-sine	1	1	0.736842	0.473684	0.473684	0.736842	1	1	0.736842	0.473684	0.473684	0.736842
ct03-sine	0.948718	1	0.820513	0.487179	0.435897	0.615385	0.948718	1	0.820513	0.487179	0.435897	0.615385
ct04-sine	0.9	1	0.9	0.5	0.4	0.5	0.9	1	0.9	0.5	0.4	0.5
ct05-sine	0.820513	1	0.948718	0.615385	0.435897	0.487179	0.820513	1	0.948718	0.615385	0.435897	0.487179
ct06-sine	0.736842	1	1	0.736842	0.473684	0.473684	0.736842	1	1	0.736842	0.473684	0.473684
ct07-sine	0.615385	0.948718	1	0.820513	0.487179	0.435897	0.615385	0.948718	1	0.820513	0.487179	0.435897
ct08-sine	0.5	0.9	1	0.9	0.5	0.4	0.5	0.9	1	0.9	0.5	0.4
ct09-sine	0.487179	0.820513	1	0.948718	0.615385	0.435897	0.487179	0.820513	1	0.948718	0.615385	0.435897
ct10-sine	0.473684	0.736842	1	1	0.736842	0.473684	0.473684	0.736842	1	1	0.736842	0.473684
ct11-sine	0.435897	0.615385	0.948718	1	0.820513	0.487179	0.435897	0.615385	0.948718	1	0.820513	0.487179
ct12-sine	0.4	0.5	0.9	1	0.9	0.5	0.4	0.5	0.9	1	0.9	0.5
ct13-sine	0.435897	0.487179	0.820513	1	0.948718	0.615385	0.435897	0.487179	0.820513	1	0.948718	0.615385
ct14-sine	0.473684	0.473684	0.736842	1	1	0.736842	0.473684	0.473684	0.736842	1	1	0.736842
ct15-sine	0.487179	0.435897	0.615385	0.948718	1	0.820513	0.487179	0.435897	0.615385	0.948718	1	0.820513
ct16-sine	0.5	0.4	0.5	0.9	1	0.9	0.5	0.4	0.5	0.9	1	0.9
ct17-sine	0.615385	0.435897	0.487179	0.820513	1	0.948718	0.615385	0.435897	0.487179	0.820513	1	0.948718
ct18-sine	0.736842	0.473684	0.473684	0.736842	1	1	0.736842	0.473684	0.473684	0.736842	1	1
ct19-sine	0.820513	0.487179	0.435897	0.615385	0.948718	1	0.820513	0.487179	0.435897	0.615385	0.948718	1
ct20-sine	0.9	0.5	0.4	0.5	0.9	1	0.9	0.5	0.4	0.5	0.9	1
ct21-sine	0.948718	0.615385	0.435897	0.487179	0.820513	1	0.948718	0.615385	0.435897	0.487179	0.820513	1
ct22-sine	1	0.736842	0.473684	0.473684	0.736842	1	1	0.736842	0.473684	0.473684	0.736842	1
ct23-sine	1	0.820513	0.487179	0.435897	0.615385	0.948718	1	0.820513	0.487179	0.435897	0.615385	0.948718
