# Supplementary material for: Interaction with Diurnal and Circadian Regulation Results in Dynamic Metabolic and Transcriptional Changes during Cold Acclimation in Arabidopsis
Source: PLoS One. 2010 Nov 23;5(11):e14101. doi: 10.1371/journal.pone.0014101 (PMC2990718; doi:10.1371/journal.pone.0014101)
Supplement: Table S3 — Comparison between different models applied for the identification of circadian metabolites. The Haystack algorithm (Michael et al., 2008) was used to determine the correlation of our experimental metabolite data from circadian time series. Since the plants were entrained using a 16/8 cycles, models depicting 16/8 hours were used to identify significant biological rhythms. For comparsion with previous published data, a oscillatory 12/12 hours cosine model was included. (0.04 MB XLS) [file pone.0014101.s007.xls]

## Sheet: Sheet1
Table S3. Comparison between different models applied for the identification of circadian metabolites
The Haystack algorithm (Michael et al., 2008) was used to determine the correlation of our experimental metabolite data from circadian time series. Since the plants were entrained using a 16/8 cycles, models depicting 16/8 hours were used to identify significant biological rhythms. For comparsion with previous published data, a oscillatory 12/12 hours sine model was included.
Metabolite	Pattern name (based on 16/8 or 8/16 models)	correlation	Pattern name (based on sine 12/12 models)	correlation
Alanine	asymm_8/16_15	0.717392	ct14-sine	0.773977
Asparagine	asymm_8/16_12	0.704858	ct12-sine	0.730583
beta-alanine	asymm_8/16_12	0.765754	ct12-sine	0.765114
Fructose	asymm_8/16_22	0.770953	ct21-sine	0.745966
Fucose	asymm_8/16_03	0.700728	ct23-sine	0.780055
Glutamine	asymm_8/16_18	0.717019	ct15-sine	0.735237
Glycine	asymm_16/8_23	0.720033	x
Isoleucine	asymm_8/16_11	0.797379	ct10-sine	0.774247
Leucine	asymm_8/16_11	0.730241	ct10-sine	0.741184
Lysine	asymm_8/16_11	0.748947	ct10-sine	0.805005
Maltose	asymm_8/16_21	0.7664	ct19-sine	0.780785
Nicotinic acid	asymm_8/16_11	0.772602	ct10-sine	0.741206
O-acetyl-serine	asymm_8/16_23	0.800968	ct23-sine	0.884781
Ornithine	asymm_8/16_03	0.712527	ct04-sine	0.724683
Phenylalanine	asymm_8/16_19	0.781783	ct18-sine	0.787107
Proline	asymm_8/16_01	0.715803	x
Putrescine	asymm_8/16_23	0.711338	x
Sorbose	asymm_16/8_21	0.721807	ct20-sine	0.724697
Valine	asymm_8/16_13	0.726003	ct12-sine	0.73335
